# Supplementary material for: Dominant Allele Phylogeny and Constitutive Subgenome Haplotype Inference in Bananas Using Mitochondrial and Nuclear Markers
Source: Genome Biol Evol. 2017 Aug 27;9(10):2510–21. doi: 10.1093/gbe/evx167 (PMC5629815; doi:10.1093/gbe/evx167)
Supplement: Supplementary Data [file evx167_supp.zip]

Archive with 3 entries (3 files):
- Revised Supplementry Document.pdf
- Supplementary Data 1.txt
- Supplementry Data 2.txt
