# Supplementary material for: Dominant Allele Phylogeny and Constitutive Subgenome Haplotype Inference in Bananas Using Mitochondrial and Nuclear Markers
Source: Genome Biol Evol. 2017 Aug 27;9(10):2510–21. doi: 10.1093/gbe/evx167 (PMC5629815; doi:10.1093/gbe/evx167)
Supplement: Supplementary Data [file evx167_supp.zip › Supplementary Data 1.txt]

(Yawa_2_NADH:0.00000001	Dole_NADH:0.00000009	(Pisang_Klutuk_Wulung_NADH:0.00000009	(Saba_NADH:0.00000002	(((Lal_velchi_NADH:0.00000001	(Textilis_NADH:0.22019597	(Musa_ornata_NADH:0.02805917	(DH_Pahang_NADH:0.00000001	(Malaccensis_NADH:0.00484778	(Safet_velchi_NADH:0.00000001	(Figue_Pomme_Geante_NADH:0.00000001	(Pisang_Ceylan_NADH:0.00000001	(Khae_Phrae_NADH:0.00000001	(Prata_Ana_NADH:0.00000001	(Kunnan_NADH:0.00000001	(Zebrina_NADH:0.00000001	(Pisang_Kayu_NADH:0.00000001	(Pisang_Mas_NADH:0.00000001	(Foconah_NADH:0.00000001	(Tomolo_NADH:0.00000001	(Lady_Finger_NADH:0.00000001	(Agutay_NADH:0.00000001	(Mbwazirume_NADH:0.00000001	(Pisang_Bakar_NADH:0.00000001	(Banksii_NADH:0.00000001	(Gombe_NADH:0.00000001	(Long_Tavoy_NADH:0.00000001	(Orishele_NADH:0.00000001	(Truncata_NADH:0.00000011	(Wompa_NADH:0.00000001	Grande_naine_NADH:0.00000001):0.00000001):0.00000005):0.00000003):0.00000002):0.00000001):0.00000001):0.00000001):0.00000001):0.00000001):0.00000001):0.00000001):0.00000001):0.00000001):0.00000001):0.00000001):0.00000001):0.00000001):0.00000001):0.00000010):0.00000007):0.00000008):0.00000001):0.02422147):0.01085369):0.03629169):0.00000001	(Monthan_NADH:0.00000002	(Pelipita_NADH:0.00000001	(Pisang_Batu_NADH:0.00000007	Honduras_NADH:0.00000002):0.00000010):0.00000008):0.00000008):0.00000009	(Kluai_Tiparot_NADH:0.00000001	Namwa_Khom_NADH:0.00000002):0.00000009):0.00000007):0.00000010):0.00000001);
(Monthan_NADH:0.00000001	(Pisang_Klutuk_Wulung_NADH:0.00000009	(Pisang_Batu_NADH:0.00000001	(Pelipita_NADH:0.00000009	(Yawa_2_NADH:0.00000001	(Lal_velchi_NADH:0.00000001	(Honduras_NADH:0.00000001	(Saba_NADH:0.00000001	(Kluai_Tiparot_NADH:0.00000001	(Dole_NADH:0.00000009	Namwa_Khom_NADH:0.00000001):0.00000001):0.00000001):0.00000001):0.00000001):0.00000008):0.00000008):0.00000001):0.00000012):0.00000001	((Musa_ornata_NADH:0.02003168	Textilis_NADH:0.21156185):0.00125517	(Malaccensis_NADH:0.00000026	(Tomolo_NADH:0.00000001	(Wompa_NADH:0.00000001	(Pisang_Ceylan_NADH:0.00000001	(Foconah_NADH:0.00000001	(Grande_naine_NADH:0.00000001	(Mbwazirume_NADH:0.00000006	(Safet_velchi_NADH:0.00000001	((Pisang_Kayu_NADH:0.00000001	(Banksii_NADH:0.00000001	(Zebrina_NADH:0.00000001	Truncata_NADH:0.00000006):0.00000006):0.00000010):0.00000012	(Khae_Phrae_NADH:0.00000001	(Figue_Pomme_Geante_NADH:0.00000001	(Orishele_NADH:0.00000001	(Pisang_Mas_NADH:0.00000001	(Long_Tavoy_NADH:0.00000001	(Kunnan_NADH:0.00000001	(Gombe_NADH:0.00000001	(Lady_Finger_NADH:0.00000001	(Agutay_NADH:0.00000001	(DH_Pahang_NADH:0.00000001	(Pisang_Bakar_NADH:0.00000001	Prata_Ana_NADH:0.00000001):0.00000001):0.00000001):0.00000001):0.00000001):0.00000001):0.00000001):0.00000001):0.00000001):0.00000001):0.00000001):0.00000001):0.00000007):0.00000001):0.00000008):0.00000012):0.00000007):0.00000005):0.00000004):0.00163813):0.01404479):0.03307577);
(Yawa_2_NADH:0.00000001	Dole_NADH:0.00000009	(Kluai_Tiparot_NADH:0.00000008	(Pisang_Klutuk_Wulung_NADH:0.00000002	(Pelipita_NADH:0.00000002	((Saba_NADH:0.00000001	(Textilis_NADH:0.21831087	(Musa_ornata_NADH:0.04127262	(Malaccensis_NADH:0.00488483	((DH_Pahang_NADH:0.00000001	Safet_velchi_NADH:0.00000001):0.00000001	(Figue_Pomme_Geante_NADH:0.00000001	(Kunnan_NADH:0.00000001	(Tomolo_NADH:0.00000001	(Banksii_NADH:0.00000001	(Pisang_Mas_NADH:0.00000001	(Foconah_NADH:0.00000001	(Pisang_Ceylan_NADH:0.00000001	(Pisang_Bakar_NADH:0.00000001	(Zebrina_NADH:0.00000001	(Mbwazirume_NADH:0.00000007	(Lady_Finger_NADH:0.00000001	(Khae_Phrae_NADH:0.00000001	(Agutay_NADH:0.00000001	(Grande_naine_NADH:0.00000001	(Long_Tavoy_NADH:0.00000001	((Prata_Ana_NADH:0.00000001	Truncata_NADH:0.00000009):0.00000011	(Orishele_NADH:0.00000001	(Wompa_NADH:0.00000001	(Pisang_Kayu_NADH:0.00000004	Gombe_NADH:0.00000001):0.00000002):0.00000001):0.00000001):0.00000006):0.00000003):0.00000002):0.00000001):0.00000001):0.00000001):0.00000004):0.00000002):0.00000001):0.00000001):0.00000001):0.00000001):0.00000001):0.00000001):0.00000006):0.00000006):0.00000015):0.02008823):0.03109696):0.01923537):0.00000001	(Pisang_Batu_NADH:0.00000001	(Honduras_NADH:0.00000001	(Monthan_NADH:0.00000001	(Lal_velchi_NADH:0.00000001	Namwa_Khom_NADH:0.00000002):0.00000001):0.00000001):0.00000001):0.00000008):0.00000008):0.00000008):0.00000008):0.00000001);
(Dole_NADH:0.00000008	((Saba_NADH:0.00000001	(Honduras_NADH:0.00000001	(Lal_velchi_NADH:0.00000001	(Kluai_Tiparot_NADH:0.00000001	(Pelipita_NADH:0.00000001	Namwa_Khom_NADH:0.00000001):0.00000001):0.00000001):0.00000001):0.00000001):0.00000009	(Textilis_NADH:0.22943943	(Musa_ornata_NADH:0.02953686	(Malaccensis_NADH:0.00000015	(Pisang_Mas_NADH:0.00000001	(Khae_Phrae_NADH:0.00000001	(Pisang_Ceylan_NADH:0.00000001	(Zebrina_NADH:0.00000001	(Grande_naine_NADH:0.00000001	(Gombe_NADH:0.00000001	(Pisang_Bakar_NADH:0.00000001	(Orishele_NADH:0.00000001	(Wompa_NADH:0.00000001	(Lady_Finger_NADH:0.00000001	(Tomolo_NADH:0.00000001	(Banksii_NADH:0.00000001	(Long_Tavoy_NADH:0.00000001	((Truncata_NADH:0.00000001	Mbwazirume_NADH:0.00000004):0.00000007	(DH_Pahang_NADH:0.00000001	(Figue_Pomme_Geante_NADH:0.00000010	(Kunnan_NADH:0.00000001	(Agutay_NADH:0.00000001	(Pisang_Kayu_NADH:0.00000001	(Foconah_NADH:0.00000001	(Prata_Ana_NADH:0.00000001	Safet_velchi_NADH:0.00000001):0.00000001):0.00000001):0.00000001):0.00000001):0.00000001):0.00000008):0.00000010):0.00000001):0.00000001):0.00000001):0.00000001):0.00000001):0.00000001):0.00000001):0.00000001):0.00000001):0.00000001):0.00000001):0.00000001):0.00000001):0.00337070):0.01366246):0.01682881):0.02797330):0.00000009	(Pisang_Batu_NADH:0.00000002	(Yawa_2_NADH:0.00000001	(Pisang_Klutuk_Wulung_NADH:0.00000010	Monthan_NADH:0.00000002):0.00000008):0.00000009):0.00000009);
(Honduras_NADH:0.00000011	(Pisang_Batu_NADH:0.00000001	(Dole_NADH:0.00000010	(Pelipita_NADH:0.00000001	(Yawa_2_NADH:0.00000011	(Lal_velchi_NADH:0.00000001	(Pisang_Klutuk_Wulung_NADH:0.00000008	(Kluai_Tiparot_NADH:0.00000009	(Namwa_Khom_NADH:0.00000001	Monthan_NADH:0.00000010):0.00000012):0.00000012):0.00000012):0.00000011):0.00000009):0.00000008):0.00000008):0.00000008	(Saba_NADH:0.00000004	(Textilis_NADH:0.24379886	(Musa_ornata_NADH:0.03463674	(Tomolo_NADH:0.00000001	((Malaccensis_NADH:0.00327982	Foconah_NADH:0.00000001):0.00000001	(Orishele_NADH:0.00000001	(Long_Tavoy_NADH:0.00000001	(Wompa_NADH:0.00000001	(Prata_Ana_NADH:0.00000001	(DH_Pahang_NADH:0.00000001	(Gombe_NADH:0.00000001	(Pisang_Bakar_NADH:0.00000001	(Grande_naine_NADH:0.00000001	(Banksii_NADH:0.00000001	((Pisang_Kayu_NADH:0.00000006	(Mbwazirume_NADH:0.00000011	Truncata_NADH:0.00000001):0.00000001):0.00000008	(Kunnan_NADH:0.00000001	(Khae_Phrae_NADH:0.00000001	(Agutay_NADH:0.00000001	(Pisang_Mas_NADH:0.00000001	(Safet_velchi_NADH:0.00000001	(Zebrina_NADH:0.00000001	(Pisang_Ceylan_NADH:0.00000001	(Lady_Finger_NADH:0.00000002	Figue_Pomme_Geante_NADH:0.00000001):0.00000001):0.00000001):0.00000001):0.00000002):0.00000003):0.00000006):0.00000010):0.00000007):0.00000001):0.00000001):0.00000001):0.00000001):0.00000001):0.00000001):0.00000001):0.00000001):0.00000001):0.00000001):0.00000001):0.00946075):0.01180219):0.02872932):0.00000004);
(Namwa_Khom_NADH:0.00000012	((Pisang_Batu_NADH:0.00000001	(Kluai_Tiparot_NADH:0.00000001	(Honduras_NADH:0.00000001	(Saba_NADH:0.00000001	(Yawa_2_NADH:0.00000001	Monthan_NADH:0.00000001):0.00000001):0.00000001):0.00000001):0.00000001):0.00000009	(Textilis_NADH:0.23056100	(Musa_ornata_NADH:0.03353739	(Malaccensis_NADH:0.00495163	(Safet_velchi_NADH:0.00000001	(DH_Pahang_NADH:0.00000001	(Figue_Pomme_Geante_NADH:0.00000001	(Wompa_NADH:0.00000001	(Grande_naine_NADH:0.00000001	(Pisang_Mas_NADH:0.00000001	((Orishele_NADH:0.00000001	Truncata_NADH:0.00000008):0.00000008	(Long_Tavoy_NADH:0.00000001	(Agutay_NADH:0.00000001	(Pisang_Bakar_NADH:0.00000001	(Zebrina_NADH:0.00000001	(Pisang_Ceylan_NADH:0.00000001	(Kunnan_NADH:0.00000001	(Gombe_NADH:0.00000001	(Foconah_NADH:0.00000001	(Khae_Phrae_NADH:0.00000001	(Tomolo_NADH:0.00000001	(Banksii_NADH:0.00000001	(Pisang_Kayu_NADH:0.00000003	(Mbwazirume_NADH:0.00000004	(Lady_Finger_NADH:0.00000001	Prata_Ana_NADH:0.00000001):0.00000001):0.00000001):0.00000003):0.00000002):0.00000001):0.00000001):0.00000001):0.00000001):0.00000001):0.00000001):0.00000001):0.00000001):0.00000001):0.00000001):0.00000009):0.00000009):0.00000009):0.00000006):0.00000008):0.00000012):0.00685132):0.01842084):0.01581421):0.04278439):0.00000009	(Dole_NADH:0.00000002	(Pelipita_NADH:0.00000001	(Lal_velchi_NADH:0.00000011	Pisang_Klutuk_Wulung_NADH:0.00000002):0.00000009):0.00000009):0.00000009);
(Pisang_Batu_NADH:0.00000001	(Pisang_Klutuk_Wulung_NADH:0.00000002	(Pelipita_NADH:0.00000001	(Lal_velchi_NADH:0.00000002	(Kluai_Tiparot_NADH:0.00000002	((Namwa_Khom_NADH:0.00000001	(Monthan_NADH:0.00000001	(Saba_NADH:0.00000001	(Dole_NADH:0.00000001	(Textilis_NADH:0.21914928	(Musa_ornata_NADH:0.02054582	(Malaccensis_NADH:0.00728385	(Figue_Pomme_Geante_NADH:0.00000001	(Safet_velchi_NADH:0.00000011	(DH_Pahang_NADH:0.00000001	(Lady_Finger_NADH:0.00000001	(Kunnan_NADH:0.00000001	(Gombe_NADH:0.00000001	(Tomolo_NADH:0.00000001	(Grande_naine_NADH:0.00000001	(Pisang_Mas_NADH:0.00000001	(Zebrina_NADH:0.00000001	(Pisang_Bakar_NADH:0.00000001	((Pisang_Kayu_NADH:0.00000001	(Mbwazirume_NADH:0.00000001	Truncata_NADH:0.00000006):0.00000003):0.00000011	(Wompa_NADH:0.00000001	(Khae_Phrae_NADH:0.00000001	(Pisang_Ceylan_NADH:0.00000001	(Orishele_NADH:0.00000001	(Banksii_NADH:0.00000001	(Foconah_NADH:0.00000001	(Long_Tavoy_NADH:0.00000001	(Prata_Ana_NADH:0.00000001	Agutay_NADH:0.00000001):0.00000001):0.00000001):0.00000001):0.00000001):0.00000001):0.00000001):0.00000001):0.00000001):0.00000007):0.00000009):0.00000005):0.00000003):0.00000002):0.00000001):0.00000001):0.00000001):0.00000008):0.00000006):0.00000001):0.00413615):0.01732395):0.02541631):0.04391533):0.00000001):0.00000001):0.00000001):0.00000008	Honduras_NADH:0.00000007):0.00000008):0.00000008):0.00000008):0.00000008):0.00000008	Yawa_2_NADH:0.00000010);
(Pisang_Batu_NADH:0.00000011	((Kluai_Tiparot_NADH:0.00000001	(Honduras_NADH:0.00000001	(Pisang_Klutuk_Wulung_NADH:0.00000001	(Dole_NADH:0.00000001	(Yawa_2_NADH:0.00000001	Monthan_NADH:0.00000001):0.00000001):0.00000001):0.00000001):0.00000001):0.00000010	(Textilis_NADH:0.21332691	(Musa_ornata_NADH:0.02174387	(Figue_Pomme_Geante_NADH:0.00000001	(Malaccensis_NADH:0.00327758	(Safet_velchi_NADH:0.00000001	(DH_Pahang_NADH:0.00000001	(Agutay_NADH:0.00000001	(Banksii_NADH:0.00000001	(Tomolo_NADH:0.00000001	(Pisang_Kayu_NADH:0.00000010	(Kunnan_NADH:0.00000001	(Prata_Ana_NADH:0.00000001	(Grande_naine_NADH:0.00000001	(Khae_Phrae_NADH:0.00000001	(Pisang_Bakar_NADH:0.00000001	(Pisang_Ceylan_NADH:0.00000001	(Foconah_NADH:0.00000001	(Truncata_NADH:0.00000009	(Gombe_NADH:0.00000001	(Pisang_Mas_NADH:0.00000001	(Long_Tavoy_NADH:0.00000001	(Lady_Finger_NADH:0.00000001	(Orishele_NADH:0.00000001	(Wompa_NADH:0.00000001	(Zebrina_NADH:0.00000001	Mbwazirume_NADH:0.00000003):0.00000001):0.00000001):0.00000001):0.00000001):0.00000001):0.00000001):0.00000001):0.00000005):0.00000003):0.00000001):0.00000001):0.00000001):0.00000001):0.00000001):0.00000001):0.00000006):0.00000005):0.00000005):0.00000008):0.00000009):0.00000009):0.00000001):0.01880477):0.02133987):0.03204901):0.00000012	(Saba_NADH:0.00000002	(Pelipita_NADH:0.00000001	(Namwa_Khom_NADH:0.00000009	Lal_velchi_NADH:0.00000002):0.00000008):0.00000009):0.00000009);
(Pelipita_NADH:0.00000001	(Lal_velchi_NADH:0.00000010	(Saba_NADH:0.00000002	(Pisang_Batu_NADH:0.00000002	(Honduras_NADH:0.00000002	(Pisang_Klutuk_Wulung_NADH:0.00000001	(Dole_NADH:0.00000001	(Kluai_Tiparot_NADH:0.00000001	(Namwa_Khom_NADH:0.00000001	(Yawa_2_NADH:0.00000001	Monthan_NADH:0.00000001):0.00000001):0.00000001):0.00000001):0.00000001):0.00000009):0.00000009):0.00000009):0.00000009):0.00000001	(Textilis_NADH:0.20136242	(Musa_ornata_NADH:0.03055495	(DH_Pahang_NADH:0.00000001	(Malaccensis_NADH:0.00981984	(Safet_velchi_NADH:0.00000001	(Figue_Pomme_Geante_NADH:0.00000001	(Pisang_Mas_NADH:0.00000001	((Gombe_NADH:0.00000001	(Lady_Finger_NADH:0.00000001	(Grande_naine_NADH:0.00000001	(Pisang_Kayu_NADH:0.00000008	(Mbwazirume_NADH:0.00000009	(Wompa_NADH:0.00000001	(Truncata_NADH:0.00000009	(Zebrina_NADH:0.00000001	(Pisang_Ceylan_NADH:0.00000001	(Tomolo_NADH:0.00000001	(Kunnan_NADH:0.00000001	(Long_Tavoy_NADH:0.00000001	(Banksii_NADH:0.00000001	(Pisang_Bakar_NADH:0.00000001	(Foconah_NADH:0.00000001	(Khae_Phrae_NADH:0.00000001	Agutay_NADH:0.00000001):0.00000001):0.00000001):0.00000001):0.00000001):0.00000001):0.00000001):0.00000001):0.00000001):0.00000001):0.00000005):0.00000001):0.00000001):0.00000007):0.00000011):0.00000007):0.00000011	(Orishele_NADH:0.00000001	Prata_Ana_NADH:0.00000001):0.00000001):0.00000011):0.00000008):0.00000006):0.00000008):0.00000001):0.02364637):0.01709645):0.04443460);
(Lal_velchi_NADH:0.00000001	(Pisang_Batu_NADH:0.00000005	(Yawa_2_NADH:0.00000007	((Dole_NADH:0.00000001	(Monthan_NADH:0.00000001	(Textilis_NADH:0.19066143	(Musa_ornata_NADH:0.02823693	(Malaccensis_NADH:0.00000060	(Khae_Phrae_NADH:0.00000001	(Pisang_Mas_NADH:0.00000002	(Wompa_NADH:0.00000002	(Safet_velchi_NADH:0.00000001	(Orishele_NADH:0.00000001	(Prata_Ana_NADH:0.00000001	(Lady_Finger_NADH:0.00000001	(Pisang_Bakar_NADH:0.00000001	(Tomolo_NADH:0.00000001	(DH_Pahang_NADH:0.00000001	((Mbwazirume_NADH:0.00000001	(Figue_Pomme_Geante_NADH:0.00000001	(Pisang_Kayu_NADH:0.00000001	Truncata_NADH:0.00000012):0.00000008):0.00000001):0.00000008	(Foconah_NADH:0.00000001	(Grande_naine_NADH:0.00000001	(Long_Tavoy_NADH:0.00000001	(Kunnan_NADH:0.00000001	(Agutay_NADH:0.00000001	(Banksii_NADH:0.00000001	(Gombe_NADH:0.00000001	(Zebrina_NADH:0.00000001	Pisang_Ceylan_NADH:0.00000001):0.00000001):0.00000001):0.00000001):0.00000001):0.00000001):0.00000001):0.00000001):0.00000001):0.00000008):0.00000009):0.00000005):0.00000003):0.00000002):0.00000001):0.00000004):0.00000001):0.00000001):0.00000001):0.00341487):0.01328172):0.03218578):0.01397385):0.00000010):0.00000001	(Namwa_Khom_NADH:0.00000001	((Kluai_Tiparot_NADH:0.00000001	Pelipita_NADH:0.00000012):0.00000008	Saba_NADH:0.00000001):0.00000008):0.00000008):0.00000007):0.00000009):0.00000005	(Honduras_NADH:0.00000001	Pisang_Klutuk_Wulung_NADH:0.00000009):0.00000012);
(Namwa_Khom_NADH:0.00000001	Pelipita_NADH:0.00000010	(Dole_NADH:0.00000001	((Pisang_Batu_NADH:0.00000001	(Honduras_NADH:0.00000001	(Lal_velchi_NADH:0.00000001	(Kluai_Tiparot_NADH:0.00000009	((Monthan_NADH:0.00000001	Saba_NADH:0.00000001):0.00000001	(Textilis_NADH:0.16691099	(Musa_ornata_NADH:0.02748428	(Malaccensis_NADH:0.00000031	(Safet_velchi_NADH:0.00000001	(Figue_Pomme_Geante_NADH:0.00000008	(DH_Pahang_NADH:0.00000001	(Pisang_Ceylan_NADH:0.00000001	(Tomolo_NADH:0.00000001	(Prata_Ana_NADH:0.00000001	(Gombe_NADH:0.00000001	(Zebrina_NADH:0.00000001	(Pisang_Mas_NADH:0.00000001	((Pisang_Kayu_NADH:0.00000001	(Mbwazirume_NADH:0.00000001	Truncata_NADH:0.00000009):0.00000007):0.00000009	(Wompa_NADH:0.00000001	(Orishele_NADH:0.00000001	(Khae_Phrae_NADH:0.00000001	(Banksii_NADH:0.00000001	(Grande_naine_NADH:0.00000001	(Kunnan_NADH:0.00000001	(Long_Tavoy_NADH:0.00000001	(Agutay_NADH:0.00000001	(Foconah_NADH:0.00000001	(Lady_Finger_NADH:0.00000001	Pisang_Bakar_NADH:0.00000001):0.00000001):0.00000001):0.00000001):0.00000001):0.00000001):0.00000001):0.00000001):0.00000001):0.00000001):0.00000001):0.00000012):0.00000007):0.00000005):0.00000003):0.00000002):0.00000002):0.00000007):0.00000008):0.00000001):0.00499388):0.02225592):0.02219616):0.01163583):0.00000008):0.00000001):0.00000012):0.00000009):0.00000009	(Pisang_Klutuk_Wulung_NADH:0.00000001	Yawa_2_NADH:0.00000011):0.00000012):0.00000001):0.00000010);
(Namwa_Khom_NADH:0.00000001	(Dole_NADH:0.00000010	(Saba_NADH:0.00000001	((Kluai_Tiparot_NADH:0.00000002	(Pisang_Klutuk_Wulung_NADH:0.00000002	(Yawa_2_NADH:0.00000012	Pelipita_NADH:0.00000001):0.00000009):0.00000009):0.00000009	(Monthan_NADH:0.00000001	(Lal_velchi_NADH:0.00000001	(Honduras_NADH:0.00000001	Pisang_Batu_NADH:0.00000002):0.00000001):0.00000001):0.00000009):0.00000001):0.00000009):0.00000001	(Textilis_NADH:0.23495337	(Malaccensis_NADH:0.00000010	((Safet_velchi_NADH:0.00000001	Musa_ornata_NADH:0.03534954):0.00000001	(DH_Pahang_NADH:0.00000001	(Figue_Pomme_Geante_NADH:0.00000001	(Agutay_NADH:0.00000001	((Long_Tavoy_NADH:0.00000001	(Lady_Finger_NADH:0.00000001	(Kunnan_NADH:0.00000001	(Orishele_NADH:0.00000001	(Pisang_Ceylan_NADH:0.00000001	(Khae_Phrae_NADH:0.00000001	(Mbwazirume_NADH:0.00000011	(Zebrina_NADH:0.00000001	(Pisang_Mas_NADH:0.00000001	(Banksii_NADH:0.00000001	(Prata_Ana_NADH:0.00000001	(Pisang_Kayu_NADH:0.00000007	(Foconah_NADH:0.00000001	(Grande_naine_NADH:0.00000001	(Wompa_NADH:0.00000001	Truncata_NADH:0.00000007):0.00000003):0.00000002):0.00000001):0.00000004):0.00000002):0.00000001):0.00000001):0.00000001):0.00000006):0.00000003):0.00000002):0.00000001):0.00000001):0.00000001):0.00000001	(Tomolo_NADH:0.00000001	(Gombe_NADH:0.00000001	Pisang_Bakar_NADH:0.00000001):0.00000001):0.00000001):0.00000001):0.00000008):0.00000012):0.00000006):0.00656351):0.02367047):0.01973070);
(Pelipita_NADH:0.00000001	(Dole_NADH:0.00000004	(Textilis_NADH:0.22079972	(Musa_ornata_NADH:0.05204518	(Malaccensis_NADH:0.00208132	(Figue_Pomme_Geante_NADH:0.00000001	(Zebrina_NADH:0.00000001	(Gombe_NADH:0.00000001	(Pisang_Mas_NADH:0.00000001	(Lady_Finger_NADH:0.00000002	(Safet_velchi_NADH:0.00000001	(DH_Pahang_NADH:0.00000001	(Tomolo_NADH:0.00000001	(Khae_Phrae_NADH:0.00000001	(Agutay_NADH:0.00000001	(Prata_Ana_NADH:0.00000001	(Banksii_NADH:0.00000001	(Grande_naine_NADH:0.00000001	(Orishele_NADH:0.00000001	(Foconah_NADH:0.00000001	(Wompa_NADH:0.00000001	(Pisang_Bakar_NADH:0.00000001	(Long_Tavoy_NADH:0.00000001	(Pisang_Kayu_NADH:0.00000008	(Pisang_Ceylan_NADH:0.00000001	(Kunnan_NADH:0.00000001	(Mbwazirume_NADH:0.00000001	Truncata_NADH:0.00000005):0.00000012):0.00000006):0.00000001):0.00000007):0.00000004):0.00000002):0.00000001):0.00000001):0.00000001):0.00000001):0.00000001):0.00000001):0.00000001):0.00000001):0.00000001):0.00000001):0.00000001):0.00000001):0.00000008):0.00000006):0.00000008):0.00626191):0.02241424):0.02158676):0.01869336):0.00000004	(Saba_NADH:0.00000001	(Pisang_Klutuk_Wulung_NADH:0.00000011	(Yawa_2_NADH:0.00000009	(Kluai_Tiparot_NADH:0.00000001	(Monthan_NADH:0.00000001	(Namwa_Khom_NADH:0.00000001	(Lal_velchi_NADH:0.00000001	(Pisang_Batu_NADH:0.00000001	Honduras_NADH:0.00000008):0.00000009):0.00000012):0.00000010):0.00000012):0.00000012):0.00000009):0.00000010):0.00000009);
(Monthan_NADH:0.00000001	(Kluai_Tiparot_NADH:0.00000002	(Pelipita_NADH:0.00000001	(Namwa_Khom_NADH:0.00000001	(Pisang_Klutuk_Wulung_NADH:0.00000001	(Dole_NADH:0.00000001	(Saba_NADH:0.00000001	(Honduras_NADH:0.00000001	(Yawa_2_NADH:0.00000001	Lal_velchi_NADH:0.00000001):0.00000001):0.00000001):0.00000001):0.00000001):0.00000001):0.00000001):0.00000006):0.00000006	(Pisang_Batu_NADH:0.00000002	(Textilis_NADH:0.24200975	(Musa_ornata_NADH:0.02729164	(Malaccensis_NADH:0.00350528	((Gombe_NADH:0.00000001	(Kunnan_NADH:0.00000001	(Orishele_NADH:0.00000001	(Prata_Ana_NADH:0.00000001	(Foconah_NADH:0.00000001	(Wompa_NADH:0.00000001	(Banksii_NADH:0.00000001	(DH_Pahang_NADH:0.00000001	(Pisang_Ceylan_NADH:0.00000001	(Safet_velchi_NADH:0.00000001	(Tomolo_NADH:0.00000001	(Agutay_NADH:0.00000001	(Pisang_Kayu_NADH:0.00000001	(Long_Tavoy_NADH:0.00000001	((Zebrina_NADH:0.00000001	(Pisang_Bakar_NADH:0.00000001	Truncata_NADH:0.00000011):0.00000007):0.00000010	(Khae_Phrae_NADH:0.00000001	Figue_Pomme_Geante_NADH:0.00000001):0.00000001):0.00000008):0.00000007):0.00000004):0.00000002):0.00000001):0.00000001):0.00000001):0.00000001):0.00000001):0.00000001):0.00000001):0.00000001):0.00000001):0.00000001):0.00000001	(Grande_naine_NADH:0.00000001	(Mbwazirume_NADH:0.00000001	(Pisang_Mas_NADH:0.00000001	Lady_Finger_NADH:0.00000001):0.00000001):0.00000001):0.00000001):0.00461354):0.02665032):0.01513067):0.03467086):0.00000008);
(Lal_velchi_NADH:0.00000001	(Kluai_Tiparot_NADH:0.00000008	(((Namwa_Khom_NADH:0.00000002	Pelipita_NADH:0.00000009):0.00000009	(Pisang_Batu_NADH:0.00000001	(Pisang_Klutuk_Wulung_NADH:0.00000001	Honduras_NADH:0.00000002):0.00000001):0.00000008):0.00000008	(Dole_NADH:0.00000002	(Yawa_2_NADH:0.00000001	(Saba_NADH:0.00000009	Monthan_NADH:0.00000002):0.00000012):0.00000008):0.00000008):0.00000008):0.00000001	(Textilis_NADH:0.23132711	(Musa_ornata_NADH:0.03391075	(Malaccensis_NADH:0.00000073	(Figue_Pomme_Geante_NADH:0.00000001	(Safet_velchi_NADH:0.00000001	(Mbwazirume_NADH:0.00000001	(Pisang_Kayu_NADH:0.00000001	(Pisang_Mas_NADH:0.00000001	(Banksii_NADH:0.00000001	(Kunnan_NADH:0.00000001	(Lady_Finger_NADH:0.00000001	(Grande_naine_NADH:0.00000001	(Wompa_NADH:0.00000001	(Pisang_Ceylan_NADH:0.00000001	(Gombe_NADH:0.00000001	(Zebrina_NADH:0.00000001	(Foconah_NADH:0.00000001	(DH_Pahang_NADH:0.00000001	(Orishele_NADH:0.00000001	(Long_Tavoy_NADH:0.00000001	(Agutay_NADH:0.00000001	(Khae_Phrae_NADH:0.00000001	(Pisang_Bakar_NADH:0.00000001	(Prata_Ana_NADH:0.00000001	(Truncata_NADH:0.00000012	Tomolo_NADH:0.00000001):0.00000006):0.00000003):0.00000002):0.00000001):0.00000001):0.00000001):0.00000002):0.00000001):0.00000001):0.00000001):0.00000001):0.00000001):0.00000001):0.00000001):0.00000001):0.00000001):0.00000001):0.00000001):0.00000001):0.00000007):0.00000009):0.00984147):0.02581402):0.01202893):0.03139877);
(Yawa_2_NADH:0.00000001	Saba_NADH:0.00000009	(Lal_velchi_NADH:0.00000012	(Namwa_Khom_NADH:0.00000002	(((Pisang_Batu_NADH:0.00000001	(Textilis_NADH:0.21564918	(Musa_ornata_NADH:0.03875202	(Malaccensis_NADH:0.00202347	(DH_Pahang_NADH:0.00000001	(Pisang_Mas_NADH:0.00000001	(Safet_velchi_NADH:0.00000001	(Kunnan_NADH:0.00000001	(Tomolo_NADH:0.00000001	(Figue_Pomme_Geante_NADH:0.00000001	(Foconah_NADH:0.00000001	(Lady_Finger_NADH:0.00000001	(Gombe_NADH:0.00000001	(Wompa_NADH:0.00000001	(Grande_naine_NADH:0.00000001	(Prata_Ana_NADH:0.00000001	(Zebrina_NADH:0.00000001	(Khae_Phrae_NADH:0.00000001	(Pisang_Kayu_NADH:0.00000007	(Pisang_Ceylan_NADH:0.00000001	(Mbwazirume_NADH:0.00000008	(Pisang_Bakar_NADH:0.00000001	(Long_Tavoy_NADH:0.00000001	(Banksii_NADH:0.00000001	(Orishele_NADH:0.00000001	(Truncata_NADH:0.00000009	Agutay_NADH:0.00000001):0.00000007):0.00000004):0.00000002):0.00000001):0.00000001):0.00000005):0.00000001):0.00000006):0.00000003):0.00000002):0.00000001):0.00000001):0.00000001):0.00000001):0.00000001):0.00000001):0.00000001):0.00000001):0.00000007):0.00000006):0.00000008):0.00290913):0.01524037):0.01476398):0.02503997):0.00000001	(Dole_NADH:0.00000002	(Pelipita_NADH:0.00000001	(Monthan_NADH:0.00000008	Pisang_Klutuk_Wulung_NADH:0.00000002):0.00000008):0.00000008):0.00000008):0.00000008	(Kluai_Tiparot_NADH:0.00000001	Honduras_NADH:0.00000002):0.00000008):0.00000008):0.00000008):0.00000001);
(Monthan_NADH:0.00000001	(Lal_velchi_NADH:0.00000001	(Honduras_NADH:0.00000001	(Namwa_Khom_NADH:0.00000001	(Pisang_Klutuk_Wulung_NADH:0.00000001	(Kluai_Tiparot_NADH:0.00000001	(Saba_NADH:0.00000001	(Pisang_Batu_NADH:0.00000001	(Yawa_2_NADH:0.00000001	Pelipita_NADH:0.00000010):0.00000010):0.00000010):0.00000008):0.00000010):0.00000008):0.00000008):0.00000010):0.00000010	(Dole_NADH:0.00000010	(Textilis_NADH:0.21833102	(Musa_ornata_NADH:0.02541269	(Malaccensis_NADH:0.00037499	(Figue_Pomme_Geante_NADH:0.00000001	(Safet_velchi_NADH:0.00000009	(DH_Pahang_NADH:0.00000001	((Gombe_NADH:0.00000001	(Foconah_NADH:0.00000001	(Prata_Ana_NADH:0.00000001	(Lady_Finger_NADH:0.00000001	(Pisang_Kayu_NADH:0.00000009	(Grande_naine_NADH:0.00000001	(Pisang_Bakar_NADH:0.00000001	(Orishele_NADH:0.00000001	(Pisang_Mas_NADH:0.00000001	(Pisang_Ceylan_NADH:0.00000001	(Wompa_NADH:0.00000001	(Khae_Phrae_NADH:0.00000001	(Mbwazirume_NADH:0.00000008	(Kunnan_NADH:0.00000001	(Zebrina_NADH:0.00000001	(Truncata_NADH:0.00000011	(Long_Tavoy_NADH:0.00000001	Tomolo_NADH:0.00000001):0.00000001):0.00000006):0.00000003):0.00000001):0.00000006):0.00000003):0.00000002):0.00000001):0.00000001):0.00000001):0.00000001):0.00000001):0.00000012):0.00000007):0.00000005):0.00000003):0.00000005	(Banksii_NADH:0.00000001	Agutay_NADH:0.00000001):0.00000001):0.00000011):0.00000006):0.00000001):0.00638361):0.01554832):0.01597860):0.05373547):0.00000010);
((Yawa_2_NADH:0.00000001	Kluai_Tiparot_NADH:0.00000001):0.00000001	Pelipita_NADH:0.00000004	((Dole_NADH:0.00000001	(Monthan_NADH:0.00000001	(Pisang_Klutuk_Wulung_NADH:0.00000001	(Namwa_Khom_NADH:0.00000001	(Lal_velchi_NADH:0.00000008	Honduras_NADH:0.00000001):0.00000008):0.00000012):0.00000009):0.00000008):0.00000011	(Pisang_Batu_NADH:0.00000005	(Saba_NADH:0.00000008	(Textilis_NADH:0.20191742	(Musa_ornata_NADH:0.03562274	(Malaccensis_NADH:0.00000027	(Safet_velchi_NADH:0.00000001	(Figue_Pomme_Geante_NADH:0.00000007	(Pisang_Ceylan_NADH:0.00000001	(Lady_Finger_NADH:0.00000001	(DH_Pahang_NADH:0.00000001	(Tomolo_NADH:0.00000001	(Orishele_NADH:0.00000001	(Banksii_NADH:0.00000001	((Zebrina_NADH:0.00000001	Truncata_NADH:0.00000006):0.00000011	(Pisang_Mas_NADH:0.00000001	(Pisang_Kayu_NADH:0.00000001	(Grande_naine_NADH:0.00000001	(Kunnan_NADH:0.00000001	(Long_Tavoy_NADH:0.00000001	(Foconah_NADH:0.00000001	(Pisang_Bakar_NADH:0.00000001	(Mbwazirume_NADH:0.00000001	(Agutay_NADH:0.00000001	(Prata_Ana_NADH:0.00000001	(Khae_Phrae_NADH:0.00000001	(Gombe_NADH:0.00000001	Wompa_NADH:0.00000001):0.00000001):0.00000001):0.00000001):0.00000001):0.00000001):0.00000001):0.00000001):0.00000001):0.00000001):0.00000001):0.00000001):0.00000001):0.00000007):0.00000009):0.00000006):0.00000008):0.00000001):0.00000001):0.00000009):0.00000001):0.00663306):0.01182468):0.01169757):0.02205658):0.00000009):0.00000005):0.00000004);
(Saba_NADH:0.00000001	(Pelipita_NADH:0.00000001	(Monthan_NADH:0.00000001	(Pisang_Klutuk_Wulung_NADH:0.00000001	(Dole_NADH:0.00000001	(Kluai_Tiparot_NADH:0.00000001	(Lal_velchi_NADH:0.00000001	(Pisang_Batu_NADH:0.00000001	(Honduras_NADH:0.00000008	(Yawa_2_NADH:0.00000001	Namwa_Khom_NADH:0.00000001):0.00000001):0.00000001):0.00000001):0.00000001):0.00000001):0.00000001):0.00000001):0.00000001):0.00000001	(Textilis_NADH:0.16738920	(Malaccensis_NADH:0.00000009	(Musa_ornata_NADH:0.03051337	(Truncata_NADH:0.00000006	(Pisang_Mas_NADH:0.00000006	((Gombe_NADH:0.00000001	(Grande_naine_NADH:0.00000001	(Pisang_Kayu_NADH:0.00000001	(Safet_velchi_NADH:0.00000001	(Tomolo_NADH:0.00000001	(Banksii_NADH:0.00000001	(Pisang_Ceylan_NADH:0.00000001	(Orishele_NADH:0.00000001	(Khae_Phrae_NADH:0.00000001	(Agutay_NADH:0.00000001	(Kunnan_NADH:0.00000001	(Lady_Finger_NADH:0.00000001	(Pisang_Bakar_NADH:0.00000001	(Wompa_NADH:0.00000001	DH_Pahang_NADH:0.00000001):0.00000001):0.00000001):0.00000001):0.00000001):0.00000001):0.00000001):0.00000001):0.00000001):0.00000001):0.00000009):0.00000011):0.00000006):0.00000004):0.00000008	(Zebrina_NADH:0.00000001	(Long_Tavoy_NADH:0.00000001	(Prata_Ana_NADH:0.00000001	(Figue_Pomme_Geante_NADH:0.00000001	(Mbwazirume_NADH:0.00000001	Foconah_NADH:0.00000001):0.00000001):0.00000001):0.00000001):0.00000001):0.00000001):0.00000012):0.00000012):0.00165027):0.00331661):0.01590254):0.02949642);
(Dole_NADH:0.00000001	(Monthan_NADH:0.00000004	(Namwa_Khom_NADH:0.00000001	(Pisang_Klutuk_Wulung_NADH:0.00000001	(Lal_velchi_NADH:0.00000001	(Honduras_NADH:0.00000001	(Pisang_Batu_NADH:0.00000010	(Kluai_Tiparot_NADH:0.00000001	Pelipita_NADH:0.00000008):0.00000008):0.00000008):0.00000009):0.00000009):0.00000009):0.00000008):0.00000004	((Saba_NADH:0.00000001	((Musa_ornata_NADH:0.02932532	Textilis_NADH:0.18995060):0.02183219	(Malaccensis_NADH:0.00000021	(DH_Pahang_NADH:0.00000001	(Safet_velchi_NADH:0.00000011	(Figue_Pomme_Geante_NADH:0.00000001	(Pisang_Ceylan_NADH:0.00000001	((Mbwazirume_NADH:0.00000001	(Pisang_Kayu_NADH:0.00000001	Truncata_NADH:0.00000009):0.00000007):0.00000008	(Kunnan_NADH:0.00000001	(Khae_Phrae_NADH:0.00000001	(Orishele_NADH:0.00000001	(Gombe_NADH:0.00000001	(Pisang_Bakar_NADH:0.00000001	(Zebrina_NADH:0.00000001	(Grande_naine_NADH:0.00000001	(Pisang_Mas_NADH:0.00000001	(Long_Tavoy_NADH:0.00000001	(Agutay_NADH:0.00000001	(Foconah_NADH:0.00000001	(Prata_Ana_NADH:0.00000001	(Wompa_NADH:0.00000001	(Tomolo_NADH:0.00000001	(Lady_Finger_NADH:0.00000001	Banksii_NADH:0.00000001):0.00000001):0.00000001):0.00000001):0.00000001):0.00000001):0.00000001):0.00000001):0.00000001):0.00000001):0.00000001):0.00000001):0.00000001):0.00000001):0.00000001):0.00000001):0.00000008):0.00000008):0.00000008):0.00000001):0.01518342):0.02415628):0.02769739):0.00000008	Yawa_2_NADH:0.00000011):0.00000008);
(Lal_velchi_NADH:0.00000011	((Saba_NADH:0.00000001	(Pisang_Batu_NADH:0.00000001	(Pisang_Klutuk_Wulung_NADH:0.00000001	(Honduras_NADH:0.00000001	(Yawa_2_NADH:0.00000001	Namwa_Khom_NADH:0.00000001):0.00000001):0.00000001):0.00000001):0.00000001):0.00000008	(Textilis_NADH:0.24723230	(Musa_ornata_NADH:0.02336508	((Orishele_NADH:0.00000001	(Pisang_Mas_NADH:0.00000001	(Grande_naine_NADH:0.00000001	(Long_Tavoy_NADH:0.00000001	(Prata_Ana_NADH:0.00000001	(Figue_Pomme_Geante_NADH:0.00000001	(Kunnan_NADH:0.00000001	(Pisang_Bakar_NADH:0.00000001	(Foconah_NADH:0.00000001	(DH_Pahang_NADH:0.00000001	(Khae_Phrae_NADH:0.00000001	(Pisang_Kayu_NADH:0.00000001	((Banksii_NADH:0.00000001	Truncata_NADH:0.00000007):0.00000006	(Pisang_Ceylan_NADH:0.00000001	(Mbwazirume_NADH:0.00000001	(Tomolo_NADH:0.00000001	(Zebrina_NADH:0.00000001	(Wompa_NADH:0.00000001	(Lady_Finger_NADH:0.00000001	(Agutay_NADH:0.00000001	Safet_velchi_NADH:0.00000001):0.00000001):0.00000001):0.00000001):0.00000001):0.00000001):0.00000001):0.00000001):0.00000008):0.00000010):0.00000005):0.00000003):0.00000002):0.00000001):0.00000001):0.00000001):0.00000001):0.00000001):0.00000001):0.00000001):0.00000001	(Gombe_NADH:0.00000001	Malaccensis_NADH:0.00161588):0.00000001):0.01147679):0.00366234):0.04186332):0.00000008	(Dole_NADH:0.00000002	(Pelipita_NADH:0.00000001	(Kluai_Tiparot_NADH:0.00000010	Monthan_NADH:0.00000002):0.00000009):0.00000009):0.00000009);
(Pelipita_NADH:0.00000001	Honduras_NADH:0.00000009	(Namwa_Khom_NADH:0.00000010	(Kluai_Tiparot_NADH:0.00000002	(Pisang_Klutuk_Wulung_NADH:0.00000002	(Dole_NADH:0.00000002	(((Pisang_Batu_NADH:0.00000001	(Saba_NADH:0.00000001	Lal_velchi_NADH:0.00000002):0.00000001):0.00000010	(Monthan_NADH:0.00000001	(Textilis_NADH:0.22747914	(Musa_ornata_NADH:0.03384034	(DH_Pahang_NADH:0.00000001	(Malaccensis_NADH:0.00330521	(Tomolo_NADH:0.00000001	(Lady_Finger_NADH:0.00000001	(Agutay_NADH:0.00000001	(Khae_Phrae_NADH:0.00000001	(Gombe_NADH:0.00000002	(Safet_velchi_NADH:0.00000001	(Pisang_Kayu_NADH:0.00000001	(Grande_naine_NADH:0.00000001	(Banksii_NADH:0.00000001	(Figue_Pomme_Geante_NADH:0.00000001	(Orishele_NADH:0.00000001	(Kunnan_NADH:0.00000001	(Foconah_NADH:0.00000001	(Zebrina_NADH:0.00000001	(Prata_Ana_NADH:0.00000001	(Pisang_Ceylan_NADH:0.00000001	((Mbwazirume_NADH:0.00000001	(Pisang_Mas_NADH:0.00000001	Truncata_NADH:0.00000012):0.00000012):0.00000009	(Wompa_NADH:0.00000001	(Pisang_Bakar_NADH:0.00000001	Long_Tavoy_NADH:0.00000001):0.00000001):0.00000001):0.00000005):0.00000003):0.00000001):0.00000001):0.00000001):0.00000001):0.00000001):0.00000001):0.00000001):0.00000001):0.00000002):0.00000001):0.00000001):0.00000001):0.00000001):0.00000001):0.00000009):0.00000001):0.02466220):0.02470864):0.02355242):0.00000001):0.00000010	Yawa_2_NADH:0.00000001):0.00000008):0.00000008):0.00000008):0.00000008):0.00000001);
(Pisang_Batu_NADH:0.00000010	((Monthan_NADH:0.00000001	(Kluai_Tiparot_NADH:0.00000001	(Lal_velchi_NADH:0.00000001	(Pisang_Klutuk_Wulung_NADH:0.00000001	(Yawa_2_NADH:0.00000001	Honduras_NADH:0.00000001):0.00000001):0.00000001):0.00000001):0.00000001):0.00000008	((Musa_ornata_NADH:0.03190245	(Malaccensis_NADH:0.00227586	(Safet_velchi_NADH:0.00000001	(Figue_Pomme_Geante_NADH:0.00000001	(DH_Pahang_NADH:0.00000001	((Orishele_NADH:0.00000001	(Pisang_Kayu_NADH:0.00000001	(Truncata_NADH:0.00000006	(Gombe_NADH:0.00000001	(Khae_Phrae_NADH:0.00000001	(Foconah_NADH:0.00000001	(Grande_naine_NADH:0.00000001	(Kunnan_NADH:0.00000001	(Lady_Finger_NADH:0.00000001	(Pisang_Bakar_NADH:0.00000001	(Pisang_Ceylan_NADH:0.00000001	(Pisang_Mas_NADH:0.00000001	(Tomolo_NADH:0.00000001	(Zebrina_NADH:0.00000001	(Prata_Ana_NADH:0.00000001	(Banksii_NADH:0.00000001	(Agutay_NADH:0.00000001	Long_Tavoy_NADH:0.00000001):0.00000001):0.00000001):0.00000001):0.00000001):0.00000001):0.00000001):0.00000001):0.00000001):0.00000001):0.00000001):0.00000001):0.00000001):0.00000001):0.00000001):0.00000009):0.00000006):0.00000009	(Wompa_NADH:0.00000001	Mbwazirume_NADH:0.00000001):0.00000001):0.00000007):0.00000006):0.00000007):0.00425885):0.01639882):0.00884936	Textilis_NADH:0.19171233):0.03988942):0.00000008	(Namwa_Khom_NADH:0.00000002	(Pelipita_NADH:0.00000001	(Dole_NADH:0.00000009	Saba_NADH:0.00000002):0.00000012):0.00000008):0.00000008);
(Lal_velchi_NADH:0.00000001	((Pisang_Batu_NADH:0.00000010	Pelipita_NADH:0.00000010):0.00000011	(Namwa_Khom_NADH:0.00000001	(Kluai_Tiparot_NADH:0.00000001	(Honduras_NADH:0.00000001	(Dole_NADH:0.00000001	(Yawa_2_NADH:0.00000001	Pisang_Klutuk_Wulung_NADH:0.00000008):0.00000008):0.00000009):0.00000011):0.00000009):0.00000008):0.00000009	(Saba_NADH:0.00000012	(Monthan_NADH:0.00000011	((Musa_ornata_NADH:0.02283354	Textilis_NADH:0.24294706):0.01033517	(Mbwazirume_NADH:0.00000006	((Banksii_NADH:0.00000008	(Figue_Pomme_Geante_NADH:0.00000001	(Truncata_NADH:0.00000001	(Safet_velchi_NADH:0.00000001	(Grande_naine_NADH:0.00000001	(Kunnan_NADH:0.00000001	(Agutay_NADH:0.00000001	(Wompa_NADH:0.00000001	(Khae_Phrae_NADH:0.00000001	(Tomolo_NADH:0.00000001	(Foconah_NADH:0.00000001	(Long_Tavoy_NADH:0.00000001	(Zebrina_NADH:0.00000001	(Orishele_NADH:0.00000001	(Prata_Ana_NADH:0.00000001	(Pisang_Kayu_NADH:0.00000001	(Pisang_Mas_NADH:0.00000001	(Gombe_NADH:0.00000001	(Pisang_Bakar_NADH:0.00000001	(Lady_Finger_NADH:0.00000001	Pisang_Ceylan_NADH:0.00000001):0.00000001):0.00000001):0.00000001):0.00000001):0.00000001):0.00000001):0.00000001):0.00000001):0.00000001):0.00000001):0.00000001):0.00000001):0.00000001):0.00000001):0.00000001):0.00000006):0.00000004):0.00000002):0.00000001):0.00000001	(DH_Pahang_NADH:0.00000002	Malaccensis_NADH:0.00500898):0.00000007):0.00000006):0.02321375):0.04575329):0.00000009):0.00000009);
(Dole_NADH:0.00000010	((Pisang_Batu_NADH:0.00000001	(Kluai_Tiparot_NADH:0.00000001	(Namwa_Khom_NADH:0.00000001	(Honduras_NADH:0.00000001	(Yawa_2_NADH:0.00000001	Lal_velchi_NADH:0.00000001):0.00000001):0.00000001):0.00000001):0.00000001):0.00000012	(Malaccensis_NADH:0.00000009	((Musa_ornata_NADH:0.02357789	Textilis_NADH:0.21336895):0.02563623	(Long_Tavoy_NADH:0.00000001	(Pisang_Bakar_NADH:0.00000001	(Prata_Ana_NADH:0.00000001	((Truncata_NADH:0.00000006	(Agutay_NADH:0.00000001	(Figue_Pomme_Geante_NADH:0.00000001	(Mbwazirume_NADH:0.00000001	Pisang_Kayu_NADH:0.00000001):0.00000012):0.00000012):0.00000001):0.00000006	(Grande_naine_NADH:0.00000001	(Gombe_NADH:0.00000001	(Zebrina_NADH:0.00000001	(Tomolo_NADH:0.00000001	(Khae_Phrae_NADH:0.00000001	(Lady_Finger_NADH:0.00000001	(Kunnan_NADH:0.00000001	(Safet_velchi_NADH:0.00000001	(Pisang_Ceylan_NADH:0.00000001	(Banksii_NADH:0.00000001	(Orishele_NADH:0.00000001	(Foconah_NADH:0.00000001	(DH_Pahang_NADH:0.00000001	(Wompa_NADH:0.00000001	Pisang_Mas_NADH:0.00000001):0.00000001):0.00000001):0.00000001):0.00000001):0.00000001):0.00000001):0.00000001):0.00000001):0.00000001):0.00000001):0.00000001):0.00000001):0.00000001):0.00000001):0.00000011):0.00000011):0.00000011):0.00340757):0.00978181):0.05468567):0.00000012	(Pisang_Klutuk_Wulung_NADH:0.00000002	(Pelipita_NADH:0.00000001	(Monthan_NADH:0.00000012	Saba_NADH:0.00000002):0.00000008):0.00000012):0.00000012);
(Lal_velchi_NADH:0.00000001	(Pisang_Batu_NADH:0.00000010	(Pelipita_NADH:0.00000011	(Textilis_NADH:0.17545304	(Musa_ornata_NADH:0.02605787	(Malaccensis_NADH:0.00228153	(Gombe_NADH:0.00000001	(Prata_Ana_NADH:0.00000001	((Long_Tavoy_NADH:0.00000001	(Pisang_Kayu_NADH:0.00000006	(Tomolo_NADH:0.00000001	(Pisang_Mas_NADH:0.00000001	(Foconah_NADH:0.00000001	(Orishele_NADH:0.00000001	(DH_Pahang_NADH:0.00000001	(Khae_Phrae_NADH:0.00000001	(Figue_Pomme_Geante_NADH:0.00000001	(Wompa_NADH:0.00000001	(Mbwazirume_NADH:0.00000006	(Banksii_NADH:0.00000001	(Lady_Finger_NADH:0.00000001	(Safet_velchi_NADH:0.00000001	(Kunnan_NADH:0.00000001	(Truncata_NADH:0.00000006	Agutay_NADH:0.00000001):0.00000008):0.00000004):0.00000002):0.00000001):0.00000001):0.00000008):0.00000004):0.00000002):0.00000001):0.00000001):0.00000001):0.00000001):0.00000001):0.00000001):0.00000009):0.00000012	(Pisang_Bakar_NADH:0.00000001	(Pisang_Ceylan_NADH:0.00000001	(Grande_naine_NADH:0.00000001	Zebrina_NADH:0.00000001):0.00000001):0.00000001):0.00000001):0.00000012):0.00000006):0.00265196):0.02226000):0.02188700):0.03601565):0.00000010):0.00000008	(Pisang_Klutuk_Wulung_NADH:0.00000001	(Honduras_NADH:0.00000001	(Kluai_Tiparot_NADH:0.00000001	(Dole_NADH:0.00000001	(Saba_NADH:0.00000001	(Monthan_NADH:0.00000001	(Yawa_2_NADH:0.00000001	Namwa_Khom_NADH:0.00000008):0.00000008):0.00000008):0.00000008):0.00000009):0.00000012):0.00000011):0.00000008);
(Dole_NADH:0.00000001	(Honduras_NADH:0.00000011	(Namwa_Khom_NADH:0.00000001	(Pisang_Klutuk_Wulung_NADH:0.00000001	(Pisang_Batu_NADH:0.00000001	(Saba_NADH:0.00000001	Lal_velchi_NADH:0.00000010):0.00000008):0.00000011):0.00000009):0.00000011):0.00000011	((Monthan_NADH:0.00000004	(Textilis_NADH:0.21643821	(Musa_ornata_NADH:0.03133508	(DH_Pahang_NADH:0.00000001	(Malaccensis_NADH:0.00482918	(Gombe_NADH:0.00000001	(Tomolo_NADH:0.00000001	(Khae_Phrae_NADH:0.00000001	((Mbwazirume_NADH:0.00000001	Truncata_NADH:0.00000010):0.00000008	(Wompa_NADH:0.00000001	(Pisang_Ceylan_NADH:0.00000001	(Pisang_Mas_NADH:0.00000001	(Zebrina_NADH:0.00000001	(Long_Tavoy_NADH:0.00000001	(Grande_naine_NADH:0.00000001	(Prata_Ana_NADH:0.00000001	(Kunnan_NADH:0.00000001	(Orishele_NADH:0.00000001	(Banksii_NADH:0.00000001	(Safet_velchi_NADH:0.00000001	(Pisang_Kayu_NADH:0.00000008	(Figue_Pomme_Geante_NADH:0.00000001	(Foconah_NADH:0.00000001	(Lady_Finger_NADH:0.00000001	(Pisang_Bakar_NADH:0.00000001	Agutay_NADH:0.00000001):0.00000001):0.00000001):0.00000001):0.00000001):0.00000007):0.00000003):0.00000002):0.00000001):0.00000001):0.00000001):0.00000001):0.00000001):0.00000001):0.00000001):0.00000001):0.00000001):0.00000008):0.00000008):0.00000006):0.00000006):0.00000001):0.01018862):0.01668744):0.01688144):0.00000004	(Kluai_Tiparot_NADH:0.00000007	(Yawa_2_NADH:0.00000001	Pelipita_NADH:0.00000011):0.00000001):0.00000008):0.00000011);
((Honduras_NADH:0.00000002	(Textilis_NADH:0.22933326	(Malaccensis_NADH:0.00000008	((Tomolo_NADH:0.00000001	Musa_ornata_NADH:0.03687439):0.00000001	(Agutay_NADH:0.00000001	(Zebrina_NADH:0.00000001	((Khae_Phrae_NADH:0.00000001	(Kunnan_NADH:0.00000001	(Pisang_Ceylan_NADH:0.00000001	(Long_Tavoy_NADH:0.00000001	(Pisang_Kayu_NADH:0.00000007	(Lady_Finger_NADH:0.00000001	(Mbwazirume_NADH:0.00000002	((Pisang_Bakar_NADH:0.00000001	Truncata_NADH:0.00000011):0.00000009	(DH_Pahang_NADH:0.00000001	(Gombe_NADH:0.00000001	(Prata_Ana_NADH:0.00000001	(Safet_velchi_NADH:0.00000001	(Wompa_NADH:0.00000001	(Figue_Pomme_Geante_NADH:0.00000001	(Banksii_NADH:0.00000001	(Orishele_NADH:0.00000001	Grande_naine_NADH:0.00000001):0.00000001):0.00000001):0.00000001):0.00000001):0.00000001):0.00000001):0.00000001):0.00000001):0.00000001):0.00000009):0.00000001):0.00000010):0.00000006):0.00000004):0.00000002):0.00000004	(Pisang_Mas_NADH:0.00000001	Foconah_NADH:0.00000001):0.00000001):0.00000004):0.00000008):0.00000011):0.00656836):0.02614276):0.02618291):0.00000007	(Saba_NADH:0.00000001	(Monthan_NADH:0.00000001	(Kluai_Tiparot_NADH:0.00000001	(Pisang_Klutuk_Wulung_NADH:0.00000001	(Pisang_Batu_NADH:0.00000001	Lal_velchi_NADH:0.00000002):0.00000001):0.00000001):0.00000001):0.00000001):0.00000009	(Yawa_2_NADH:0.00000001	(Dole_NADH:0.00000012	(Pelipita_NADH:0.00000001	Namwa_Khom_NADH:0.00000001):0.00000001):0.00000008):0.00000009);
(Kluai_Tiparot_NADH:0.00000001	(Lal_velchi_NADH:0.00000001	(Pisang_Klutuk_Wulung_NADH:0.00000001	(Namwa_Khom_NADH:0.00000001	(Pisang_Batu_NADH:0.00000001	(Honduras_NADH:0.00000010	Dole_NADH:0.00000001):0.00000001):0.00000001):0.00000001):0.00000008):0.00000008	((Pelipita_NADH:0.00000001	(Monthan_NADH:0.00000009	(Yawa_2_NADH:0.00000001	Saba_NADH:0.00000001):0.00000001):0.00000008):0.00000008	(Textilis_NADH:0.22247478	(Musa_ornata_NADH:0.02397851	(Orishele_NADH:0.00000001	(Malaccensis_NADH:0.00497900	(Long_Tavoy_NADH:0.00000001	(Gombe_NADH:0.00000001	(Wompa_NADH:0.00000001	(Grande_naine_NADH:0.00000001	(Safet_velchi_NADH:0.00000001	(Kunnan_NADH:0.00000001	(Zebrina_NADH:0.00000001	(Foconah_NADH:0.00000001	(Pisang_Mas_NADH:0.00000001	(Figue_Pomme_Geante_NADH:0.00000001	(Pisang_Bakar_NADH:0.00000001	(DH_Pahang_NADH:0.00000001	(Banksii_NADH:0.00000001	(Prata_Ana_NADH:0.00000001	(Agutay_NADH:0.00000001	(Mbwazirume_NADH:0.00000008	(Lady_Finger_NADH:0.00000001	((Pisang_Kayu_NADH:0.00000001	Truncata_NADH:0.00000011):0.00000007	(Pisang_Ceylan_NADH:0.00000001	(Tomolo_NADH:0.00000001	Khae_Phrae_NADH:0.00000001):0.00000001):0.00000001):0.00000009):0.00000001):0.00000010):0.00000005):0.00000003):0.00000002):0.00000001):0.00000001):0.00000001):0.00000001):0.00000001):0.00000001):0.00000001):0.00000001):0.00000001):0.00000001):0.00000008):0.00000012):0.00000001):0.02054655):0.00701453):0.05609471):0.00000008);
(Pelipita_NADH:0.00000009	((Honduras_NADH:0.00000001	(Saba_NADH:0.00000001	(Namwa_Khom_NADH:0.00000001	(Dole_NADH:0.00000001	(Pisang_Batu_NADH:0.00000001	(Textilis_NADH:0.20739893	(Musa_ornata_NADH:0.05046119	(Malaccensis_NADH:0.00000025	(Safet_velchi_NADH:0.00000001	(Figue_Pomme_Geante_NADH:0.00000010	(DH_Pahang_NADH:0.00000001	(Wompa_NADH:0.00000001	(Pisang_Ceylan_NADH:0.00000001	(Zebrina_NADH:0.00000001	(Gombe_NADH:0.00000001	(Pisang_Kayu_NADH:0.00000001	(Foconah_NADH:0.00000001	(Lady_Finger_NADH:0.00000001	(Banksii_NADH:0.00000001	(Pisang_Bakar_NADH:0.00000001	(Grande_naine_NADH:0.00000001	(Khae_Phrae_NADH:0.00000001	(Orishele_NADH:0.00000001	(Prata_Ana_NADH:0.00000001	(Long_Tavoy_NADH:0.00000001	((Tomolo_NADH:0.00000001	Truncata_NADH:0.00000012):0.00000009	(Pisang_Mas_NADH:0.00000001	(Agutay_NADH:0.00000001	(Mbwazirume_NADH:0.00000001	Kunnan_NADH:0.00000001):0.00000001):0.00000001):0.00000001):0.00000005):0.00000003):0.00000001):0.00000001):0.00000001):0.00000001):0.00000001):0.00000001):0.00000001):0.00000001):0.00000001):0.00000001):0.00000001):0.00000001):0.00000011):0.00000007):0.00000001):0.00660559):0.01139324):0.01625281):0.03469902):0.00000001):0.00000001):0.00000001):0.00000001):0.00000009	Monthan_NADH:0.00000012):0.00000009	(Pisang_Klutuk_Wulung_NADH:0.00000002	(Yawa_2_NADH:0.00000001	(Lal_velchi_NADH:0.00000010	Kluai_Tiparot_NADH:0.00000002):0.00000008):0.00000009):0.00000009);
(Lal_velchi_NADH:0.00000001	(Yawa_2_NADH:0.00000012	(Pisang_Batu_NADH:0.00000001	(Kluai_Tiparot_NADH:0.00000001	(Pisang_Klutuk_Wulung_NADH:0.00000001	(Honduras_NADH:0.00000001	((Dole_NADH:0.00000001	Saba_NADH:0.00000001):0.00000001	(Textilis_NADH:0.20815872	(Musa_ornata_NADH:0.02693710	(Malaccensis_NADH:0.00237569	(DH_Pahang_NADH:0.00000001	(Figue_Pomme_Geante_NADH:0.00000001	(Safet_velchi_NADH:0.00000001	(Wompa_NADH:0.00000001	(Truncata_NADH:0.00000008	(Foconah_NADH:0.00000001	(Pisang_Ceylan_NADH:0.00000001	(Orishele_NADH:0.00000001	(Pisang_Mas_NADH:0.00000001	(Gombe_NADH:0.00000001	(Zebrina_NADH:0.00000001	(Agutay_NADH:0.00000001	(Tomolo_NADH:0.00000001	(Kunnan_NADH:0.00000001	(Grande_naine_NADH:0.00000001	(Pisang_Bakar_NADH:0.00000001	(Khae_Phrae_NADH:0.00000001	(Prata_Ana_NADH:0.00000001	(Long_Tavoy_NADH:0.00000001	(Pisang_Kayu_NADH:0.00000004	(Mbwazirume_NADH:0.00000007	(Banksii_NADH:0.00000001	Lady_Finger_NADH:0.00000001):0.00000001):0.00000001):0.00000006):0.00000003):0.00000002):0.00000001):0.00000001):0.00000001):0.00000001):0.00000001):0.00000001):0.00000001):0.00000001):0.00000001):0.00000001):0.00000001):0.00000001):0.00000008):0.00000012):0.00000012):0.00000009):0.00751760):0.02628758):0.01627426):0.02932322):0.00000008):0.00000012):0.00000009):0.00000008):0.00000010):0.00000009	(Monthan_NADH:0.00000001	(Namwa_Khom_NADH:0.00000001	Pelipita_NADH:0.00000011):0.00000009):0.00000009);
(Dole_NADH:0.00000001	(Pisang_Klutuk_Wulung_NADH:0.00000008	(Yawa_2_NADH:0.00000001	(Monthan_NADH:0.00000002	((Namwa_Khom_NADH:0.00000001	(Pisang_Batu_NADH:0.00000001	Saba_NADH:0.00000002):0.00000001):0.00000012	(Kluai_Tiparot_NADH:0.00000002	(Pelipita_NADH:0.00000001	(Honduras_NADH:0.00000012	Lal_velchi_NADH:0.00000002):0.00000008):0.00000012):0.00000012):0.00000012):0.00000008):0.00000007):0.00000001	(Textilis_NADH:0.24275027	(Musa_ornata_NADH:0.03278074	(Malaccensis_NADH:0.00000001	(Safet_velchi_NADH:0.00000001	(Figue_Pomme_Geante_NADH:0.00000001	(DH_Pahang_NADH:0.00000001	((Tomolo_NADH:0.00000001	Truncata_NADH:0.00000011):0.00000006	(Pisang_Kayu_NADH:0.00000001	(Kunnan_NADH:0.00000001	(Wompa_NADH:0.00000001	(Zebrina_NADH:0.00000001	(Lady_Finger_NADH:0.00000001	(Orishele_NADH:0.00000001	(Grande_naine_NADH:0.00000001	(Pisang_Mas_NADH:0.00000001	(Agutay_NADH:0.00000001	(Pisang_Ceylan_NADH:0.00000001	(Foconah_NADH:0.00000001	(Gombe_NADH:0.00000001	(Banksii_NADH:0.00000001	(Prata_Ana_NADH:0.00000001	(Mbwazirume_NADH:0.00000001	(Long_Tavoy_NADH:0.00000001	(Pisang_Bakar_NADH:0.00000001	Khae_Phrae_NADH:0.00000001):0.00000001):0.00000001):0.00000001):0.00000001):0.00000001):0.00000001):0.00000001):0.00000001):0.00000001):0.00000001):0.00000001):0.00000001):0.00000001):0.00000001):0.00000001):0.00000001):0.00000001):0.00000012):0.00000008):0.00000007):0.00161469):0.01781628):0.02086627):0.02466308);
(Saba_NADH:0.00000001	(Pelipita_NADH:0.00000001	Kluai_Tiparot_NADH:0.00000004):0.00000004	(Honduras_NADH:0.00000001	(Dole_NADH:0.00000001	((Pisang_Klutuk_Wulung_NADH:0.00000001	(Lal_velchi_NADH:0.00000001	(Namwa_Khom_NADH:0.00000003	(Yawa_2_NADH:0.00000010	(Textilis_NADH:0.22605445	(Musa_ornata_NADH:0.01990950	(Malaccensis_NADH:0.00184999	(DH_Pahang_NADH:0.00000001	(Pisang_Bakar_NADH:0.00000001	(Safet_velchi_NADH:0.00000001	(Prata_Ana_NADH:0.00000001	(Truncata_NADH:0.00000007	(Gombe_NADH:0.00000001	(Figue_Pomme_Geante_NADH:0.00000001	(Foconah_NADH:0.00000001	(Zebrina_NADH:0.00000001	(Pisang_Mas_NADH:0.00000001	(Khae_Phrae_NADH:0.00000001	(Grande_naine_NADH:0.00000001	(Tomolo_NADH:0.00000001	(Wompa_NADH:0.00000001	(Mbwazirume_NADH:0.00000010	(Orishele_NADH:0.00000001	(Long_Tavoy_NADH:0.00000001	(Pisang_Kayu_NADH:0.00000009	(Agutay_NADH:0.00000001	(Banksii_NADH:0.00000001	(Kunnan_NADH:0.00000001	(Pisang_Ceylan_NADH:0.00000001	Lady_Finger_NADH:0.00000001):0.00000001):0.00000001):0.00000001):0.00000001):0.00000004):0.00000002):0.00000001):0.00000006):0.00000004):0.00000002):0.00000001):0.00000001):0.00000001):0.00000001):0.00000001):0.00000001):0.00000001):0.00000007):0.00000008):0.00000008):0.00000006):0.00471049):0.02705178):0.02260414):0.02120209):0.00000007):0.00000009):0.00000009):0.00000011	(Monthan_NADH:0.00000001	Pisang_Batu_NADH:0.00000001):0.00000001):0.00000008):0.00000009):0.00000011);
(Pelipita_NADH:0.00000001	Monthan_NADH:0.00000012	(Pisang_Klutuk_Wulung_NADH:0.00000010	(Namwa_Khom_NADH:0.00000002	(Dole_NADH:0.00000002	((Saba_NADH:0.00000001	(Lal_velchi_NADH:0.00000001	(Pisang_Batu_NADH:0.00000001	(Kluai_Tiparot_NADH:0.00000001	(Yawa_2_NADH:0.00000001	Honduras_NADH:0.00000001):0.00000001):0.00000001):0.00000001):0.00000001):0.00000009	(Textilis_NADH:0.27200401	(Musa_ornata_NADH:0.02137865	(Malaccensis_NADH:0.00000001	(Safet_velchi_NADH:0.00000001	(Figue_Pomme_Geante_NADH:0.00000001	(DH_Pahang_NADH:0.00000001	(Zebrina_NADH:0.00000001	(Prata_Ana_NADH:0.00000001	(Mbwazirume_NADH:0.00000012	(Gombe_NADH:0.00000001	(Foconah_NADH:0.00000001	(Agutay_NADH:0.00000001	(Tomolo_NADH:0.00000001	(Pisang_Mas_NADH:0.00000001	(Pisang_Bakar_NADH:0.00000001	(Kunnan_NADH:0.00000001	(Lady_Finger_NADH:0.00000001	(Orishele_NADH:0.00000001	(Khae_Phrae_NADH:0.00000001	(Banksii_NADH:0.00000001	((Pisang_Kayu_NADH:0.00000001	(Pisang_Ceylan_NADH:0.00000001	Truncata_NADH:0.00000008):0.00000007):0.00000009	(Wompa_NADH:0.00000001	(Grande_naine_NADH:0.00000001	Long_Tavoy_NADH:0.00000001):0.00000001):0.00000001):0.00000011):0.00000006):0.00000003):0.00000002):0.00000001):0.00000001):0.00000001):0.00000001):0.00000001):0.00000001):0.00000001):0.00000001):0.00000007):0.00000007):0.00000010):0.00000012):0.00000009):0.00337152):0.02044131):0.02079929):0.02025232):0.00000009):0.00000009):0.00000009):0.00000001);
(Monthan_NADH:0.00000009	((Lal_velchi_NADH:0.00000001	(Saba_NADH:0.00000001	(Honduras_NADH:0.00000001	(Namwa_Khom_NADH:0.00000001	(Yawa_2_NADH:0.00000001	Dole_NADH:0.00000001):0.00000001):0.00000001):0.00000001):0.00000001):0.00000008	(Textilis_NADH:0.22400186	(Musa_ornata_NADH:0.03838536	(Malaccensis_NADH:0.00344400	(Figue_Pomme_Geante_NADH:0.00000001	(DH_Pahang_NADH:0.00000010	(Safet_velchi_NADH:0.00000001	(Pisang_Kayu_NADH:0.00000010	(Zebrina_NADH:0.00000001	(Grande_naine_NADH:0.00000001	(Truncata_NADH:0.00000006	(Pisang_Bakar_NADH:0.00000001	(Lady_Finger_NADH:0.00000001	(Kunnan_NADH:0.00000001	(Banksii_NADH:0.00000001	(Agutay_NADH:0.00000001	(Orishele_NADH:0.00000001	(Khae_Phrae_NADH:0.00000001	(Pisang_Mas_NADH:0.00000001	(Tomolo_NADH:0.00000001	(Long_Tavoy_NADH:0.00000001	(Wompa_NADH:0.00000001	(Foconah_NADH:0.00000001	(Prata_Ana_NADH:0.00000001	(Pisang_Ceylan_NADH:0.00000001	(Mbwazirume_NADH:0.00000004	Gombe_NADH:0.00000001):0.00000002):0.00000001):0.00000001):0.00000001):0.00000001):0.00000001):0.00000001):0.00000001):0.00000001):0.00000001):0.00000001):0.00000001):0.00000001):0.00000001):0.00000001):0.00000006):0.00000008):0.00000001):0.00000009):0.00000012):0.00000001):0.00305497):0.03048615):0.02673407):0.03456733):0.00000008	(Pisang_Batu_NADH:0.00000002	(Pelipita_NADH:0.00000001	(Kluai_Tiparot_NADH:0.00000011	Pisang_Klutuk_Wulung_NADH:0.00000002):0.00000007):0.00000012):0.00000012);
(Monthan_NADH:0.00000001	(Lal_velchi_NADH:0.00000010	(Pisang_Klutuk_Wulung_NADH:0.00000001	(Saba_NADH:0.00000001	(Namwa_Khom_NADH:0.00000001	(Dole_NADH:0.00000001	(Yawa_2_NADH:0.00000001	(Kluai_Tiparot_NADH:0.00000002	(Pisang_Batu_NADH:0.00000002	(Honduras_NADH:0.00000002	Pelipita_NADH:0.00000009):0.00000012):0.00000012):0.00000012):0.00000009):0.00000001):0.00000001):0.00000001):0.00000011):0.00000001	(Textilis_NADH:0.21074212	(Musa_ornata_NADH:0.03014898	(Figue_Pomme_Geante_NADH:0.00000001	(Malaccensis_NADH:0.00326978	(Pisang_Mas_NADH:0.00000003	(Banksii_NADH:0.00000003	(Wompa_NADH:0.00000004	(Safet_velchi_NADH:0.00000001	(Long_Tavoy_NADH:0.00000001	(Foconah_NADH:0.00000001	(Agutay_NADH:0.00000001	(Zebrina_NADH:0.00000001	(Lady_Finger_NADH:0.00000001	(Kunnan_NADH:0.00000001	(Prata_Ana_NADH:0.00000001	(Pisang_Bakar_NADH:0.00000001	(Tomolo_NADH:0.00000001	(Mbwazirume_NADH:0.00000001	(Pisang_Kayu_NADH:0.00000001	(Gombe_NADH:0.00000001	(DH_Pahang_NADH:0.00000001	(Grande_naine_NADH:0.00000001	(Pisang_Ceylan_NADH:0.00000001	(Khae_Phrae_NADH:0.00000001	(Orishele_NADH:0.00000001	Truncata_NADH:0.00000006):0.00000008):0.00000010):0.00000005):0.00000004):0.00000001):0.00000001):0.00000001):0.00000001):0.00000001):0.00000001):0.00000001):0.00000001):0.00000001):0.00000001):0.00000001):0.00000001):0.00000005):0.00000001):0.00000001):0.00000001):0.00000006):0.00000001):0.02122005):0.01734088):0.03110291);
(Pelipita_NADH:0.00000001	(Pisang_Batu_NADH:0.00000001	Monthan_NADH:0.00000008):0.00000011	(Saba_NADH:0.00000011	(Namwa_Khom_NADH:0.00000002	(Dole_NADH:0.00000002	((Pisang_Klutuk_Wulung_NADH:0.00000001	(Honduras_NADH:0.00000001	Kluai_Tiparot_NADH:0.00000002):0.00000001):0.00000008	((Lal_velchi_NADH:0.00000011	(Textilis_NADH:0.23892973	(Musa_ornata_NADH:0.03108548	(Malaccensis_NADH:0.00122417	((Figue_Pomme_Geante_NADH:0.00000001	(Gombe_NADH:0.00000001	(Long_Tavoy_NADH:0.00000001	(Pisang_Ceylan_NADH:0.00000001	(Kunnan_NADH:0.00000001	(Banksii_NADH:0.00000001	(Wompa_NADH:0.00000001	(Pisang_Mas_NADH:0.00000001	(Pisang_Kayu_NADH:0.00000001	(Foconah_NADH:0.00000001	(Zebrina_NADH:0.00000001	(Orishele_NADH:0.00000001	(Pisang_Bakar_NADH:0.00000001	(Prata_Ana_NADH:0.00000001	((Grande_naine_NADH:0.00000001	(DH_Pahang_NADH:0.00000001	(Khae_Phrae_NADH:0.00000001	Truncata_NADH:0.00000008):0.00000006):0.00000009):0.00000008	(Safet_velchi_NADH:0.00000001	(Mbwazirume_NADH:0.00000001	Lady_Finger_NADH:0.00000001):0.00000001):0.00000001):0.00000011):0.00000006):0.00000003):0.00000002):0.00000001):0.00000001):0.00000001):0.00000001):0.00000001):0.00000001):0.00000001):0.00000001):0.00000001):0.00000001):0.00000001	(Tomolo_NADH:0.00000001	Agutay_NADH:0.00000001):0.00000001):0.00701473):0.01851205):0.01497112):0.02498293):0.00000011	Yawa_2_NADH:0.00000001):0.00000012):0.00000008):0.00000008):0.00000008):0.00000001);
(Kluai_Tiparot_NADH:0.00000001	(Namwa_Khom_NADH:0.00000012	((Pisang_Klutuk_Wulung_NADH:0.00000002	(Honduras_NADH:0.00000002	(Pelipita_NADH:0.00000001	(Monthan_NADH:0.00000001	(Saba_NADH:0.00000001	(Pisang_Batu_NADH:0.00000011	Lal_velchi_NADH:0.00000001):0.00000001):0.00000001):0.00000008):0.00000009):0.00000009):0.00000009	(Dole_NADH:0.00000012	Yawa_2_NADH:0.00000001):0.00000009):0.00000012):0.00000001	(Textilis_NADH:0.23220708	(Musa_ornata_NADH:0.02459589	(Wompa_NADH:0.00000001	(Malaccensis_NADH:0.00162026	(Long_Tavoy_NADH:0.00000001	(Tomolo_NADH:0.00000001	(Mbwazirume_NADH:0.00000001	(Pisang_Kayu_NADH:0.00000001	(Orishele_NADH:0.00000001	(Khae_Phrae_NADH:0.00000001	(Safet_velchi_NADH:0.00000001	(Figue_Pomme_Geante_NADH:0.00000001	(Prata_Ana_NADH:0.00000001	(Banksii_NADH:0.00000001	(DH_Pahang_NADH:0.00000001	(Pisang_Mas_NADH:0.00000001	(Pisang_Bakar_NADH:0.00000001	(Truncata_NADH:0.00000001	(Grande_naine_NADH:0.00000001	(Zebrina_NADH:0.00000001	(Foconah_NADH:0.00000001	(Lady_Finger_NADH:0.00000001	(Kunnan_NADH:0.00000001	(Gombe_NADH:0.00000001	(Pisang_Ceylan_NADH:0.00000001	Agutay_NADH:0.00000001):0.00000001):0.00000001):0.00000001):0.00000001):0.00000001):0.00000001):0.00000001):0.00000001):0.00000001):0.00000001):0.00000001):0.00000001):0.00000001):0.00000001):0.00000001):0.00000001):0.00000001):0.00000001):0.00000001):0.00000001):0.00000001):0.00000001):0.01238562):0.03692084):0.03220835);
(Saba_NADH:0.00000001	(Kluai_Tiparot_NADH:0.00000004	(Textilis_NADH:0.21057452	(Malaccensis_NADH:0.00000001	(Musa_ornata_NADH:0.03928342	(Figue_Pomme_Geante_NADH:0.00000001	(Truncata_NADH:0.00000007	(DH_Pahang_NADH:0.00000001	(Safet_velchi_NADH:0.00000001	(Long_Tavoy_NADH:0.00000001	(Pisang_Ceylan_NADH:0.00000001	(Orishele_NADH:0.00000001	(Grande_naine_NADH:0.00000001	(Kunnan_NADH:0.00000001	(Pisang_Mas_NADH:0.00000001	(Tomolo_NADH:0.00000001	(Pisang_Bakar_NADH:0.00000001	(Agutay_NADH:0.00000001	((Pisang_Kayu_NADH:0.00000001	Mbwazirume_NADH:0.00000001):0.00000007	(Prata_Ana_NADH:0.00000001	(Khae_Phrae_NADH:0.00000001	(Foconah_NADH:0.00000001	(Zebrina_NADH:0.00000001	(Lady_Finger_NADH:0.00000001	(Banksii_NADH:0.00000001	(Wompa_NADH:0.00000001	Gombe_NADH:0.00000001):0.00000001):0.00000001):0.00000001):0.00000001):0.00000001):0.00000001):0.00000001):0.00000009):0.00000008):0.00000007):0.00000004):0.00000003):0.00000002):0.00000001):0.00000001):0.00000001):0.00000008):0.00000006):0.00000008):0.00000001):0.00160479):0.00497509):0.01524364):0.02771493):0.00000004	((Pelipita_NADH:0.00000001	Yawa_2_NADH:0.00000006):0.00000006	(Namwa_Khom_NADH:0.00000001	(Pisang_Batu_NADH:0.00000001	(Honduras_NADH:0.00000010	(Dole_NADH:0.00000001	(Monthan_NADH:0.00000001	(Pisang_Klutuk_Wulung_NADH:0.00000009	Lal_velchi_NADH:0.00000001):0.00000008):0.00000009):0.00000008):0.00000001):0.00000009):0.00000008):0.00000009);
(Saba_NADH:0.00000001	(Yawa_2_NADH:0.00000001	(Honduras_NADH:0.00000001	(Dole_NADH:0.00000001	(Pisang_Batu_NADH:0.00000001	(Lal_velchi_NADH:0.00000001	(Kluai_Tiparot_NADH:0.00000001	(Monthan_NADH:0.00000010	(Pelipita_NADH:0.00000001	Pisang_Klutuk_Wulung_NADH:0.00000001):0.00000001):0.00000001):0.00000001):0.00000001):0.00000001):0.00000001):0.00000008):0.00000009	(Namwa_Khom_NADH:0.00000002	(Textilis_NADH:0.20831780	(Musa_ornata_NADH:0.02476440	(Safet_velchi_NADH:0.00000001	(Malaccensis_NADH:0.00331680	(DH_Pahang_NADH:0.00000001	(Lady_Finger_NADH:0.00000010	(Figue_Pomme_Geante_NADH:0.00000001	(Pisang_Ceylan_NADH:0.00000001	(Foconah_NADH:0.00000001	(Orishele_NADH:0.00000001	(Khae_Phrae_NADH:0.00000001	(Pisang_Kayu_NADH:0.00000001	(Wompa_NADH:0.00000001	(Banksii_NADH:0.00000001	(Pisang_Mas_NADH:0.00000001	(Tomolo_NADH:0.00000001	(Mbwazirume_NADH:0.00000001	(Prata_Ana_NADH:0.00000001	(Kunnan_NADH:0.00000001	(Agutay_NADH:0.00000001	(Pisang_Bakar_NADH:0.00000001	(Zebrina_NADH:0.00000001	(Grande_naine_NADH:0.00000001	(Truncata_NADH:0.00000008	(Gombe_NADH:0.00000001	Long_Tavoy_NADH:0.00000001):0.00000001):0.00000004):0.00000002):0.00000001):0.00000001):0.00000001):0.00000001):0.00000001):0.00000001):0.00000001):0.00000001):0.00000001):0.00000001):0.00000001):0.00000001):0.00000001):0.00000001):0.00000009):0.00000001):0.00000011):0.00000008):0.00000001):0.01769016):0.02090191):0.01901725):0.00000010);
(Dole_NADH:0.00000001	(Honduras_NADH:0.00000002	(Kluai_Tiparot_NADH:0.00000001	(Pisang_Klutuk_Wulung_NADH:0.00000001	(Lal_velchi_NADH:0.00000001	(Pelipita_NADH:0.00000009	Pisang_Batu_NADH:0.00000001):0.00000001):0.00000001):0.00000001):0.00000009):0.00000008	((Saba_NADH:0.00000002	(Monthan_NADH:0.00000009	Yawa_2_NADH:0.00000001):0.00000010):0.00000010	(Namwa_Khom_NADH:0.00000001	(Textilis_NADH:0.21036694	(Musa_ornata_NADH:0.03800561	(Safet_velchi_NADH:0.00000001	(Malaccensis_NADH:0.00328646	(Figue_Pomme_Geante_NADH:0.00000001	((DH_Pahang_NADH:0.00000001	(Mbwazirume_NADH:0.00000001	(Banksii_NADH:0.00000001	(Pisang_Kayu_NADH:0.00000001	((Khae_Phrae_NADH:0.00000001	Truncata_NADH:0.00000009):0.00000011	(Foconah_NADH:0.00000001	(Kunnan_NADH:0.00000001	(Pisang_Bakar_NADH:0.00000001	(Orishele_NADH:0.00000001	(Wompa_NADH:0.00000001	(Long_Tavoy_NADH:0.00000001	(Prata_Ana_NADH:0.00000001	(Agutay_NADH:0.00000001	(Pisang_Mas_NADH:0.00000001	(Pisang_Ceylan_NADH:0.00000001	(Lady_Finger_NADH:0.00000001	(Grande_naine_NADH:0.00000001	Gombe_NADH:0.00000001):0.00000001):0.00000001):0.00000001):0.00000001):0.00000001):0.00000001):0.00000001):0.00000001):0.00000001):0.00000001):0.00000001):0.00000001):0.00000006):0.00000009):0.00000006):0.00000008):0.00000001	(Tomolo_NADH:0.00000001	Zebrina_NADH:0.00000001):0.00000001):0.00000010):0.00000007):0.00000001):0.02224679):0.01965369):0.03551436):0.00000001):0.00000010);
(Lal_velchi_NADH:0.00000001	Pelipita_NADH:0.00000008	((Pisang_Batu_NADH:0.00000001	Yawa_2_NADH:0.00000012):0.00000001	((Honduras_NADH:0.00000001	(Monthan_NADH:0.00000001	(Namwa_Khom_NADH:0.00000001	((Kluai_Tiparot_NADH:0.00000001	Dole_NADH:0.00000001):0.00000001	(Textilis_NADH:0.22071482	(Malaccensis_NADH:0.00000010	(Musa_ornata_NADH:0.03063381	(DH_Pahang_NADH:0.00000001	(Safet_velchi_NADH:0.00000010	(Figue_Pomme_Geante_NADH:0.00000001	(Khae_Phrae_NADH:0.00000001	((Foconah_NADH:0.00000001	(Zebrina_NADH:0.00000001	(Wompa_NADH:0.00000001	(Long_Tavoy_NADH:0.00000001	(Lady_Finger_NADH:0.00000001	(Pisang_Mas_NADH:0.00000001	(Pisang_Kayu_NADH:0.00000008	(Agutay_NADH:0.00000001	(Grande_naine_NADH:0.00000001	(Kunnan_NADH:0.00000001	(Pisang_Ceylan_NADH:0.00000001	(Tomolo_NADH:0.00000001	(Pisang_Bakar_NADH:0.00000001	(Prata_Ana_NADH:0.00000001	(Banksii_NADH:0.00000001	(Gombe_NADH:0.00000001	Orishele_NADH:0.00000001):0.00000001):0.00000001):0.00000001):0.00000001):0.00000001):0.00000001):0.00000001):0.00000001):0.00000001):0.00000004):0.00000002):0.00000001):0.00000001):0.00000001):0.00000001):0.00000001	(Mbwazirume_NADH:0.00000001	Truncata_NADH:0.00000010):0.00000012):0.00000008):0.00000007):0.00000012):0.00000001):0.00330982):0.00838571):0.02868751):0.02893334):0.00000007):0.00000008):0.00000009):0.00000008	(Pisang_Klutuk_Wulung_NADH:0.00000001	Saba_NADH:0.00000001):0.00000001):0.00000010):0.00000009);
(Pisang_Klutuk_Wulung_NADH:0.00000001	(Pisang_Batu_NADH:0.00000005	(Pelipita_NADH:0.00000001	(Malaccensis_NADH:0.00000008	((Musa_ornata_NADH:0.02757786	Textilis_NADH:0.24990360):0.00613386	(Figue_Pomme_Geante_NADH:0.00000001	(DH_Pahang_NADH:0.00000010	(Safet_velchi_NADH:0.00000001	(Gombe_NADH:0.00000001	(Mbwazirume_NADH:0.00000012	(Grande_naine_NADH:0.00000001	(Zebrina_NADH:0.00000001	(Agutay_NADH:0.00000001	(Foconah_NADH:0.00000001	(Khae_Phrae_NADH:0.00000001	(Banksii_NADH:0.00000001	(Long_Tavoy_NADH:0.00000001	(Wompa_NADH:0.00000001	(Pisang_Ceylan_NADH:0.00000001	(Pisang_Bakar_NADH:0.00000001	(Pisang_Kayu_NADH:0.00000008	(Pisang_Mas_NADH:0.00000001	(Kunnan_NADH:0.00000001	(Tomolo_NADH:0.00000001	(Lady_Finger_NADH:0.00000001	(Prata_Ana_NADH:0.00000001	(Orishele_NADH:0.00000001	Truncata_NADH:0.00000009):0.00000012):0.00000006):0.00000003):0.00000002):0.00000001):0.00000001):0.00000007):0.00000004):0.00000002):0.00000001):0.00000001):0.00000001):0.00000001):0.00000001):0.00000001):0.00000001):0.00000001):0.00000012):0.00000009):0.00000008):0.00000001):0.00490037):0.00996372):0.04856731):0.00000008):0.00000005	(((Lal_velchi_NADH:0.00000010	Dole_NADH:0.00000001):0.00000009	(Kluai_Tiparot_NADH:0.00000001	((Monthan_NADH:0.00000001	Honduras_NADH:0.00000001):0.00000001	(Namwa_Khom_NADH:0.00000011	Saba_NADH:0.00000001):0.00000008):0.00000009):0.00000010):0.00000009	Yawa_2_NADH:0.00000008):0.00000007);
(Saba_NADH:0.00000001	(Pelipita_NADH:0.00000001	Kluai_Tiparot_NADH:0.00000005):0.00000005	(Honduras_NADH:0.00000001	(Monthan_NADH:0.00000001	(Lal_velchi_NADH:0.00000001	(Namwa_Khom_NADH:0.00000001	(Pisang_Klutuk_Wulung_NADH:0.00000001	(Pisang_Batu_NADH:0.00000001	(Dole_NADH:0.00000001	(Yawa_2_NADH:0.00000009	(Textilis_NADH:0.18688313	(Musa_ornata_NADH:0.03050981	(Malaccensis_NADH:0.00195318	(Figue_Pomme_Geante_NADH:0.00000001	(DH_Pahang_NADH:0.00000001	(Safet_velchi_NADH:0.00000001	(Lady_Finger_NADH:0.00000001	(Zebrina_NADH:0.00000001	(Prata_Ana_NADH:0.00000001	(Mbwazirume_NADH:0.00000008	(Pisang_Mas_NADH:0.00000001	(Banksii_NADH:0.00000001	(Foconah_NADH:0.00000001	(Tomolo_NADH:0.00000001	(Orishele_NADH:0.00000001	(Gombe_NADH:0.00000001	(Agutay_NADH:0.00000001	(Long_Tavoy_NADH:0.00000001	(Pisang_Kayu_NADH:0.00000007	(Wompa_NADH:0.00000001	(Truncata_NADH:0.00000006	(Grande_naine_NADH:0.00000001	(Pisang_Bakar_NADH:0.00000001	(Kunnan_NADH:0.00000001	(Pisang_Ceylan_NADH:0.00000001	Khae_Phrae_NADH:0.00000001):0.00000001):0.00000001):0.00000001):0.00000001):0.00000003):0.00000001):0.00000005):0.00000003):0.00000002):0.00000001):0.00000001):0.00000001):0.00000001):0.00000001):0.00000001):0.00000010):0.00000010):0.00000010):0.00000008):0.00000009):0.00000008):0.00296494):0.01480933):0.00516983):0.02696147):0.00000009):0.00000007):0.00000007):0.00000012):0.00000009):0.00000008)…
((Monthan_NADH:0.00000001	(Yawa_2_NADH:0.00000001	(Pelipita_NADH:0.00000011	(Namwa_Khom_NADH:0.00000001	(Pisang_Batu_NADH:0.00000001	(Saba_NADH:0.00000001	(Lal_velchi_NADH:0.00000001	(Dole_NADH:0.00000001	(Pisang_Klutuk_Wulung_NADH:0.00000001	Kluai_Tiparot_NADH:0.00000008):0.00000009):0.00000008):0.00000010):0.00000008):0.00000008):0.00000008):0.00000008):0.00000010):0.00000001	Honduras_NADH:0.00000011	(Textilis_NADH:0.22105472	(Musa_ornata_NADH:0.02539975	(Malaccensis_NADH:0.00423405	(DH_Pahang_NADH:0.00000001	(Safet_velchi_NADH:0.00000011	(Figue_Pomme_Geante_NADH:0.00000001	(Truncata_NADH:0.00000008	(Pisang_Mas_NADH:0.00000001	(Lady_Finger_NADH:0.00000001	(Long_Tavoy_NADH:0.00000001	(Zebrina_NADH:0.00000001	(Pisang_Kayu_NADH:0.00000010	(Agutay_NADH:0.00000001	(Mbwazirume_NADH:0.00000010	(Banksii_NADH:0.00000001	(Khae_Phrae_NADH:0.00000001	(Prata_Ana_NADH:0.00000001	(Tomolo_NADH:0.00000001	(Gombe_NADH:0.00000001	(Foconah_NADH:0.00000001	(Wompa_NADH:0.00000001	(Pisang_Bakar_NADH:0.00000001	(Grande_naine_NADH:0.00000001	(Pisang_Ceylan_NADH:0.00000001	(Kunnan_NADH:0.00000001	Orishele_NADH:0.00000001):0.00000001):0.00000001):0.00000001):0.00000001):0.00000001):0.00000001):0.00000001):0.00000001):0.00000001):0.00000001):0.00000001):0.00000005):0.00000001):0.00000009):0.00000006):0.00000004):0.00000003):0.00000001):0.00000006):0.00000009):0.00000001):0.00234756):0.01412191):0.02107885):0.02668797);
(Dole_NADH:0.00000001	(Saba_NADH:0.00000001	(Pisang_Klutuk_Wulung_NADH:0.00000001	(Namwa_Khom_NADH:0.00000001	(Kluai_Tiparot_NADH:0.00000001	(Honduras_NADH:0.00000001	(Yawa_2_NADH:0.00000001	Lal_velchi_NADH:0.00000007):0.00000007):0.00000008):0.00000009):0.00000012):0.00000011):0.00000008	((Pisang_Batu_NADH:0.00000007	(Monthan_NADH:0.00000009	Pelipita_NADH:0.00000008):0.00000012):0.00000012	(Textilis_NADH:0.23026456	(Musa_ornata_NADH:0.03815858	(Safet_velchi_NADH:0.00000001	(Malaccensis_NADH:0.00492102	(Figue_Pomme_Geante_NADH:0.00000001	(DH_Pahang_NADH:0.00000001	(Pisang_Mas_NADH:0.00000001	(Khae_Phrae_NADH:0.00000001	(Pisang_Kayu_NADH:0.00000007	(Pisang_Ceylan_NADH:0.00000001	(Orishele_NADH:0.00000001	(Banksii_NADH:0.00000001	(Prata_Ana_NADH:0.00000001	(Truncata_NADH:0.00000008	(Mbwazirume_NADH:0.00000007	(Grande_naine_NADH:0.00000001	(Gombe_NADH:0.00000001	(Foconah_NADH:0.00000001	(Agutay_NADH:0.00000001	(Pisang_Bakar_NADH:0.00000001	(Kunnan_NADH:0.00000001	(Long_Tavoy_NADH:0.00000001	(Wompa_NADH:0.00000001	(Zebrina_NADH:0.00000001	(Lady_Finger_NADH:0.00000001	Tomolo_NADH:0.00000001):0.00000001):0.00000001):0.00000001):0.00000001):0.00000001):0.00000001):0.00000001):0.00000001):0.00000001):0.00000001):0.00000001):0.00000007):0.00000009):0.00000005):0.00000003):0.00000001):0.00000007):0.00000007):0.00000011):0.00000009):0.00000007):0.00000001):0.01491422):0.01108245):0.03600907):0.00000008);
(Namwa_Khom_NADH:0.00000001	(Monthan_NADH:0.00000005	(Honduras_NADH:0.00000010	(Textilis_NADH:0.19029968	(Musa_ornata_NADH:0.01972666	(Malaccensis_NADH:0.00226011	(Safet_velchi_NADH:0.00000001	(DH_Pahang_NADH:0.00000001	(Pisang_Ceylan_NADH:0.00000001	(Khae_Phrae_NADH:0.00000001	(Wompa_NADH:0.00000001	(Figue_Pomme_Geante_NADH:0.00000001	(Pisang_Bakar_NADH:0.00000001	(Pisang_Kayu_NADH:0.00000008	(Agutay_NADH:0.00000001	(Tomolo_NADH:0.00000001	(Foconah_NADH:0.00000001	(Long_Tavoy_NADH:0.00000001	(Prata_Ana_NADH:0.00000001	(Gombe_NADH:0.00000001	(Lady_Finger_NADH:0.00000001	(Truncata_NADH:0.00000008	(Kunnan_NADH:0.00000001	(Grande_naine_NADH:0.00000001	(Pisang_Mas_NADH:0.00000001	(Mbwazirume_NADH:0.00000006	(Banksii_NADH:0.00000001	(Zebrina_NADH:0.00000001	Orishele_NADH:0.00000001):0.00000001):0.00000001):0.00000003):0.00000002):0.00000001):0.00000001):0.00000005):0.00000003):0.00000001):0.00000001):0.00000001):0.00000001):0.00000001):0.00000001):0.00000012):0.00000009):0.00000005):0.00000005):0.00000005):0.00000008):0.00000008):0.00599019):0.01715676):0.01760583):0.02159206):0.00000010):0.00000005	((Pisang_Klutuk_Wulung_NADH:0.00000001	(Lal_velchi_NADH:0.00000001	(Saba_NADH:0.00000001	(Pisang_Batu_NADH:0.00000012	Dole_NADH:0.00000001):0.00000010):0.00000008):0.00000009):0.00000010	((Pelipita_NADH:0.00000001	Kluai_Tiparot_NADH:0.00000001):0.00000001	Yawa_2_NADH:0.00000005):0.00000005):0.00000007);
(Kluai_Tiparot_NADH:0.00000001	(Pisang_Klutuk_Wulung_NADH:0.00000011	((Dole_NADH:0.00000002	(Saba_NADH:0.00000002	(Yawa_2_NADH:0.00000001	(Lal_velchi_NADH:0.00000001	(Monthan_NADH:0.00000001	(Namwa_Khom_NADH:0.00000009	Pisang_Batu_NADH:0.00000001):0.00000001):0.00000001):0.00000008):0.00000008):0.00000008):0.00000008	(Honduras_NADH:0.00000011	Pelipita_NADH:0.00000001):0.00000008):0.00000011):0.00000001	(Malaccensis_NADH:0.00000008	((Musa_ornata_NADH:0.01556025	Textilis_NADH:0.20375889):0.02560269	(Truncata_NADH:0.00000012	(DH_Pahang_NADH:0.00000010	(Pisang_Mas_NADH:0.00000001	(Grande_naine_NADH:0.00000001	(Wompa_NADH:0.00000001	(Safet_velchi_NADH:0.00000001	(Tomolo_NADH:0.00000001	(Khae_Phrae_NADH:0.00000001	(Banksii_NADH:0.00000001	(Lady_Finger_NADH:0.00000001	((Figue_Pomme_Geante_NADH:0.00000001	Pisang_Ceylan_NADH:0.00000009):0.00000006	(Kunnan_NADH:0.00000001	(Foconah_NADH:0.00000001	(Mbwazirume_NADH:0.00000001	(Agutay_NADH:0.00000001	(Pisang_Kayu_NADH:0.00000001	(Orishele_NADH:0.00000001	(Gombe_NADH:0.00000001	(Pisang_Bakar_NADH:0.00000001	(Prata_Ana_NADH:0.00000001	(Long_Tavoy_NADH:0.00000001	Zebrina_NADH:0.00000001):0.00000001):0.00000001):0.00000001):0.00000001):0.00000001):0.00000001):0.00000001):0.00000001):0.00000001):0.00000001):0.00000009):0.00000012):0.00000007):0.00000004):0.00000003):0.00000002):0.00000001):0.00000001):0.00000008):0.00000008):0.00333890):0.00827544):0.05704793);
((Pisang_Klutuk_Wulung_NADH:0.00000002	(Textilis_NADH:0.20590948	(Musa_ornata_NADH:0.03219669	(Malaccensis_NADH:0.00396847	(Safet_velchi_NADH:0.00000001	(Figue_Pomme_Geante_NADH:0.00000001	(DH_Pahang_NADH:0.00000001	((Gombe_NADH:0.00000001	(Orishele_NADH:0.00000001	(Lady_Finger_NADH:0.00000001	(Pisang_Ceylan_NADH:0.00000001	(Pisang_Mas_NADH:0.00000001	((Pisang_Kayu_NADH:0.00000001	(Zebrina_NADH:0.00000001	Truncata_NADH:0.00000008):0.00000007):0.00000007	(Khae_Phrae_NADH:0.00000001	(Kunnan_NADH:0.00000001	(Wompa_NADH:0.00000001	(Prata_Ana_NADH:0.00000001	(Agutay_NADH:0.00000001	(Grande_naine_NADH:0.00000001	(Mbwazirume_NADH:0.00000001	(Foconah_NADH:0.00000001	Pisang_Bakar_NADH:0.00000001):0.00000001):0.00000001):0.00000001):0.00000001):0.00000001):0.00000001):0.00000001):0.00000001):0.00000010):0.00000009):0.00000008):0.00000005):0.00000003):0.00000006	(Banksii_NADH:0.00000001	(Tomolo_NADH:0.00000001	Long_Tavoy_NADH:0.00000001):0.00000001):0.00000001):0.00000008):0.00000008):0.00000012):0.01094714):0.01600299):0.02719189):0.02480956):0.00000009	(Kluai_Tiparot_NADH:0.00000001	(Pisang_Batu_NADH:0.00000001	(Lal_velchi_NADH:0.00000001	(Saba_NADH:0.00000001	(Namwa_Khom_NADH:0.00000001	Dole_NADH:0.00000002):0.00000001):0.00000001):0.00000001):0.00000001):0.00000008	(Yawa_2_NADH:0.00000001	(Honduras_NADH:0.00000010	(Pelipita_NADH:0.00000001	Monthan_NADH:0.00000001):0.00000001):0.00000008):0.00000008);
(Pisang_Klutuk_Wulung_NADH:0.00000001	Pelipita_NADH:0.00000009	(Yawa_2_NADH:0.00000001	(Honduras_NADH:0.00000001	(Monthan_NADH:0.00000001	(Saba_NADH:0.00000001	(Pisang_Batu_NADH:0.00000001	(Namwa_Khom_NADH:0.00000001	(Dole_NADH:0.00000001	(Kluai_Tiparot_NADH:0.00000001	(Lal_velchi_NADH:0.00000006	(Textilis_NADH:0.20890529	(Musa_ornata_NADH:0.04041667	(Malaccensis_NADH:0.00000015	(Pisang_Kayu_NADH:0.00000001	(Pisang_Ceylan_NADH:0.00000001	(Orishele_NADH:0.00000001	(Mbwazirume_NADH:0.00000001	(Agutay_NADH:0.00000001	(Safet_velchi_NADH:0.00000001	(Grande_naine_NADH:0.00000001	(Kunnan_NADH:0.00000001	(Wompa_NADH:0.00000001	(Gombe_NADH:0.00000001	(Figue_Pomme_Geante_NADH:0.00000001	(Prata_Ana_NADH:0.00000001	(Lady_Finger_NADH:0.00000001	(Pisang_Mas_NADH:0.00000001	(Long_Tavoy_NADH:0.00000001	(Khae_Phrae_NADH:0.00000001	(Zebrina_NADH:0.00000001	(DH_Pahang_NADH:0.00000001	(Tomolo_NADH:0.00000001	(Banksii_NADH:0.00000001	(Foconah_NADH:0.00000009	(Pisang_Bakar_NADH:0.00000001	Truncata_NADH:0.00000012):0.00000012):0.00000001):0.00000001):0.00000001):0.00000001):0.00000001):0.00000001):0.00000001):0.00000001):0.00000001):0.00000001):0.00000001):0.00000001):0.00000001):0.00000001):0.00000001):0.00000001):0.00000001):0.00000001):0.00000001):0.00000001):0.00502152):0.01456662):0.00653807):0.02841477):0.00000006):0.00000012):0.00000009):0.00000008):0.00000010):0.00000008):0…
(Dole_NADH:0.00000001	(Pelipita_NADH:0.00000009	((Pisang_Batu_NADH:0.00000001	Pisang_Klutuk_Wulung_NADH:0.00000011):0.00000009	(Lal_velchi_NADH:0.00000001	(Saba_NADH:0.00000001	(Namwa_Khom_NADH:0.00000001	(Honduras_NADH:0.00000001	(Monthan_NADH:0.00000001	(Kluai_Tiparot_NADH:0.00000006	Yawa_2_NADH:0.00000001):0.00000006):0.00000009):0.00000008):0.00000006):0.00000009):0.00000009):0.00000009):0.00000008	(Textilis_NADH:0.23814225	(Musa_ornata_NADH:0.03421249	(Malaccensis_NADH:0.00000020	(Lady_Finger_NADH:0.00000001	(Pisang_Kayu_NADH:0.00000012	((Truncata_NADH:0.00000008	(Tomolo_NADH:0.00000001	(Zebrina_NADH:0.00000001	(DH_Pahang_NADH:0.00000001	(Foconah_NADH:0.00000001	(Khae_Phrae_NADH:0.00000001	(Gombe_NADH:0.00000001	(Figue_Pomme_Geante_NADH:0.00000001	(Pisang_Bakar_NADH:0.00000001	(Long_Tavoy_NADH:0.00000001	(Pisang_Ceylan_NADH:0.00000001	(Wompa_NADH:0.00000001	(Orishele_NADH:0.00000001	(Agutay_NADH:0.00000001	Kunnan_NADH:0.00000001):0.00000001):0.00000001):0.00000001):0.00000001):0.00000001):0.00000001):0.00000001):0.00000001):0.00000001):0.00000001):0.00000001):0.00000001):0.00000001):0.00000006	(Banksii_NADH:0.00000001	(Prata_Ana_NADH:0.00000001	(Pisang_Mas_NADH:0.00000001	(Grande_naine_NADH:0.00000001	(Mbwazirume_NADH:0.00000001	Safet_velchi_NADH:0.00000001):0.00000001):0.00000001):0.00000001):0.00000001):0.00000001):0.00000012):0.00000001):0.00161492):0.01221561):0.00795168):0.03144929);
(Kluai_Tiparot_NADH:0.00000011	((Saba_NADH:0.00000001	(Dole_NADH:0.00000001	(Lal_velchi_NADH:0.00000001	(Monthan_NADH:0.00000001	(Yawa_2_NADH:0.00000001	Pisang_Klutuk_Wulung_NADH:0.00000001):0.00000001):0.00000001):0.00000001):0.00000001):0.00000008	(Textilis_NADH:0.18878321	(Musa_ornata_NADH:0.02836104	(Safet_velchi_NADH:0.00000001	(Malaccensis_NADH:0.00492659	(Figue_Pomme_Geante_NADH:0.00000001	(DH_Pahang_NADH:0.00000001	(Pisang_Kayu_NADH:0.00000001	(Khae_Phrae_NADH:0.00000001	(Truncata_NADH:0.00000008	(Tomolo_NADH:0.00000001	(Agutay_NADH:0.00000001	(Zebrina_NADH:0.00000001	(Orishele_NADH:0.00000001	(Foconah_NADH:0.00000001	(Gombe_NADH:0.00000001	(Mbwazirume_NADH:0.00000001	(Prata_Ana_NADH:0.00000001	(Pisang_Mas_NADH:0.00000001	(Pisang_Ceylan_NADH:0.00000001	(Lady_Finger_NADH:0.00000001	(Grande_naine_NADH:0.00000001	(Long_Tavoy_NADH:0.00000001	(Pisang_Bakar_NADH:0.00000001	(Kunnan_NADH:0.00000001	(Wompa_NADH:0.00000001	Banksii_NADH:0.00000001):0.00000001):0.00000001):0.00000001):0.00000001):0.00000001):0.00000001):0.00000001):0.00000001):0.00000001):0.00000001):0.00000001):0.00000001):0.00000001):0.00000001):0.00000001):0.00000001):0.00000009):0.00000009):0.00000008):0.00000012):0.00000006):0.00000001):0.01380498):0.02819326):0.03495398):0.00000008	(Honduras_NADH:0.00000002	(Pelipita_NADH:0.00000001	(Pisang_Batu_NADH:0.00000008	Namwa_Khom_NADH:0.00000002):0.00000008):0.00000012):0.00000012);
(Monthan_NADH:0.00000002	(Dole_NADH:0.00000001	(Saba_NADH:0.00000001	(Lal_velchi_NADH:0.00000001	(Pisang_Batu_NADH:0.00000001	(Namwa_Khom_NADH:0.00000001	Honduras_NADH:0.00000011):0.00000009):0.00000008):0.00000011):0.00000009):0.00000008	((Pelipita_NADH:0.00000008	(Yawa_2_NADH:0.00000001	(Kluai_Tiparot_NADH:0.00000009	Pisang_Klutuk_Wulung_NADH:0.00000008):0.00000001):0.00000008):0.00000004	(Textilis_NADH:0.19261170	(Musa_ornata_NADH:0.05140652	(Malaccensis_NADH:0.00000014	((Khae_Phrae_NADH:0.00000001	(Long_Tavoy_NADH:0.00000001	(Tomolo_NADH:0.00000001	((Agutay_NADH:0.00000001	Truncata_NADH:0.00000010):0.00000007	(Banksii_NADH:0.00000001	(Orishele_NADH:0.00000001	(Foconah_NADH:0.00000001	(Zebrina_NADH:0.00000001	(Gombe_NADH:0.00000001	(Kunnan_NADH:0.00000001	(Figue_Pomme_Geante_NADH:0.00000001	(Pisang_Kayu_NADH:0.00000001	(Mbwazirume_NADH:0.00000001	(DH_Pahang_NADH:0.00000001	(Pisang_Bakar_NADH:0.00000001	(Pisang_Mas_NADH:0.00000001	(Prata_Ana_NADH:0.00000001	(Grande_naine_NADH:0.00000001	(Safet_velchi_NADH:0.00000001	Wompa_NADH:0.00000001):0.00000001):0.00000001):0.00000001):0.00000001):0.00000001):0.00000001):0.00000001):0.00000001):0.00000001):0.00000001):0.00000001):0.00000001):0.00000001):0.00000001):0.00000001):0.00000010):0.00000007):0.00000011):0.00000007	(Lady_Finger_NADH:0.00000001	Pisang_Ceylan_NADH:0.00000001):0.00000001):0.00162035):0.02195820):0.01585493):0.01916505):0.00000002);
(Pisang_Batu_NADH:0.00000001	Pelipita_NADH:0.00000011	(Namwa_Khom_NADH:0.00000001	(Kluai_Tiparot_NADH:0.00000001	((Dole_NADH:0.00000001	Yawa_2_NADH:0.00000011):0.00000011	(Saba_NADH:0.00000001	(Lal_velchi_NADH:0.00000008	(Honduras_NADH:0.00000001	(Monthan_NADH:0.00000001	(Pisang_Klutuk_Wulung_NADH:0.00000001	(Textilis_NADH:0.20747111	(Musa_ornata_NADH:0.03473164	(Malaccensis_NADH:0.00000050	(Safet_velchi_NADH:0.00000001	(Foconah_NADH:0.00000001	(DH_Pahang_NADH:0.00000001	((Pisang_Bakar_NADH:0.00000001	(Gombe_NADH:0.00000001	(Agutay_NADH:0.00000001	(Pisang_Mas_NADH:0.00000001	(Mbwazirume_NADH:0.00000007	(Figue_Pomme_Geante_NADH:0.00000001	(Orishele_NADH:0.00000001	(Prata_Ana_NADH:0.00000001	(Lady_Finger_NADH:0.00000001	(Khae_Phrae_NADH:0.00000001	(Pisang_Ceylan_NADH:0.00000001	(Zebrina_NADH:0.00000001	Kunnan_NADH:0.00000001):0.00000001):0.00000001):0.00000001):0.00000001):0.00000001):0.00000001):0.00000001):0.00000004):0.00000002):0.00000001):0.00000001):0.00000001	(Grande_naine_NADH:0.00000001	(Tomolo_NADH:0.00000001	(Long_Tavoy_NADH:0.00000001	(Banksii_NADH:0.00000001	(Wompa_NADH:0.00000001	(Pisang_Kayu_NADH:0.00000001	Truncata_NADH:0.00000002):0.00000004):0.00000004):0.00000005):0.00000008):0.00000012):0.00000008):0.00000007):0.00000011):0.00000011):0.00327024):0.02475881):0.01694532):0.01824296):0.00000010):0.00000009):0.00000009):0.00000001):0.00000010):0.00000001):0.00000008):0.00000011);
(Dole_NADH:0.00000005	(Pelipita_NADH:0.00000008	((Kluai_Tiparot_NADH:0.00000001	((Pisang_Batu_NADH:0.00000001	Saba_NADH:0.00000001):0.00000001	(Pisang_Klutuk_Wulung_NADH:0.00000001	(Namwa_Khom_NADH:0.00000001	(Honduras_NADH:0.00000008	(Yawa_2_NADH:0.00000001	Lal_velchi_NADH:0.00000001):0.00000001):0.00000009):0.00000008):0.00000008):0.00000009):0.00000008	(Textilis_NADH:0.22573572	(Musa_ornata_NADH:0.04359492	(Malaccensis_NADH:0.00343275	(DH_Pahang_NADH:0.00000001	(Figue_Pomme_Geante_NADH:0.00000001	(Safet_velchi_NADH:0.00000001	((Zebrina_NADH:0.00000001	(Wompa_NADH:0.00000001	(Banksii_NADH:0.00000001	(Prata_Ana_NADH:0.00000001	(Khae_Phrae_NADH:0.00000001	(Lady_Finger_NADH:0.00000001	(Truncata_NADH:0.00000012	(Foconah_NADH:0.00000001	(Grande_naine_NADH:0.00000001	(Gombe_NADH:0.00000001	(Orishele_NADH:0.00000001	(Agutay_NADH:0.00000001	(Long_Tavoy_NADH:0.00000001	(Kunnan_NADH:0.00000001	(Pisang_Bakar_NADH:0.00000001	(Pisang_Ceylan_NADH:0.00000001	(Mbwazirume_NADH:0.00000001	Pisang_Kayu_NADH:0.00000001):0.00000006):0.00000003):0.00000002):0.00000001):0.00000001):0.00000001):0.00000001):0.00000001):0.00000001):0.00000001):0.00000012):0.00000007):0.00000010):0.00000006):0.00000004):0.00000003):0.00000004	(Pisang_Mas_NADH:0.00000001	Tomolo_NADH:0.00000001):0.00000001):0.00000006):0.00000009):0.00000008):0.00654109):0.01879408):0.01134843):0.03820319):0.00000010):0.00000005	Monthan_NADH:0.00000008);
(Lal_velchi_NADH:0.00000001	(Honduras_NADH:0.00000009	((Namwa_Khom_NADH:0.00000001	(Saba_NADH:0.00000001	(Pisang_Klutuk_Wulung_NADH:0.00000001	Monthan_NADH:0.00000002):0.00000001):0.00000001):0.00000008	(Yawa_2_NADH:0.00000001	(Kluai_Tiparot_NADH:0.00000002	(Pisang_Batu_NADH:0.00000002	(Dole_NADH:0.00000002	Pelipita_NADH:0.00000009):0.00000012):0.00000012):0.00000012):0.00000010):0.00000008):0.00000001	(Textilis_NADH:0.19816034	(Musa_ornata_NADH:0.03669372	(DH_Pahang_NADH:0.00000001	(Malaccensis_NADH:0.00834016	(Figue_Pomme_Geante_NADH:0.00000001	(Safet_velchi_NADH:0.00000001	(Prata_Ana_NADH:0.00000001	((Agutay_NADH:0.00000001	(Mbwazirume_NADH:0.00000008	(Orishele_NADH:0.00000001	(Pisang_Kayu_NADH:0.00000008	(Long_Tavoy_NADH:0.00000001	(Banksii_NADH:0.00000001	(Khae_Phrae_NADH:0.00000001	(Pisang_Ceylan_NADH:0.00000001	(Gombe_NADH:0.00000001	(Wompa_NADH:0.00000001	(Grande_naine_NADH:0.00000001	(Foconah_NADH:0.00000001	(Pisang_Bakar_NADH:0.00000001	(Pisang_Mas_NADH:0.00000001	(Tomolo_NADH:0.00000001	Truncata_NADH:0.00000009):0.00000005):0.00000003):0.00000001):0.00000001):0.00000001):0.00000001):0.00000001):0.00000001):0.00000001):0.00000001):0.00000001):0.00000004):0.00000001):0.00000008):0.00000007	(Zebrina_NADH:0.00000001	(Kunnan_NADH:0.00000001	Lady_Finger_NADH:0.00000001):0.00000001):0.00000001):0.00000007):0.00000008):0.00000008):0.00000012):0.00000001):0.02025748):0.02970276):0.02374824);
(Pisang_Klutuk_Wulung_NADH:0.00000001	(Honduras_NADH:0.00000011	((Kluai_Tiparot_NADH:0.00000002	(Lal_velchi_NADH:0.00000002	(Pelipita_NADH:0.00000001	(Pisang_Batu_NADH:0.00000001	(Monthan_NADH:0.00000001	(Dole_NADH:0.00000010	Saba_NADH:0.00000001):0.00000001):0.00000001):0.00000009):0.00000010):0.00000010):0.00000010	(Namwa_Khom_NADH:0.00000009	Yawa_2_NADH:0.00000001):0.00000009):0.00000011):0.00000001	(Textilis_NADH:0.17986483	(Musa_ornata_NADH:0.03487426	(Figue_Pomme_Geante_NADH:0.00000001	(Malaccensis_NADH:0.00491468	(DH_Pahang_NADH:0.00000001	(Safet_velchi_NADH:0.00000001	(Foconah_NADH:0.00000001	(Pisang_Ceylan_NADH:0.00000001	(Pisang_Kayu_NADH:0.00000007	(Agutay_NADH:0.00000001	(Orishele_NADH:0.00000001	(Zebrina_NADH:0.00000001	(Pisang_Mas_NADH:0.00000001	(Tomolo_NADH:0.00000001	(Grande_naine_NADH:0.00000001	(Banksii_NADH:0.00000001	(Gombe_NADH:0.00000001	(Mbwazirume_NADH:0.00000010	(Pisang_Bakar_NADH:0.00000001	(Prata_Ana_NADH:0.00000001	(Kunnan_NADH:0.00000001	(Wompa_NADH:0.00000001	(Long_Tavoy_NADH:0.00000001	(Khae_Phrae_NADH:0.00000001	(Lady_Finger_NADH:0.00000001	Truncata_NADH:0.00000007):0.00000004):0.00000002):0.00000001):0.00000001):0.00000001):0.00000001):0.00000001):0.00000005):0.00000003):0.00000002):0.00000001):0.00000001):0.00000001):0.00000001):0.00000001):0.00000001):0.00000012):0.00000012):0.00000008):0.00000012):0.00000006):0.00000001):0.02138781):0.01526906):0.03588994);
(Dole_NADH:0.00000001	(Pelipita_NADH:0.00000012	((Saba_NADH:0.00000001	Namwa_Khom_NADH:0.00000009):0.00000009	(Kluai_Tiparot_NADH:0.00000001	(Honduras_NADH:0.00000001	(Pisang_Klutuk_Wulung_NADH:0.00000001	(Lal_velchi_NADH:0.00000001	(Pisang_Batu_NADH:0.00000001	(Monthan_NADH:0.00000009	Yawa_2_NADH:0.00000001):0.00000009):0.00000008):0.00000008):0.00000009):0.00000012):0.00000009):0.00000009):0.00000009	(Textilis_NADH:0.25891746	(Musa_ornata_NADH:0.02018585	(DH_Pahang_NADH:0.00000001	(Malaccensis_NADH:0.00165052	(Mbwazirume_NADH:0.00000001	(Kunnan_NADH:0.00000001	(Pisang_Kayu_NADH:0.00000001	(Foconah_NADH:0.00000001	(Grande_naine_NADH:0.00000001	(Prata_Ana_NADH:0.00000001	(Khae_Phrae_NADH:0.00000001	(Safet_velchi_NADH:0.00000001	(Orishele_NADH:0.00000001	(Lady_Finger_NADH:0.00000001	(Agutay_NADH:0.00000001	(Pisang_Ceylan_NADH:0.00000001	((Figue_Pomme_Geante_NADH:0.00000001	Truncata_NADH:0.00000009):0.00000009	(Long_Tavoy_NADH:0.00000001	(Wompa_NADH:0.00000001	(Tomolo_NADH:0.00000001	(Gombe_NADH:0.00000001	(Banksii_NADH:0.00000001	(Pisang_Mas_NADH:0.00000001	(Zebrina_NADH:0.00000001	Pisang_Bakar_NADH:0.00000001):0.00000001):0.00000001):0.00000001):0.00000001):0.00000001):0.00000001):0.00000001):0.00000008):0.00000004):0.00000002):0.00000001):0.00000002):0.00000001):0.00000001):0.00000001):0.00000001):0.00000001):0.00000001):0.00000001):0.00000009):0.00000001):0.02437688):0.02252902):0.02734103);
(Lal_velchi_NADH:0.00000010	((Honduras_NADH:0.00000001	(Pisang_Batu_NADH:0.00000001	(Monthan_NADH:0.00000001	(Namwa_Khom_NADH:0.00000001	(Pelipita_NADH:0.00000001	Saba_NADH:0.00000001):0.00000001):0.00000001):0.00000001):0.00000001):0.00000008	(Textilis_NADH:0.22408753	(Musa_ornata_NADH:0.01869559	(DH_Pahang_NADH:0.00000001	(Malaccensis_NADH:0.00163795	(Safet_velchi_NADH:0.00000001	(Kunnan_NADH:0.00000001	(Grande_naine_NADH:0.00000001	(Long_Tavoy_NADH:0.00000001	(Khae_Phrae_NADH:0.00000001	(Pisang_Bakar_NADH:0.00000001	(Figue_Pomme_Geante_NADH:0.00000001	(Lady_Finger_NADH:0.00000001	(Pisang_Mas_NADH:0.00000001	(Pisang_Kayu_NADH:0.00000001	(Zebrina_NADH:0.00000001	(Truncata_NADH:0.00000011	(Agutay_NADH:0.00000001	(Gombe_NADH:0.00000001	(Wompa_NADH:0.00000001	(Orishele_NADH:0.00000001	(Banksii_NADH:0.00000001	(Foconah_NADH:0.00000001	(Mbwazirume_NADH:0.00000001	(Tomolo_NADH:0.00000001	(Pisang_Ceylan_NADH:0.00000001	Prata_Ana_NADH:0.00000001):0.00000001):0.00000001):0.00000001):0.00000001):0.00000001):0.00000001):0.00000001):0.00000001):0.00000001):0.00000006):0.00000003):0.00000002):0.00000001):0.00000003):0.00000001):0.00000001):0.00000001):0.00000001):0.00000001):0.00000010):0.00000006):0.00000001):0.02545627):0.01377696):0.03290046):0.00000008	(Dole_NADH:0.00000002	(Yawa_2_NADH:0.00000001	(Pisang_Klutuk_Wulung_NADH:0.00000012	Kluai_Tiparot_NADH:0.00000002):0.00000008):0.00000008):0.00000008);
(Pisang_Klutuk_Wulung_NADH:0.00000010	((Saba_NADH:0.00000001	(Namwa_Khom_NADH:0.00000001	(Honduras_NADH:0.00000001	(Monthan_NADH:0.00000001	(Yawa_2_NADH:0.00000001	Kluai_Tiparot_NADH:0.00000001):0.00000001):0.00000001):0.00000001):0.00000001):0.00000008	(Textilis_NADH:0.18541142	(Musa_ornata_NADH:0.03327045	(Malaccensis_NADH:0.00352515	(Foconah_NADH:0.00000001	(Tomolo_NADH:0.00000009	((Grande_naine_NADH:0.00000001	(Agutay_NADH:0.00000001	(Lady_Finger_NADH:0.00000001	(DH_Pahang_NADH:0.00000001	(Pisang_Kayu_NADH:0.00000009	(Banksii_NADH:0.00000001	(Pisang_Ceylan_NADH:0.00000001	(Figue_Pomme_Geante_NADH:0.00000001	(Wompa_NADH:0.00000001	(Zebrina_NADH:0.00000001	(Long_Tavoy_NADH:0.00000001	(Kunnan_NADH:0.00000001	(Khae_Phrae_NADH:0.00000001	(Mbwazirume_NADH:0.00000001	Truncata_NADH:0.00000010):0.00000008):0.00000007):0.00000009):0.00000005):0.00000003):0.00000001):0.00000001):0.00000001):0.00000001):0.00000008):0.00000010):0.00000006):0.00000003):0.00000011	(Orishele_NADH:0.00000001	(Gombe_NADH:0.00000001	(Safet_velchi_NADH:0.00000001	(Pisang_Mas_NADH:0.00000001	(Prata_Ana_NADH:0.00000001	Pisang_Bakar_NADH:0.00000001):0.00000001):0.00000001):0.00000001):0.00000001):0.00000001):0.00000011):0.00000001):0.00466579):0.01579845):0.02111972):0.03463585):0.00000010	(Lal_velchi_NADH:0.00000002	(Pelipita_NADH:0.00000001	(Dole_NADH:0.00000008	Pisang_Batu_NADH:0.00000002):0.00000008):0.00000009):0.00000009);
(Monthan_NADH:0.00000001	(Pelipita_NADH:0.00000001	Pisang_Batu_NADH:0.00000005):0.00000005	(Namwa_Khom_NADH:0.00000001	(Dole_NADH:0.00000001	(Saba_NADH:0.00000001	(Pisang_Klutuk_Wulung_NADH:0.00000001	(Lal_velchi_NADH:0.00000001	(Kluai_Tiparot_NADH:0.00000001	(Honduras_NADH:0.00000001	(Yawa_2_NADH:0.00000007	(Textilis_NADH:0.17427594	(Musa_ornata_NADH:0.02435977	(DH_Pahang_NADH:0.00000001	(Malaccensis_NADH:0.00652955	(Figue_Pomme_Geante_NADH:0.00000001	(Safet_velchi_NADH:0.00000001	((Gombe_NADH:0.00000001	(Mbwazirume_NADH:0.00000001	(Tomolo_NADH:0.00000001	(Pisang_Ceylan_NADH:0.00000001	(Agutay_NADH:0.00000001	(Truncata_NADH:0.00000010	(Khae_Phrae_NADH:0.00000001	(Lady_Finger_NADH:0.00000001	(Pisang_Kayu_NADH:0.00000001	(Banksii_NADH:0.00000001	(Orishele_NADH:0.00000001	(Wompa_NADH:0.00000001	(Long_Tavoy_NADH:0.00000001	(Grande_naine_NADH:0.00000001	(Kunnan_NADH:0.00000001	(Prata_Ana_NADH:0.00000001	Zebrina_NADH:0.00000001):0.00000001):0.00000001):0.00000001):0.00000001):0.00000001):0.00000001):0.00000001):0.00000001):0.00000001):0.00000001):0.00000006):0.00000008):0.00000005):0.00000003):0.00000002):0.00000004	(Pisang_Bakar_NADH:0.00000001	(Foconah_NADH:0.00000001	Pisang_Mas_NADH:0.00000001):0.00000001):0.00000001):0.00000007):0.00000008):0.00000007):0.00000001):0.00907820):0.01476120):0.03047780):0.00000008):0.00000006):0.00000006):0.00000009):0.00000009):0.00000008):0.00000009):0.00000008);
(Pisang_Klutuk_Wulung_NADH:0.00000012	((Namwa_Khom_NADH:0.00000001	(Lal_velchi_NADH:0.00000001	(Honduras_NADH:0.00000001	(Kluai_Tiparot_NADH:0.00000001	(Yawa_2_NADH:0.00000001	Monthan_NADH:0.00000001):0.00000001):0.00000001):0.00000001):0.00000001):0.00000010	(Textilis_NADH:0.22291008	(Musa_ornata_NADH:0.04040471	(Malaccensis_NADH:0.00666146	((DH_Pahang_NADH:0.00000001	Safet_velchi_NADH:0.00000001):0.00000001	(Figue_Pomme_Geante_NADH:0.00000001	((Grande_naine_NADH:0.00000001	(Long_Tavoy_NADH:0.00000001	(Tomolo_NADH:0.00000001	(Pisang_Mas_NADH:0.00000001	(Pisang_Ceylan_NADH:0.00000001	(Foconah_NADH:0.00000001	(Kunnan_NADH:0.00000001	(Mbwazirume_NADH:0.00000001	(Zebrina_NADH:0.00000001	(Truncata_NADH:0.00000009	(Pisang_Kayu_NADH:0.00000005	(Orishele_NADH:0.00000001	(Agutay_NADH:0.00000001	(Banksii_NADH:0.00000001	(Prata_Ana_NADH:0.00000001	Pisang_Bakar_NADH:0.00000001):0.00000001):0.00000001):0.00000001):0.00000001):0.00000001):0.00000006):0.00000002):0.00000008):0.00000004):0.00000002):0.00000001):0.00000001):0.00000001):0.00000001):0.00000001	(Gombe_NADH:0.00000001	(Khae_Phrae_NADH:0.00000001	(Lady_Finger_NADH:0.00000001	Wompa_NADH:0.00000001):0.00000001):0.00000001):0.00000001):0.00000010):0.00000008):0.00000029):0.01495004):0.02105054):0.02950201):0.00000010	(Saba_NADH:0.00000002	(Pelipita_NADH:0.00000001	(Pisang_Batu_NADH:0.00000011	Dole_NADH:0.00000002):0.00000010):0.00000010):0.00000010);
(Pisang_Klutuk_Wulung_NADH:0.00000010	((Dole_NADH:0.00000001	(Namwa_Khom_NADH:0.00000001	(Lal_velchi_NADH:0.00000001	(Kluai_Tiparot_NADH:0.00000001	(Yawa_2_NADH:0.00000001	Pisang_Batu_NADH:0.00000001):0.00000001):0.00000001):0.00000001):0.00000001):0.00000012	(Textilis_NADH:0.21209251	(Malaccensis_NADH:0.00000010	(Musa_ornata_NADH:0.02701114	(Pisang_Kayu_NADH:0.00000010	(DH_Pahang_NADH:0.00000008	(Lady_Finger_NADH:0.00000001	(Truncata_NADH:0.00000001	(Orishele_NADH:0.00000001	(Foconah_NADH:0.00000001	(Tomolo_NADH:0.00000001	(Pisang_Mas_NADH:0.00000001	(Grande_naine_NADH:0.00000001	(Mbwazirume_NADH:0.00000010	(Pisang_Ceylan_NADH:0.00000001	(Figue_Pomme_Geante_NADH:0.00000001	(Long_Tavoy_NADH:0.00000001	(Khae_Phrae_NADH:0.00000001	(Gombe_NADH:0.00000001	(Wompa_NADH:0.00000001	(Pisang_Bakar_NADH:0.00000001	(Kunnan_NADH:0.00000001	(Banksii_NADH:0.00000001	(Agutay_NADH:0.00000001	(Zebrina_NADH:0.00000001	(Prata_Ana_NADH:0.00000001	Safet_velchi_NADH:0.00000001):0.00000001):0.00000001):0.00000001):0.00000001):0.00000001):0.00000001):0.00000001):0.00000001):0.00000001):0.00000001):0.00000001):0.00000001):0.00000009):0.00000008):0.00000004):0.00000003):0.00000002):0.00000001):0.00000001):0.00000001):0.00000010):0.00332290):0.00163227):0.01492633):0.02936808):0.00000012	(Saba_NADH:0.00000002	(Pelipita_NADH:0.00000001	(Monthan_NADH:0.00000010	Honduras_NADH:0.00000002):0.00000009):0.00000009):0.00000009);
((Lal_velchi_NADH:0.00000002	(Textilis_NADH:0.20335241	(Musa_ornata_NADH:0.02535333	(Safet_velchi_NADH:0.00000001	(Malaccensis_NADH:0.00824064	(DH_Pahang_NADH:0.00000001	(Figue_Pomme_Geante_NADH:0.00000001	(Pisang_Mas_NADH:0.00000001	(Kunnan_NADH:0.00000001	(Pisang_Bakar_NADH:0.00000001	(Grande_naine_NADH:0.00000001	(Prata_Ana_NADH:0.00000001	(Long_Tavoy_NADH:0.00000001	(Orishele_NADH:0.00000001	(Banksii_NADH:0.00000001	(Zebrina_NADH:0.00000001	(Pisang_Ceylan_NADH:0.00000001	(Agutay_NADH:0.00000001	(Mbwazirume_NADH:0.00000008	(Foconah_NADH:0.00000001	(Gombe_NADH:0.00000001	(Tomolo_NADH:0.00000001	(Wompa_NADH:0.00000001	(Truncata_NADH:0.00000006	(Pisang_Kayu_NADH:0.00000006	(Khae_Phrae_NADH:0.00000001	Lady_Finger_NADH:0.00000001):0.00000001):0.00000001):0.00000011):0.00000006):0.00000003):0.00000002):0.00000001):0.00000005):0.00000003):0.00000002):0.00000001):0.00000001):0.00000001):0.00000001):0.00000001):0.00000001):0.00000001):0.00000001):0.00000006):0.00000012):0.00000009):0.00000001):0.01537932):0.02525589):0.03004382):0.00000008	(Kluai_Tiparot_NADH:0.00000001	(Saba_NADH:0.00000001	(Namwa_Khom_NADH:0.00000001	(Honduras_NADH:0.00000001	(Pisang_Batu_NADH:0.00000001	Dole_NADH:0.00000002):0.00000001):0.00000001):0.00000001):0.00000001):0.00000008	(Yawa_2_NADH:0.00000001	(Monthan_NADH:0.00000010	(Pelipita_NADH:0.00000001	Pisang_Klutuk_Wulung_NADH:0.00000001):0.00000001):0.00000009):0.00000008);
(Saba_NADH:0.00000001	(Honduras_NADH:0.00000001	(Lal_velchi_NADH:0.00000001	(Pisang_Batu_NADH:0.00000001	(Dole_NADH:0.00000001	(Monthan_NADH:0.00000007	(Textilis_NADH:0.20922273	(Musa_ornata_NADH:0.04340535	(Malaccensis_NADH:0.00000001	(Safet_velchi_NADH:0.00000001	(DH_Pahang_NADH:0.00000001	(Figue_Pomme_Geante_NADH:0.00000001	((Gombe_NADH:0.00000001	(Orishele_NADH:0.00000001	(Kunnan_NADH:0.00000001	(Zebrina_NADH:0.00000001	(Grande_naine_NADH:0.00000001	(Long_Tavoy_NADH:0.00000001	(Banksii_NADH:0.00000001	(Pisang_Mas_NADH:0.00000001	(Mbwazirume_NADH:0.00000009	(Prata_Ana_NADH:0.00000001	(Khae_Phrae_NADH:0.00000001	(Foconah_NADH:0.00000001	(Lady_Finger_NADH:0.00000001	(Pisang_Ceylan_NADH:0.00000001	(Tomolo_NADH:0.00000001	(Pisang_Kayu_NADH:0.00000001	(Agutay_NADH:0.00000001	Truncata_NADH:0.00000007):0.00000007):0.00000006):0.00000008):0.00000004):0.00000002):0.00000001):0.00000001):0.00000001):0.00000005):0.00000003):0.00000002):0.00000001):0.00000001):0.00000001):0.00000001):0.00000001):0.00000001	(Wompa_NADH:0.00000001	Pisang_Bakar_NADH:0.00000001):0.00000001):0.00000008):0.00000009):0.00000007):0.00167049):0.02050678):0.02969480):0.04093148):0.00000002):0.00000001):0.00000001):0.00000009):0.00000009	((Namwa_Khom_NADH:0.00000007	Pelipita_NADH:0.00000001):0.00000009	(Kluai_Tiparot_NADH:0.00000010	(Pisang_Klutuk_Wulung_NADH:0.00000001	Yawa_2_NADH:0.00000009):0.00000009):0.00000001):0.00000009);
(Namwa_Khom_NADH:0.00000001	(Kluai_Tiparot_NADH:0.00000001	(Lal_velchi_NADH:0.00000001	(Dole_NADH:0.00000001	(Saba_NADH:0.00000001	(Monthan_NADH:0.00000001	(Pisang_Klutuk_Wulung_NADH:0.00000001	(Pisang_Batu_NADH:0.00000001	(Yawa_2_NADH:0.00000012	(Textilis_NADH:0.24793157	(Musa_ornata_NADH:0.04334783	(Malaccensis_NADH:0.00000018	(Safet_velchi_NADH:0.00000001	(Figue_Pomme_Geante_NADH:0.00000010	(DH_Pahang_NADH:0.00000001	(Banksii_NADH:0.00000001	(Mbwazirume_NADH:0.00000001	(Grande_naine_NADH:0.00000001	(Orishele_NADH:0.00000001	(Agutay_NADH:0.00000001	(Gombe_NADH:0.00000001	(Kunnan_NADH:0.00000001	(Pisang_Mas_NADH:0.00000001	(Truncata_NADH:0.00000012	(Pisang_Kayu_NADH:0.00000001	(Foconah_NADH:0.00000001	(Pisang_Ceylan_NADH:0.00000001	(Long_Tavoy_NADH:0.00000001	(Pisang_Bakar_NADH:0.00000001	(Wompa_NADH:0.00000001	(Prata_Ana_NADH:0.00000001	(Zebrina_NADH:0.00000001	(Lady_Finger_NADH:0.00000001	(Khae_Phrae_NADH:0.00000001	Tomolo_NADH:0.00000001):0.00000001):0.00000001):0.00000001):0.00000001):0.00000001):0.00000001):0.00000001):0.00000001):0.00000001):0.00000001):0.00000012):0.00000007):0.00000010):0.00000006):0.00000004):0.00000003):0.00000002):0.00000002):0.00000007):0.00000012):0.00000001):0.01312712):0.02017056):0.01635192):0.03225494):0.00000012):0.00000009):0.00000008):0.00000009):0.00000009):0.00000010):0.0…	(Pelipita_NADH:0.00000001	Honduras_NADH:0.00000009):0.00000009);
(Dole_NADH:0.00000001	(Honduras_NADH:0.00000011	((Pisang_Klutuk_Wulung_NADH:0.00000002	(Lal_velchi_NADH:0.00000002	(Pelipita_NADH:0.00000001	(Monthan_NADH:0.00000001	(Kluai_Tiparot_NADH:0.00000001	(Saba_NADH:0.00000010	Pisang_Batu_NADH:0.00000001):0.00000001):0.00000001):0.00000008):0.00000008):0.00000008):0.00000008	(Namwa_Khom_NADH:0.00000011	Yawa_2_NADH:0.00000001):0.00000008):0.00000011):0.00000001	(Textilis_NADH:0.21138197	(Musa_ornata_NADH:0.03582595	(Malaccensis_NADH:0.00140222	(Safet_velchi_NADH:0.00000001	(DH_Pahang_NADH:0.00000010	(Kunnan_NADH:0.00000001	(Orishele_NADH:0.00000001	(Gombe_NADH:0.00000001	(Prata_Ana_NADH:0.00000001	((Mbwazirume_NADH:0.00000001	(Pisang_Kayu_NADH:0.00000001	Truncata_NADH:0.00000007):0.00000003):0.00000008	(Pisang_Bakar_NADH:0.00000001	(Tomolo_NADH:0.00000001	(Zebrina_NADH:0.00000001	(Pisang_Mas_NADH:0.00000001	(Foconah_NADH:0.00000001	(Figue_Pomme_Geante_NADH:0.00000001	(Grande_naine_NADH:0.00000001	(Long_Tavoy_NADH:0.00000001	(Pisang_Ceylan_NADH:0.00000001	(Banksii_NADH:0.00000001	(Wompa_NADH:0.00000001	(Agutay_NADH:0.00000001	(Khae_Phrae_NADH:0.00000001	Lady_Finger_NADH:0.00000001):0.00000001):0.00000001):0.00000001):0.00000001):0.00000001):0.00000001):0.00000001):0.00000001):0.00000001):0.00000001):0.00000001):0.00000001):0.00000001):0.00000008):0.00000009):0.00000007):0.00000007):0.00000008):0.00000001):0.00187438):0.01377545):0.01733018):0.03574801);
(Pisang_Batu_NADH:0.00000001	(Saba_NADH:0.00000001	(Kluai_Tiparot_NADH:0.00000001	(Dole_NADH:0.00000001	(Monthan_NADH:0.00000001	(Namwa_Khom_NADH:0.00000009	Pisang_Klutuk_Wulung_NADH:0.00000001):0.00000001):0.00000001):0.00000001):0.00000008):0.00000008	((Pelipita_NADH:0.00000001	(Lal_velchi_NADH:0.00000009	(Yawa_2_NADH:0.00000001	Honduras_NADH:0.00000001):0.00000001):0.00000012):0.00000009	(Textilis_NADH:0.22352304	(Musa_ornata_NADH:0.02298410	(Kunnan_NADH:0.00000001	(Figue_Pomme_Geante_NADH:0.00000001	(Lady_Finger_NADH:0.00000001	(Zebrina_NADH:0.00000001	(Agutay_NADH:0.00000001	(Pisang_Mas_NADH:0.00000001	(DH_Pahang_NADH:0.00000001	(Orishele_NADH:0.00000001	(Pisang_Ceylan_NADH:0.00000001	(Pisang_Bakar_NADH:0.00000001	(Prata_Ana_NADH:0.00000001	(Banksii_NADH:0.00000001	(Wompa_NADH:0.00000001	(Truncata_NADH:0.00000008	(Mbwazirume_NADH:0.00000001	(Khae_Phrae_NADH:0.00000001	(Tomolo_NADH:0.00000001	(Grande_naine_NADH:0.00000001	(Long_Tavoy_NADH:0.00000001	(Malaccensis_NADH:0.00329831	(Pisang_Kayu_NADH:0.00000001	(Gombe_NADH:0.00000001	(Safet_velchi_NADH:0.00000001	Foconah_NADH:0.00000001):0.00000001):0.00000001):0.00000001):0.00000005):0.00000002):0.00000003):0.00000006):0.00000010):0.00000007):0.00000001):0.00000001):0.00000001):0.00000001):0.00000001):0.00000001):0.00000001):0.00000001):0.00000001):0.00000001):0.00000001):0.00000001):0.00000001):0.01433333):0.02048909):0.03420787):0.00000008);
(Saba_NADH:0.00000009	((Honduras_NADH:0.00000001	(Namwa_Khom_NADH:0.00000001	(Kluai_Tiparot_NADH:0.00000001	(Pisang_Batu_NADH:0.00000001	(Yawa_2_NADH:0.00000001	Lal_velchi_NADH:0.00000001):0.00000001):0.00000001):0.00000001):0.00000001):0.00000008	(Textilis_NADH:0.24463842	(Musa_ornata_NADH:0.02146258	(Malaccensis_NADH:0.00393626	((Foconah_NADH:0.00000001	((Lady_Finger_NADH:0.00000001	(Zebrina_NADH:0.00000001	(Prata_Ana_NADH:0.00000001	(Figue_Pomme_Geante_NADH:0.00000001	(Orishele_NADH:0.00000001	(Pisang_Kayu_NADH:0.00000001	(Banksii_NADH:0.00000001	(Tomolo_NADH:0.00000001	(DH_Pahang_NADH:0.00000001	Grande_naine_NADH:0.00000001):0.00000001):0.00000001):0.00000001):0.00000001):0.00000001):0.00000001):0.00000001):0.00000001):0.00000001	(Safet_velchi_NADH:0.00000001	(Wompa_NADH:0.00000001	(Khae_Phrae_NADH:0.00000001	(Gombe_NADH:0.00000001	(Mbwazirume_NADH:0.00000001	(Long_Tavoy_NADH:0.00000001	(Agutay_NADH:0.00000001	(Pisang_Mas_NADH:0.00000001	(Kunnan_NADH:0.00000001	Truncata_NADH:0.00000001):0.00000001):0.00000001):0.00000001):0.00000001):0.00000002):0.00000004):0.00000006):0.00000011):0.00000008):0.00000006):0.00000006	(Pisang_Ceylan_NADH:0.00000001	Pisang_Bakar_NADH:0.00000001):0.00000001):0.00263874):0.01694906):0.02790303):0.03018553):0.00000010	(Monthan_NADH:0.00000002	(Pelipita_NADH:0.00000001	(Dole_NADH:0.00000008	Pisang_Klutuk_Wulung_NADH:0.00000002):0.00000008):0.00000008):0.00000008);
(Yawa_2_NADH:0.00000001	(Namwa_Khom_NADH:0.00000002	(Textilis_NADH:0.21660473	(Malaccensis_NADH:0.00000009	(Musa_ornata_NADH:0.04584832	(Pisang_Bakar_NADH:0.00000001	(Pisang_Ceylan_NADH:0.00000001	(Khae_Phrae_NADH:0.00000001	(Mbwazirume_NADH:0.00000008	(Kunnan_NADH:0.00000001	(Long_Tavoy_NADH:0.00000001	(DH_Pahang_NADH:0.00000001	(Banksii_NADH:0.00000001	(Grande_naine_NADH:0.00000001	(Agutay_NADH:0.00000001	(Wompa_NADH:0.00000001	(Prata_Ana_NADH:0.00000001	((Pisang_Kayu_NADH:0.00000001	Truncata_NADH:0.00000006):0.00000011	(Figue_Pomme_Geante_NADH:0.00000001	(Foconah_NADH:0.00000001	(Gombe_NADH:0.00000001	(Safet_velchi_NADH:0.00000001	(Orishele_NADH:0.00000001	(Tomolo_NADH:0.00000001	(Zebrina_NADH:0.00000001	(Lady_Finger_NADH:0.00000001	Pisang_Mas_NADH:0.00000001):0.00000001):0.00000001):0.00000001):0.00000001):0.00000001):0.00000001):0.00000001):0.00000001):0.00000007):0.00000009):0.00000005):0.00000003):0.00000002):0.00000001):0.00000001):0.00000001):0.00000001):0.00000008):0.00000007):0.00000012):0.00157233):0.00667832):0.03008095):0.02137217):0.00000011	(Dole_NADH:0.00000010	(Saba_NADH:0.00000002	(Lal_velchi_NADH:0.00000001	(Pisang_Batu_NADH:0.00000001	(Honduras_NADH:0.00000001	(Pisang_Klutuk_Wulung_NADH:0.00000001	(Monthan_NADH:0.00000001	(Pelipita_NADH:0.00000001	Kluai_Tiparot_NADH:0.00000001):0.00000001):0.00000001):0.00000001):0.00000001):0.00000001):0.00000009):0.00000009):0.00000001);
(Yawa_2_NADH:0.00000001	Pelipita_NADH:0.00000007	(Monthan_NADH:0.00000011	(Pisang_Klutuk_Wulung_NADH:0.00000002	(Namwa_Khom_NADH:0.00000002	((Dole_NADH:0.00000008	(Saba_NADH:0.00000001	(Textilis_NADH:0.19071305	(Musa_ornata_NADH:0.01882949	(Figue_Pomme_Geante_NADH:0.00000001	(Malaccensis_NADH:0.00489997	(Safet_velchi_NADH:0.00000001	(DH_Pahang_NADH:0.00000001	(Pisang_Bakar_NADH:0.00000001	(Orishele_NADH:0.00000001	(Long_Tavoy_NADH:0.00000001	(Foconah_NADH:0.00000001	(Mbwazirume_NADH:0.00000007	(Pisang_Kayu_NADH:0.00000011	(Grande_naine_NADH:0.00000001	(Lady_Finger_NADH:0.00000001	(Tomolo_NADH:0.00000001	(Wompa_NADH:0.00000001	(Kunnan_NADH:0.00000001	(Agutay_NADH:0.00000001	(Pisang_Ceylan_NADH:0.00000001	(Zebrina_NADH:0.00000001	(Prata_Ana_NADH:0.00000001	(Truncata_NADH:0.00000007	(Pisang_Mas_NADH:0.00000001	(Banksii_NADH:0.00000001	(Gombe_NADH:0.00000001	Khae_Phrae_NADH:0.00000001):0.00000001):0.00000001):0.00000001):0.00000003):0.00000002):0.00000001):0.00000001):0.00000001):0.00000001):0.00000001):0.00000001):0.00000001):0.00000001):0.00000001):0.00000011):0.00000008):0.00000006):0.00000006):0.00000009):0.00000007):0.00000008):0.00000001):0.01811231):0.01514965):0.02531392):0.00000001):0.00000008	((Honduras_NADH:0.00000001	(Pisang_Batu_NADH:0.00000001	Lal_velchi_NADH:0.00000002):0.00000001):0.00000001	Kluai_Tiparot_NADH:0.00000001):0.00000009):0.00000009):0.00000009):0.00000009):0.00000001);
(Honduras_NADH:0.00000009	((Pisang_Batu_NADH:0.00000001	(Dole_NADH:0.00000001	(Namwa_Khom_NADH:0.00000001	(Monthan_NADH:0.00000001	(Pelipita_NADH:0.00000001	Kluai_Tiparot_NADH:0.00000001):0.00000001):0.00000001):0.00000001):0.00000001):0.00000009	(Textilis_NADH:0.23583532	(Musa_ornata_NADH:0.02384435	(DH_Pahang_NADH:0.00000001	(Malaccensis_NADH:0.00163074	(Safet_velchi_NADH:0.00000001	(Figue_Pomme_Geante_NADH:0.00000001	(Mbwazirume_NADH:0.00000001	(Pisang_Ceylan_NADH:0.00000001	(Foconah_NADH:0.00000001	(Orishele_NADH:0.00000001	(Long_Tavoy_NADH:0.00000001	(Lady_Finger_NADH:0.00000001	(Pisang_Mas_NADH:0.00000001	(Prata_Ana_NADH:0.00000001	(Agutay_NADH:0.00000001	(Pisang_Bakar_NADH:0.00000001	(Tomolo_NADH:0.00000001	(Grande_naine_NADH:0.00000001	(Khae_Phrae_NADH:0.00000001	(Truncata_NADH:0.00000008	(Banksii_NADH:0.00000001	(Zebrina_NADH:0.00000001	(Pisang_Kayu_NADH:0.00000001	(Gombe_NADH:0.00000001	(Wompa_NADH:0.00000001	Kunnan_NADH:0.00000001):0.00000001):0.00000001):0.00000001):0.00000001):0.00000001):0.00000007):0.00000004):0.00000002):0.00000001):0.00000001):0.00000001):0.00000001):0.00000001):0.00000001):0.00000001):0.00000001):0.00000001):0.00000001):0.00000012):0.00000008):0.00000012):0.00000001):0.00798013):0.01299232):0.04039598):0.00000009	(Pisang_Klutuk_Wulung_NADH:0.00000002	(Yawa_2_NADH:0.00000001	(Lal_velchi_NADH:0.00000010	Saba_NADH:0.00000002):0.00000009):0.00000009):0.00000009);
(Kluai_Tiparot_NADH:0.00000001	(Yawa_2_NADH:0.00000001	Namwa_Khom_NADH:0.00000003):0.00000003	(Saba_NADH:0.00000001	(Dole_NADH:0.00000001	(Honduras_NADH:0.00000001	(((Pelipita_NADH:0.00000009	(Textilis_NADH:0.21896861	(Musa_ornata_NADH:0.02865778	(Safet_velchi_NADH:0.00000001	(Malaccensis_NADH:0.00329951	(DH_Pahang_NADH:0.00000001	(Figue_Pomme_Geante_NADH:0.00000001	(Kunnan_NADH:0.00000001	(Khae_Phrae_NADH:0.00000001	(Tomolo_NADH:0.00000001	(Prata_Ana_NADH:0.00000001	(Pisang_Mas_NADH:0.00000001	(Agutay_NADH:0.00000001	(Gombe_NADH:0.00000001	(Lady_Finger_NADH:0.00000001	(Banksii_NADH:0.00000001	(Wompa_NADH:0.00000001	(Grande_naine_NADH:0.00000001	(Foconah_NADH:0.00000001	(Pisang_Ceylan_NADH:0.00000001	(Pisang_Bakar_NADH:0.00000001	(Long_Tavoy_NADH:0.00000001	(Orishele_NADH:0.00000001	(Pisang_Kayu_NADH:0.00000001	(Truncata_NADH:0.00000007	(Zebrina_NADH:0.00000001	Mbwazirume_NADH:0.00000005):0.00000001):0.00000001):0.00000006):0.00000003):0.00000002):0.00000001):0.00000001):0.00000001):0.00000001):0.00000001):0.00000001):0.00000001):0.00000001):0.00000001):0.00000001):0.00000001):0.00000001):0.00000001):0.00000007):0.00000007):0.00000012):0.00000001):0.01228315):0.02782026):0.02413424):0.00000009	(Monthan_NADH:0.00000001	Pisang_Klutuk_Wulung_NADH:0.00000002):0.00000001):0.00000009	(Lal_velchi_NADH:0.00000001	Pisang_Batu_NADH:0.00000001):0.00000001):0.00000008):0.00000008):0.00000009):0.00000012);
(Pelipita_NADH:0.00000001	Kluai_Tiparot_NADH:0.00000012	(Honduras_NADH:0.00000007	(Pisang_Batu_NADH:0.00000002	(((Dole_NADH:0.00000001	(Textilis_NADH:0.17893721	(Musa_ornata_NADH:0.02394925	(Figue_Pomme_Geante_NADH:0.00000001	(Malaccensis_NADH:0.00332205	(Safet_velchi_NADH:0.00000001	(Gombe_NADH:0.00000001	(Kunnan_NADH:0.00000001	(DH_Pahang_NADH:0.00000001	((Agutay_NADH:0.00000001	(Prata_Ana_NADH:0.00000001	(Pisang_Ceylan_NADH:0.00000001	Truncata_NADH:0.00000008):0.00000009):0.00000009):0.00000009	(Zebrina_NADH:0.00000001	(Orishele_NADH:0.00000001	(Tomolo_NADH:0.00000001	(Pisang_Kayu_NADH:0.00000001	(Khae_Phrae_NADH:0.00000001	(Long_Tavoy_NADH:0.00000001	(Foconah_NADH:0.00000001	(Wompa_NADH:0.00000001	(Banksii_NADH:0.00000001	(Pisang_Bakar_NADH:0.00000001	(Lady_Finger_NADH:0.00000001	(Pisang_Mas_NADH:0.00000001	(Mbwazirume_NADH:0.00000001	Grande_naine_NADH:0.00000001):0.00000001):0.00000001):0.00000001):0.00000001):0.00000001):0.00000001):0.00000001):0.00000001):0.00000001):0.00000001):0.00000001):0.00000001):0.00000001):0.00000010):0.00000012):0.00000009):0.00000009):0.00000009):0.00000001):0.01026911):0.02007271):0.01688013):0.00000001	(Monthan_NADH:0.00000002	(Yawa_2_NADH:0.00000001	(Namwa_Khom_NADH:0.00000012	Saba_NADH:0.00000002):0.00000008):0.00000008):0.00000008):0.00000009	(Pisang_Klutuk_Wulung_NADH:0.00000001	Lal_velchi_NADH:0.00000002):0.00000008):0.00000010):0.00000009):0.00000001);
(Yawa_2_NADH:0.00000001	Lal_velchi_NADH:0.00000010	(Dole_NADH:0.00000009	(Kluai_Tiparot_NADH:0.00000002	(((Namwa_Khom_NADH:0.00000001	(Textilis_NADH:0.23654159	(Malaccensis_NADH:0.00000012	(Musa_ornata_NADH:0.03900003	(Safet_velchi_NADH:0.00000001	(Figue_Pomme_Geante_NADH:0.00000006	(Pisang_Mas_NADH:0.00000001	(Pisang_Kayu_NADH:0.00000001	(Pisang_Ceylan_NADH:0.00000001	(Prata_Ana_NADH:0.00000001	(Orishele_NADH:0.00000001	(Gombe_NADH:0.00000001	(DH_Pahang_NADH:0.00000001	(Mbwazirume_NADH:0.00000001	(Banksii_NADH:0.00000001	(Wompa_NADH:0.00000001	(Khae_Phrae_NADH:0.00000001	(Grande_naine_NADH:0.00000001	(Kunnan_NADH:0.00000001	((Agutay_NADH:0.00000001	(Pisang_Bakar_NADH:0.00000001	Truncata_NADH:0.00000009):0.00000008):0.00000012	(Zebrina_NADH:0.00000001	(Foconah_NADH:0.00000001	(Tomolo_NADH:0.00000001	(Lady_Finger_NADH:0.00000001	Long_Tavoy_NADH:0.00000001):0.00000001):0.00000001):0.00000001):0.00000001):0.00000006):0.00000003):0.00000002):0.00000001):0.00000001):0.00000001):0.00000002):0.00000001):0.00000001):0.00000001):0.00000001):0.00000001):0.00000001):0.00000008):0.00000001):0.00159688):0.01000574):0.04365799):0.01211386):0.00000001	(Honduras_NADH:0.00000002	(Pelipita_NADH:0.00000001	(Pisang_Batu_NADH:0.00000010	Saba_NADH:0.00000002):0.00000009):0.00000008):0.00000008):0.00000008	(Monthan_NADH:0.00000001	Pisang_Klutuk_Wulung_NADH:0.00000002):0.00000008):0.00000010):0.00000009):0.00000001);
(Pisang_Batu_NADH:0.00000001	(Pelipita_NADH:0.00000009	(Lal_velchi_NADH:0.00000001	(Namwa_Khom_NADH:0.00000001	(Dole_NADH:0.00000001	(Pisang_Klutuk_Wulung_NADH:0.00000001	(Honduras_NADH:0.00000001	(Saba_NADH:0.00000001	(Monthan_NADH:0.00000001	(Kluai_Tiparot_NADH:0.00000005	Yawa_2_NADH:0.00000001):0.00000005):0.00000009):0.00000008):0.00000009):0.00000012):0.00000007):0.00000010):0.00000009):0.00000008	(Textilis_NADH:0.19404628	(Musa_ornata_NADH:0.02084387	(Malaccensis_NADH:0.00408619	(Figue_Pomme_Geante_NADH:0.00000001	(Safet_velchi_NADH:0.00000001	(DH_Pahang_NADH:0.00000001	(Pisang_Ceylan_NADH:0.00000001	((Agutay_NADH:0.00000001	(Kunnan_NADH:0.00000001	(Banksii_NADH:0.00000001	(Pisang_Bakar_NADH:0.00000001	(Gombe_NADH:0.00000001	(Mbwazirume_NADH:0.00000008	(Tomolo_NADH:0.00000001	(Zebrina_NADH:0.00000001	(Prata_Ana_NADH:0.00000001	(Lady_Finger_NADH:0.00000001	(Truncata_NADH:0.00000011	(Wompa_NADH:0.00000001	(Khae_Phrae_NADH:0.00000001	(Foconah_NADH:0.00000001	(Grande_naine_NADH:0.00000001	(Orishele_NADH:0.00000001	Pisang_Mas_NADH:0.00000001):0.00000001):0.00000001):0.00000001):0.00000001):0.00000001):0.00000006):0.00000003):0.00000002):0.00000001):0.00000001):0.00000008):0.00000005):0.00000003):0.00000002):0.00000001):0.00000001	(Long_Tavoy_NADH:0.00000001	Pisang_Kayu_NADH:0.00000012):0.00000008):0.00000012):0.00000006):0.00000009):0.00000008):0.00584198):0.02099801):0.02021904):0.02790295);
(Yawa_2_NADH:0.00000001	Pelipita_NADH:0.00000010	((Pisang_Klutuk_Wulung_NADH:0.00000012	Honduras_NADH:0.00000002):0.00000012	(Dole_NADH:0.00000001	(Kluai_Tiparot_NADH:0.00000001	(Lal_velchi_NADH:0.00000001	(Monthan_NADH:0.00000001	(Pisang_Batu_NADH:0.00000001	(Saba_NADH:0.00000001	(Namwa_Khom_NADH:0.00000002	(Textilis_NADH:0.21554913	(Musa_ornata_NADH:0.02922295	(Long_Tavoy_NADH:0.00000001	((Malaccensis_NADH:0.00648106	Khae_Phrae_NADH:0.00000001):0.00000001	(Orishele_NADH:0.00000001	(Pisang_Kayu_NADH:0.00000001	(Kunnan_NADH:0.00000001	(Wompa_NADH:0.00000001	(Zebrina_NADH:0.00000001	(Pisang_Bakar_NADH:0.00000001	((DH_Pahang_NADH:0.00000001	(Pisang_Mas_NADH:0.00000001	(Grande_naine_NADH:0.00000001	Truncata_NADH:0.00000008):0.00000008):0.00000010):0.00000009	(Mbwazirume_NADH:0.00000001	(Figue_Pomme_Geante_NADH:0.00000001	(Banksii_NADH:0.00000001	(Agutay_NADH:0.00000001	(Prata_Ana_NADH:0.00000001	(Pisang_Ceylan_NADH:0.00000001	(Foconah_NADH:0.00000001	(Gombe_NADH:0.00000001	(Safet_velchi_NADH:0.00000001	(Tomolo_NADH:0.00000001	Lady_Finger_NADH:0.00000001):0.00000001):0.00000002):0.00000001):0.00000001):0.00000001):0.00000001):0.00000002):0.00000003):0.00000006):0.00000011):0.00000001):0.00000001):0.00000001):0.00000001):0.00000001):0.00000001):0.00000001):0.00000001):0.01210006):0.01881368):0.03568155):0.00000010):0.00000001):0.00000001):0.00000001):0.00000001):0.00000001):0.00000001):0.00000001);
(Yawa_2_NADH:0.00000001	(Pelipita_NADH:0.00000007	(Saba_NADH:0.00000001	(Pisang_Batu_NADH:0.00000001	((Pisang_Klutuk_Wulung_NADH:0.00000001	Dole_NADH:0.00000001):0.00000001	((Lal_velchi_NADH:0.00000001	Namwa_Khom_NADH:0.00000010):0.00000009	(Textilis_NADH:0.21496418	(Musa_ornata_NADH:0.03945331	(Malaccensis_NADH:0.00000069	(Lady_Finger_NADH:0.00000001	(Safet_velchi_NADH:0.00000010	(Grande_naine_NADH:0.00000001	((Kunnan_NADH:0.00000001	(Zebrina_NADH:0.00000001	(Foconah_NADH:0.00000001	(Orishele_NADH:0.00000001	(Wompa_NADH:0.00000001	(Pisang_Ceylan_NADH:0.00000001	(Long_Tavoy_NADH:0.00000001	(Pisang_Kayu_NADH:0.00000005	(Pisang_Bakar_NADH:0.00000001	(Banksii_NADH:0.00000001	(Figue_Pomme_Geante_NADH:0.00000001	(Prata_Ana_NADH:0.00000001	(Mbwazirume_NADH:0.00000004	(DH_Pahang_NADH:0.00000001	(Gombe_NADH:0.00000001	(Tomolo_NADH:0.00000001	Agutay_NADH:0.00000001):0.00000001):0.00000001):0.00000001):0.00000002):0.00000001):0.00000001):0.00000001):0.00000001):0.00000003):0.00000002):0.00000001):0.00000001):0.00000001):0.00000001):0.00000001):0.00000001	(Truncata_NADH:0.00000007	(Pisang_Mas_NADH:0.00000001	Khae_Phrae_NADH:0.00000001):0.00000001):0.00000007):0.00000008):0.00000009):0.00000001):0.00490114):0.02060386):0.01414512):0.02386454):0.00000010):0.00000009):0.00000012):0.00000012):0.00000008	((Kluai_Tiparot_NADH:0.00000009	Honduras_NADH:0.00000008):0.00000008	Monthan_NADH:0.00000010):0.00000001);
(Yawa_2_NADH:0.00000001	(Kluai_Tiparot_NADH:0.00000011	((Dole_NADH:0.00000001	(Textilis_NADH:0.19850703	(Musa_ornata_NADH:0.04377722	(Malaccensis_NADH:0.00000013	(Banksii_NADH:0.00000001	(DH_Pahang_NADH:0.00000009	(Prata_Ana_NADH:0.00000001	(Truncata_NADH:0.00000012	(Figue_Pomme_Geante_NADH:0.00000001	(Grande_naine_NADH:0.00000001	(Pisang_Mas_NADH:0.00000001	(Pisang_Ceylan_NADH:0.00000001	(Kunnan_NADH:0.00000001	(Pisang_Bakar_NADH:0.00000001	(Agutay_NADH:0.00000001	(Lady_Finger_NADH:0.00000001	(Mbwazirume_NADH:0.00000007	(Long_Tavoy_NADH:0.00000001	(Pisang_Kayu_NADH:0.00000007	(Foconah_NADH:0.00000001	(Safet_velchi_NADH:0.00000001	(Wompa_NADH:0.00000001	(Tomolo_NADH:0.00000001	(Khae_Phrae_NADH:0.00000001	(Zebrina_NADH:0.00000001	(Gombe_NADH:0.00000001	Orishele_NADH:0.00000001):0.00000001):0.00000001):0.00000001):0.00000001):0.00000001):0.00000001):0.00000001):0.00000004):0.00000001):0.00000006):0.00000003):0.00000002):0.00000001):0.00000001):0.00000001):0.00000001):0.00000001):0.00000001):0.00000012):0.00000012):0.00000001):0.00329687):0.01108599):0.01409893):0.02039058):0.00000001	(Saba_NADH:0.00000001	(Pisang_Batu_NADH:0.00000001	(Honduras_NADH:0.00000001	(Monthan_NADH:0.00000001	Namwa_Khom_NADH:0.00000002):0.00000001):0.00000001):0.00000001):0.00000010):0.00000010):0.00000001	(Lal_velchi_NADH:0.00000001	(Pisang_Klutuk_Wulung_NADH:0.00000009	Pelipita_NADH:0.00000009):0.00000001):0.00000010);
(Namwa_Khom_NADH:0.00000001	((Monthan_NADH:0.00000001	(Honduras_NADH:0.00000001	(Saba_NADH:0.00000001	(Pisang_Batu_NADH:0.00000001	(Dole_NADH:0.00000009	Kluai_Tiparot_NADH:0.00000001):0.00000001):0.00000001):0.00000001):0.00000001):0.00000001	(Textilis_NADH:0.21675599	(Musa_ornata_NADH:0.03412366	(Malaccensis_NADH:0.00194654	(Safet_velchi_NADH:0.00000001	(DH_Pahang_NADH:0.00000001	((Khae_Phrae_NADH:0.00000001	(Wompa_NADH:0.00000001	(Prata_Ana_NADH:0.00000001	(Zebrina_NADH:0.00000001	(Foconah_NADH:0.00000001	(Gombe_NADH:0.00000001	(Long_Tavoy_NADH:0.00000001	(Pisang_Mas_NADH:0.00000001	((Pisang_Ceylan_NADH:0.00000001	Truncata_NADH:0.00000006):0.00000007	(Pisang_Bakar_NADH:0.00000001	(Tomolo_NADH:0.00000001	(Kunnan_NADH:0.00000001	(Grande_naine_NADH:0.00000001	(Mbwazirume_NADH:0.00000001	(Orishele_NADH:0.00000001	(Lady_Finger_NADH:0.00000001	Agutay_NADH:0.00000001):0.00000001):0.00000001):0.00000001):0.00000001):0.00000001):0.00000001):0.00000001):0.00000009):0.00000005):0.00000003):0.00000002):0.00000001):0.00000001):0.00000001):0.00000001):0.00000003	(Pisang_Kayu_NADH:0.00000001	(Banksii_NADH:0.00000001	Figue_Pomme_Geante_NADH:0.00000001):0.00000001):0.00000001):0.00000007):0.00000006):0.00298568):0.01134095):0.01875792):0.02123159):0.00000001	(Pisang_Klutuk_Wulung_NADH:0.00000001	(Lal_velchi_NADH:0.00000010	(Pelipita_NADH:0.00000001	Yawa_2_NADH:0.00000012):0.00000012):0.00000001):0.00000012);
((Honduras_NADH:0.00000002	(Textilis_NADH:0.20595209	(Musa_ornata_NADH:0.02737302	(Malaccensis_NADH:0.00301480	(Figue_Pomme_Geante_NADH:0.00000001	(Safet_velchi_NADH:0.00000011	(DH_Pahang_NADH:0.00000001	((Khae_Phrae_NADH:0.00000001	(Foconah_NADH:0.00000001	(Pisang_Kayu_NADH:0.00000006	(Mbwazirume_NADH:0.00000011	(Banksii_NADH:0.00000001	(Long_Tavoy_NADH:0.00000001	(Agutay_NADH:0.00000001	(Gombe_NADH:0.00000001	(Wompa_NADH:0.00000001	(Zebrina_NADH:0.00000001	(Pisang_Bakar_NADH:0.00000001	(Grande_naine_NADH:0.00000001	(Pisang_Ceylan_NADH:0.00000001	(Lady_Finger_NADH:0.00000001	(Orishele_NADH:0.00000001	(Pisang_Mas_NADH:0.00000001	Prata_Ana_NADH:0.00000001):0.00000001):0.00000001):0.00000001):0.00000001):0.00000001):0.00000001):0.00000001):0.00000001):0.00000001):0.00000001):0.00000001):0.00000001):0.00000001):0.00000011):0.00000007):0.00000001	(Tomolo_NADH:0.00000001	(Kunnan_NADH:0.00000001	Truncata_NADH:0.00000012):0.00000012):0.00000007):0.00000006):0.00000006):0.00000001):0.00350767):0.00960831):0.01507047):0.03954332):0.00000008	(Namwa_Khom_NADH:0.00000002	(Pisang_Batu_NADH:0.00000002	(Lal_velchi_NADH:0.00000008	Pelipita_NADH:0.00000001):0.00000008):0.00000008):0.00000008	(Monthan_NADH:0.00000001	(Pisang_Klutuk_Wulung_NADH:0.00000001	(Saba_NADH:0.00000001	(Kluai_Tiparot_NADH:0.00000001	(Yawa_2_NADH:0.00000001	Dole_NADH:0.00000001):0.00000001):0.00000001):0.00000001):0.00000001):0.00000008);
(Saba_NADH:0.00000001	(Pisang_Klutuk_Wulung_NADH:0.00000002	(Monthan_NADH:0.00000001	(Kluai_Tiparot_NADH:0.00000001	(Dole_NADH:0.00000001	(Pelipita_NADH:0.00000001	(Lal_velchi_NADH:0.00000001	(Honduras_NADH:0.00000001	(Yawa_2_NADH:0.00000001	Namwa_Khom_NADH:0.00000001):0.00000001):0.00000001):0.00000001):0.00000001):0.00000001):0.00000001):0.00000008):0.00000008	(Pisang_Batu_NADH:0.00000002	(Textilis_NADH:0.23306659	(Musa_ornata_NADH:0.05013386	(Malaccensis_NADH:0.00155336	(DH_Pahang_NADH:0.00000001	(Figue_Pomme_Geante_NADH:0.00000001	(Safet_velchi_NADH:0.00000001	(Pisang_Kayu_NADH:0.00000012	(Prata_Ana_NADH:0.00000001	(Pisang_Mas_NADH:0.00000001	(Tomolo_NADH:0.00000001	(Lady_Finger_NADH:0.00000001	(Khae_Phrae_NADH:0.00000001	(Truncata_NADH:0.00000007	(Orishele_NADH:0.00000001	(Wompa_NADH:0.00000001	(Agutay_NADH:0.00000001	(Kunnan_NADH:0.00000001	(Mbwazirume_NADH:0.00000008	(Zebrina_NADH:0.00000001	(Foconah_NADH:0.00000001	(Grande_naine_NADH:0.00000001	(Pisang_Bakar_NADH:0.00000001	(Pisang_Ceylan_NADH:0.00000001	(Long_Tavoy_NADH:0.00000001	(Banksii_NADH:0.00000001	Gombe_NADH:0.00000001):0.00000001):0.00000001):0.00000001):0.00000001):0.00000001):0.00000001):0.00000001):0.00000004):0.00000002):0.00000001):0.00000001):0.00000001):0.00000010):0.00000006):0.00000009):0.00000006):0.00000005):0.00000001):0.00000008):0.00000007):0.00000012):0.00688791):0.02578870):0.01559971):0.02840724):0.00000010);
(Namwa_Khom_NADH:0.00000001	(Dole_NADH:0.00000001	(Pisang_Batu_NADH:0.00000001	(Kluai_Tiparot_NADH:0.00000001	(Saba_NADH:0.00000001	(Lal_velchi_NADH:0.00000001	(Yawa_2_NADH:0.00000001	Monthan_NADH:0.00000008):0.00000008):0.00000012):0.00000008):0.00000009):0.00000009):0.00000009	(Honduras_NADH:0.00000008	((Textilis_NADH:0.22165671	(Musa_ornata_NADH:0.02362231	(DH_Pahang_NADH:0.00000001	(Malaccensis_NADH:0.00327401	(Safet_velchi_NADH:0.00000001	(Grande_naine_NADH:0.00000001	(Zebrina_NADH:0.00000001	(Mbwazirume_NADH:0.00000008	(Kunnan_NADH:0.00000002	(Figue_Pomme_Geante_NADH:0.00000001	(Pisang_Mas_NADH:0.00000001	(Agutay_NADH:0.00000001	(Tomolo_NADH:0.00000001	(Prata_Ana_NADH:0.00000001	(Wompa_NADH:0.00000001	(Pisang_Kayu_NADH:0.00000012	(Banksii_NADH:0.00000001	(Foconah_NADH:0.00000001	(Khae_Phrae_NADH:0.00000001	(Long_Tavoy_NADH:0.00000001	(Gombe_NADH:0.00000001	(Truncata_NADH:0.00000006	(Orishele_NADH:0.00000001	(Pisang_Bakar_NADH:0.00000001	(Pisang_Ceylan_NADH:0.00000001	Lady_Finger_NADH:0.00000001):0.00000001):0.00000001):0.00000001):0.00000003):0.00000001):0.00000001):0.00000001):0.00000001):0.00000001):0.00000007):0.00000004):0.00000002):0.00000001):0.00000001):0.00000002):0.00000001):0.00000001):0.00000008):0.00000008):0.00000009):0.00000012):0.00000001):0.02760514):0.01934035):0.02437265	(Pelipita_NADH:0.00000010	Pisang_Klutuk_Wulung_NADH:0.00000009):0.00000008):0.00000009):0.00000009);
(Dole_NADH:0.00000010	((Saba_NADH:0.00000001	(Kluai_Tiparot_NADH:0.00000001	(Pisang_Batu_NADH:0.00000001	(Lal_velchi_NADH:0.00000001	(Yawa_2_NADH:0.00000001	Pisang_Klutuk_Wulung_NADH:0.00000001):0.00000001):0.00000001):0.00000001):0.00000001):0.00000009	((Malaccensis_NADH:0.00200793	(Figue_Pomme_Geante_NADH:0.00000001	(DH_Pahang_NADH:0.00000001	(Safet_velchi_NADH:0.00000001	(Agutay_NADH:0.00000001	(Zebrina_NADH:0.00000001	(Foconah_NADH:0.00000001	(Pisang_Mas_NADH:0.00000001	(Mbwazirume_NADH:0.00000010	(Orishele_NADH:0.00000001	(Wompa_NADH:0.00000001	(Pisang_Kayu_NADH:0.00000007	(Pisang_Ceylan_NADH:0.00000001	(Long_Tavoy_NADH:0.00000001	(Pisang_Bakar_NADH:0.00000001	(Prata_Ana_NADH:0.00000001	(Gombe_NADH:0.00000001	(Lady_Finger_NADH:0.00000001	(Tomolo_NADH:0.00000001	(Khae_Phrae_NADH:0.00000001	(Banksii_NADH:0.00000001	(Truncata_NADH:0.00000006	(Kunnan_NADH:0.00000001	Grande_naine_NADH:0.00000001):0.00000001):0.00000008):0.00000004):0.00000002):0.00000001):0.00000001):0.00000001):0.00000001):0.00000001):0.00000001):0.00000001):0.00000004):0.00000002):0.00000001):0.00000008):0.00000005):0.00000004):0.00000004):0.00000007):0.00000008):0.00000012):0.00294289):0.02015200	(Musa_ornata_NADH:0.04245187	Textilis_NADH:0.18591916):0.00825781):0.05214728):0.00000009	(Honduras_NADH:0.00000002	(Pelipita_NADH:0.00000001	(Monthan_NADH:0.00000010	Namwa_Khom_NADH:0.00000002):0.00000009):0.00000009):0.00000009);
(Yawa_2_NADH:0.00000001	(Saba_NADH:0.00000001	(Honduras_NADH:0.00000001	(Lal_velchi_NADH:0.00000001	(Kluai_Tiparot_NADH:0.00000001	(Pisang_Klutuk_Wulung_NADH:0.00000001	Namwa_Khom_NADH:0.00000002):0.00000001):0.00000001):0.00000001):0.00000001):0.00000010	((Pisang_Batu_NADH:0.00000002	(Textilis_NADH:0.20770145	(Musa_ornata_NADH:0.02897197	(DH_Pahang_NADH:0.00000001	(Malaccensis_NADH:0.00166253	(Figue_Pomme_Geante_NADH:0.00000001	(Safet_velchi_NADH:0.00000001	(Banksii_NADH:0.00000001	(Wompa_NADH:0.00000001	(Khae_Phrae_NADH:0.00000001	(Gombe_NADH:0.00000001	(Pisang_Bakar_NADH:0.00000001	(Truncata_NADH:0.00000007	(Orishele_NADH:0.00000001	(Grande_naine_NADH:0.00000001	(Tomolo_NADH:0.00000001	(Prata_Ana_NADH:0.00000001	(Kunnan_NADH:0.00000001	(Mbwazirume_NADH:0.00000002	(Lady_Finger_NADH:0.00000001	(Pisang_Mas_NADH:0.00000001	(Zebrina_NADH:0.00000001	(Foconah_NADH:0.00000001	(Pisang_Kayu_NADH:0.00000002	(Agutay_NADH:0.00000001	(Long_Tavoy_NADH:0.00000001	Pisang_Ceylan_NADH:0.00000001):0.00000001):0.00000001):0.00000001):0.00000001):0.00000001):0.00000001):0.00000001):0.00000001):0.00000001):0.00000001):0.00000001):0.00000001):0.00000001):0.00000004):0.00000003):0.00000002):0.00000001):0.00000001):0.00000007):0.00000008):0.00000008):0.00000001):0.02259843):0.01353855):0.04453142):0.00000012	(Monthan_NADH:0.00000010	(Pelipita_NADH:0.00000001	Dole_NADH:0.00000001):0.00000001):0.00000009):0.00000001);
(Yawa_2_NADH:0.00000001	(Dole_NADH:0.00000002	(Pisang_Batu_NADH:0.00000002	((Malaccensis_NADH:0.00000040	(Safet_velchi_NADH:0.00000001	(DH_Pahang_NADH:0.00000010	(Figue_Pomme_Geante_NADH:0.00000001	(Pisang_Bakar_NADH:0.00000001	(Kunnan_NADH:0.00000001	(Zebrina_NADH:0.00000001	(Orishele_NADH:0.00000001	(Wompa_NADH:0.00000001	(Khae_Phrae_NADH:0.00000001	(Mbwazirume_NADH:0.00000007	(Long_Tavoy_NADH:0.00000001	(Agutay_NADH:0.00000001	(Banksii_NADH:0.00000001	(Foconah_NADH:0.00000001	(Tomolo_NADH:0.00000001	(Gombe_NADH:0.00000001	(Truncata_NADH:0.00000007	(Lady_Finger_NADH:0.00000001	(Prata_Ana_NADH:0.00000001	(Pisang_Ceylan_NADH:0.00000001	(Pisang_Mas_NADH:0.00000001	(Pisang_Kayu_NADH:0.00000003	Grande_naine_NADH:0.00000001):0.00000001):0.00000001):0.00000001):0.00000001):0.00000001):0.00000009):0.00000005):0.00000003):0.00000002):0.00000001):0.00000001):0.00000001):0.00000004):0.00000002):0.00000002):0.00000001):0.00000001):0.00000001):0.00000008):0.00000012):0.00000001):0.00667606):0.01231942	(Musa_ornata_NADH:0.01818314	Textilis_NADH:0.21414408):0.01046457):0.03515871):0.00000009):0.00000006	(Kluai_Tiparot_NADH:0.00000008	(Namwa_Khom_NADH:0.00000002	(Honduras_NADH:0.00000001	(Pisang_Klutuk_Wulung_NADH:0.00000001	(Lal_velchi_NADH:0.00000001	(Monthan_NADH:0.00000001	(Pelipita_NADH:0.00000001	Saba_NADH:0.00000001):0.00000001):0.00000001):0.00000001):0.00000001):0.00000008):0.00000008):0.00000001);
(Dole_NADH:0.00000009	((Saba_NADH:0.00000001	(Monthan_NADH:0.00000001	(Pisang_Klutuk_Wulung_NADH:0.00000001	(Honduras_NADH:0.00000001	(Yawa_2_NADH:0.00000001	Lal_velchi_NADH:0.00000001):0.00000001):0.00000001):0.00000001):0.00000001):0.00000012	(Textilis_NADH:0.20356246	(Musa_ornata_NADH:0.03398645	(DH_Pahang_NADH:0.00000001	(Malaccensis_NADH:0.00164602	((Pisang_Kayu_NADH:0.00000001	Truncata_NADH:0.00000012):0.00000006	(Wompa_NADH:0.00000001	(Orishele_NADH:0.00000001	(Long_Tavoy_NADH:0.00000001	(Kunnan_NADH:0.00000001	(Mbwazirume_NADH:0.00000011	(Lady_Finger_NADH:0.00000001	(Tomolo_NADH:0.00000001	(Pisang_Bakar_NADH:0.00000001	(Agutay_NADH:0.00000001	(Gombe_NADH:0.00000001	(Zebrina_NADH:0.00000001	(Grande_naine_NADH:0.00000001	(Prata_Ana_NADH:0.00000001	(Pisang_Mas_NADH:0.00000001	(Khae_Phrae_NADH:0.00000001	(Foconah_NADH:0.00000001	(Figue_Pomme_Geante_NADH:0.00000001	(Banksii_NADH:0.00000001	(Pisang_Ceylan_NADH:0.00000001	Safet_velchi_NADH:0.00000001):0.00000001):0.00000001):0.00000001):0.00000001):0.00000001):0.00000001):0.00000001):0.00000001):0.00000001):0.00000001):0.00000001):0.00000001):0.00000001):0.00000001):0.00000007):0.00000010):0.00000007):0.00000005):0.00000001):0.00000006):0.00000001):0.01764925):0.02011428):0.04349880):0.00000012	(Pisang_Batu_NADH:0.00000002	(Pelipita_NADH:0.00000001	(Namwa_Khom_NADH:0.00000012	Kluai_Tiparot_NADH:0.00000002):0.00000008):0.00000012):0.00000012);
(Yawa_2_NADH:0.00000001	Lal_velchi_NADH:0.00000010	(Kluai_Tiparot_NADH:0.00000008	(Pisang_Klutuk_Wulung_NADH:0.00000002	(((Saba_NADH:0.00000001	(Textilis_NADH:0.20162901	(Musa_ornata_NADH:0.03715023	(Malaccensis_NADH:0.00000015	(Long_Tavoy_NADH:0.00000001	(Pisang_Mas_NADH:0.00000001	(DH_Pahang_NADH:0.00000001	(Zebrina_NADH:0.00000001	(Lady_Finger_NADH:0.00000001	(Safet_velchi_NADH:0.00000001	(Prata_Ana_NADH:0.00000001	(Banksii_NADH:0.00000001	(Orishele_NADH:0.00000001	((Mbwazirume_NADH:0.00000001	(Pisang_Kayu_NADH:0.00000001	Truncata_NADH:0.00000003):0.00000001):0.00000007	(Gombe_NADH:0.00000001	(Grande_naine_NADH:0.00000001	(Kunnan_NADH:0.00000001	(Tomolo_NADH:0.00000001	(Agutay_NADH:0.00000001	(Pisang_Ceylan_NADH:0.00000001	(Wompa_NADH:0.00000004	(Figue_Pomme_Geante_NADH:0.00000001	(Pisang_Bakar_NADH:0.00000001	(Foconah_NADH:0.00000001	Khae_Phrae_NADH:0.00000001):0.00000001):0.00000001):0.00000001):0.00000003):0.00000001):0.00000002):0.00000004):0.00000007):0.00000012):0.00000009):0.00000001):0.00000001):0.00000001):0.00000001):0.00000001):0.00000001):0.00000001):0.00000001):0.00000001):0.00327247):0.02080636):0.01289178):0.02342168):0.00000001	(Honduras_NADH:0.00000002	(Pelipita_NADH:0.00000001	(Dole_NADH:0.00000011	Pisang_Batu_NADH:0.00000002):0.00000010):0.00000009):0.00000009):0.00000009	(Namwa_Khom_NADH:0.00000001	Monthan_NADH:0.00000002):0.00000009):0.00000009):0.00000009):0.00000001);
(Dole_NADH:0.00000001	(Yawa_2_NADH:0.00000009	(Monthan_NADH:0.00000001	(Honduras_NADH:0.00000001	((Pisang_Klutuk_Wulung_NADH:0.00000001	(Pisang_Batu_NADH:0.00000001	Pelipita_NADH:0.00000011):0.00000009):0.00000011	(Lal_velchi_NADH:0.00000001	(Saba_NADH:0.00000001	(Kluai_Tiparot_NADH:0.00000001	Namwa_Khom_NADH:0.00000010):0.00000009):0.00000008):0.00000012):0.00000001):0.00000010):0.00000009):0.00000008	(Textilis_NADH:0.20433767	(Musa_ornata_NADH:0.02484163	(Malaccensis_NADH:0.00123909	(Kunnan_NADH:0.00000001	(Figue_Pomme_Geante_NADH:0.00000001	(Foconah_NADH:0.00000001	(Pisang_Bakar_NADH:0.00000001	(Khae_Phrae_NADH:0.00000001	(Zebrina_NADH:0.00000001	(Gombe_NADH:0.00000001	(Prata_Ana_NADH:0.00000001	((Mbwazirume_NADH:0.00000001	(Pisang_Kayu_NADH:0.00000001	Truncata_NADH:0.00000008):0.00000009):0.00000007	(Tomolo_NADH:0.00000001	(Wompa_NADH:0.00000001	(Banksii_NADH:0.00000001	(Agutay_NADH:0.00000001	(Pisang_Mas_NADH:0.00000001	(Pisang_Ceylan_NADH:0.00000001	(Lady_Finger_NADH:0.00000001	(Long_Tavoy_NADH:0.00000001	(DH_Pahang_NADH:0.00000001	(Grande_naine_NADH:0.00000001	(Orishele_NADH:0.00000001	Safet_velchi_NADH:0.00000001):0.00000001):0.00000001):0.00000001):0.00000001):0.00000001):0.00000001):0.00000001):0.00000001):0.00000001):0.00000001):0.00000001):0.00000011):0.00000007):0.00000010):0.00000007):0.00000005):0.00000005):0.00000005):0.00000009):0.00368671):0.01663026):0.01519399):0.01842953);
(Kluai_Tiparot_NADH:0.00000001	(Pisang_Klutuk_Wulung_NADH:0.00000001	(Monthan_NADH:0.00000001	(Namwa_Khom_NADH:0.00000001	(Honduras_NADH:0.00000001	(Pisang_Batu_NADH:0.00000011	Dole_NADH:0.00000001):0.00000001):0.00000001):0.00000001):0.00000008):0.00000008	((Pelipita_NADH:0.00000001	(Saba_NADH:0.00000010	(Yawa_2_NADH:0.00000001	Lal_velchi_NADH:0.00000001):0.00000001):0.00000009):0.00000008	(Textilis_NADH:0.20716500	(Musa_ornata_NADH:0.03989041	(Figue_Pomme_Geante_NADH:0.00000001	(Malaccensis_NADH:0.00498195	(Safet_velchi_NADH:0.00000001	(DH_Pahang_NADH:0.00000001	((Pisang_Kayu_NADH:0.00000008	(Orishele_NADH:0.00000001	(Truncata_NADH:0.00000008	(Pisang_Mas_NADH:0.00000001	(Zebrina_NADH:0.00000001	(Pisang_Bakar_NADH:0.00000001	(Tomolo_NADH:0.00000001	(Gombe_NADH:0.00000001	(Foconah_NADH:0.00000001	(Khae_Phrae_NADH:0.00000001	(Grande_naine_NADH:0.00000001	(Agutay_NADH:0.00000001	(Prata_Ana_NADH:0.00000001	(Kunnan_NADH:0.00000001	(Banksii_NADH:0.00000001	(Wompa_NADH:0.00000001	(Lady_Finger_NADH:0.00000001	Pisang_Ceylan_NADH:0.00000001):0.00000001):0.00000001):0.00000001):0.00000001):0.00000001):0.00000001):0.00000001):0.00000001):0.00000001):0.00000001):0.00000001):0.00000001):0.00000001):0.00000001):0.00000012):0.00000001):0.00000012	(Mbwazirume_NADH:0.00000001	Long_Tavoy_NADH:0.00000001):0.00000001):0.00000008):0.00000009):0.00000008):0.00000001):0.01576551):0.01463862):0.02909669):0.00000008);
(Pisang_Klutuk_Wulung_NADH:0.00000011	((Namwa_Khom_NADH:0.00000001	(Kluai_Tiparot_NADH:0.00000001	(Pisang_Batu_NADH:0.00000001	(Dole_NADH:0.00000001	(Yawa_2_NADH:0.00000001	Lal_velchi_NADH:0.00000001):0.00000001):0.00000001):0.00000001):0.00000001):0.00000010	(Textilis_NADH:0.20140650	(Malaccensis_NADH:0.00000009	((DH_Pahang_NADH:0.00000001	Musa_ornata_NADH:0.03720418):0.00000001	(Figue_Pomme_Geante_NADH:0.00000001	(Safet_velchi_NADH:0.00000001	(Gombe_NADH:0.00000001	(Foconah_NADH:0.00000001	(Wompa_NADH:0.00000001	(Pisang_Ceylan_NADH:0.00000001	(Khae_Phrae_NADH:0.00000001	(Truncata_NADH:0.00000007	(Long_Tavoy_NADH:0.00000001	(Grande_naine_NADH:0.00000001	(Pisang_Mas_NADH:0.00000001	(Mbwazirume_NADH:0.00000001	(Tomolo_NADH:0.00000001	(Orishele_NADH:0.00000001	(Kunnan_NADH:0.00000001	(Agutay_NADH:0.00000001	(Banksii_NADH:0.00000001	(Zebrina_NADH:0.00000001	(Prata_Ana_NADH:0.00000001	(Lady_Finger_NADH:0.00000001	(Pisang_Bakar_NADH:0.00000001	Pisang_Kayu_NADH:0.00000001):0.00000001):0.00000001):0.00000001):0.00000001):0.00000001):0.00000001):0.00000001):0.00000001):0.00000001):0.00000001):0.00000001):0.00000001):0.00000001):0.00000004):0.00000003):0.00000002):0.00000001):0.00000001):0.00000008):0.00000008):0.00000008):0.01310882):0.03774210):0.01699478):0.00000010	(Saba_NADH:0.00000002	(Pelipita_NADH:0.00000001	(Honduras_NADH:0.00000010	Monthan_NADH:0.00000002):0.00000009):0.00000010):0.00000010);
(Monthan_NADH:0.00000001	Pelipita_NADH:0.00000009	((Dole_NADH:0.00000001	(Pisang_Klutuk_Wulung_NADH:0.00000001	(Saba_NADH:0.00000001	(Kluai_Tiparot_NADH:0.00000001	(Namwa_Khom_NADH:0.00000001	(Lal_velchi_NADH:0.00000001	(Honduras_NADH:0.00000001	(Yawa_2_NADH:0.00000001	Pisang_Batu_NADH:0.00000005):0.00000005):0.00000009):0.00000008):0.00000009):0.00000012):0.00000010):0.00000009):0.00000008	(Textilis_NADH:0.17776507	(Musa_ornata_NADH:0.03329871	(Malaccensis_NADH:0.00179928	(Figue_Pomme_Geante_NADH:0.00000001	(DH_Pahang_NADH:0.00000001	(Orishele_NADH:0.00000001	(Pisang_Bakar_NADH:0.00000001	((Foconah_NADH:0.00000001	(Pisang_Mas_NADH:0.00000001	(Zebrina_NADH:0.00000001	(Lady_Finger_NADH:0.00000001	(Long_Tavoy_NADH:0.00000001	(Kunnan_NADH:0.00000001	(Pisang_Kayu_NADH:0.00000005	(Mbwazirume_NADH:0.00000009	(Tomolo_NADH:0.00000001	(Khae_Phrae_NADH:0.00000001	(Pisang_Ceylan_NADH:0.00000001	(Grande_naine_NADH:0.00000001	(Banksii_NADH:0.00000001	(Wompa_NADH:0.00000001	(Agutay_NADH:0.00000001	Truncata_NADH:0.00000009):0.00000005):0.00000002):0.00000001):0.00000001):0.00000001):0.00000001):0.00000001):0.00000001):0.00000007):0.00000004):0.00000002):0.00000001):0.00000001):0.00000001):0.00000002	(Safet_velchi_NADH:0.00000001	(Gombe_NADH:0.00000001	Prata_Ana_NADH:0.00000001):0.00000001):0.00000001):0.00000001):0.00000009):0.00000008):0.00000008):0.00645797):0.02271672):0.01316214):0.02527177):0.00000012);
(Monthan_NADH:0.00000001	(Saba_NADH:0.00000010	((Lal_velchi_NADH:0.00000001	(Honduras_NADH:0.00000001	Pisang_Klutuk_Wulung_NADH:0.00000002):0.00000001):0.00000012	((Dole_NADH:0.00000002	(Pisang_Batu_NADH:0.00000010	Pelipita_NADH:0.00000001):0.00000008):0.00000008	(Kluai_Tiparot_NADH:0.00000001	(Namwa_Khom_NADH:0.00000011	Yawa_2_NADH:0.00000001):0.00000001):0.00000001):0.00000008):0.00000010):0.00000001	(Textilis_NADH:0.18684179	(Musa_ornata_NADH:0.03178791	(Safet_velchi_NADH:0.00000001	(Malaccensis_NADH:0.00162961	(DH_Pahang_NADH:0.00000001	(Figue_Pomme_Geante_NADH:0.00000001	(Pisang_Bakar_NADH:0.00000001	(Truncata_NADH:0.00000006	(Grande_naine_NADH:0.00000001	(Prata_Ana_NADH:0.00000001	(Pisang_Ceylan_NADH:0.00000001	(Khae_Phrae_NADH:0.00000001	(Foconah_NADH:0.00000001	(Zebrina_NADH:0.00000001	(Kunnan_NADH:0.00000001	(Tomolo_NADH:0.00000001	(Lady_Finger_NADH:0.00000001	(Long_Tavoy_NADH:0.00000001	(Pisang_Kayu_NADH:0.00000001	(Mbwazirume_NADH:0.00000001	(Pisang_Mas_NADH:0.00000001	(Orishele_NADH:0.00000001	(Banksii_NADH:0.00000001	(Agutay_NADH:0.00000001	(Gombe_NADH:0.00000001	Wompa_NADH:0.00000001):0.00000001):0.00000001):0.00000001):0.00000001):0.00000001):0.00000001):0.00000001):0.00000001):0.00000001):0.00000001):0.00000001):0.00000001):0.00000001):0.00000001):0.00000001):0.00000001):0.00000001):0.00000011):0.00000008):0.00000008):0.00000006):0.00000001):0.00845223):0.01602273):0.03470669);
(Pelipita_NADH:0.00000001	Honduras_NADH:0.00000009	(Saba_NADH:0.00000001	(Namwa_Khom_NADH:0.00000001	(Lal_velchi_NADH:0.00000001	(Dole_NADH:0.00000001	(Pisang_Klutuk_Wulung_NADH:0.00000001	(Pisang_Batu_NADH:0.00000001	(Yawa_2_NADH:0.00000009	(Monthan_NADH:0.00000001	(Kluai_Tiparot_NADH:0.00000001	(Textilis_NADH:0.19389688	(Musa_ornata_NADH:0.02284979	(Malaccensis_NADH:0.00227462	(Long_Tavoy_NADH:0.00000001	(Tomolo_NADH:0.00000001	((Figue_Pomme_Geante_NADH:0.00000001	(DH_Pahang_NADH:0.00000001	(Pisang_Ceylan_NADH:0.00000001	(Foconah_NADH:0.00000001	(Gombe_NADH:0.00000001	(Kunnan_NADH:0.00000001	(Wompa_NADH:0.00000001	(Mbwazirume_NADH:0.00000011	(Grande_naine_NADH:0.00000001	(Agutay_NADH:0.00000001	((Prata_Ana_NADH:0.00000001	(Lady_Finger_NADH:0.00000001	Truncata_NADH:0.00000012):0.00000011):0.00000010	(Banksii_NADH:0.00000001	(Zebrina_NADH:0.00000001	(Safet_velchi_NADH:0.00000001	(Khae_Phrae_NADH:0.00000001	(Pisang_Kayu_NADH:0.00000007	Orishele_NADH:0.00000001):0.00000004):0.00000002):0.00000001):0.00000001):0.00000001):0.00000006):0.00000003):0.00000001):0.00000008):0.00000004):0.00000003):0.00000001):0.00000001):0.00000001):0.00000001):0.00000001	(Pisang_Bakar_NADH:0.00000001	Pisang_Mas_NADH:0.00000001):0.00000001):0.00000001):0.00000007):0.00269021):0.02278416):0.02403418):0.02026687):0.00000008):0.00000009):0.00000008):0.00000010):0.00000008):0.00000009):0.00000010):0.00000009):0.00000008);
(Saba_NADH:0.00000001	(Pelipita_NADH:0.00000011	(Honduras_NADH:0.00000001	((Lal_velchi_NADH:0.00000001	Dole_NADH:0.00000012):0.00000009	(Monthan_NADH:0.00000001	(Namwa_Khom_NADH:0.00000001	(Kluai_Tiparot_NADH:0.00000001	(Pisang_Klutuk_Wulung_NADH:0.00000008	(Pisang_Batu_NADH:0.00000001	Yawa_2_NADH:0.00000001):0.00000001):0.00000008):0.00000010):0.00000008):0.00000012):0.00000001):0.00000009):0.00000010	(Textilis_NADH:0.18808050	(Musa_ornata_NADH:0.04043680	(Malaccensis_NADH:0.00000049	(Khae_Phrae_NADH:0.00000001	(Grande_naine_NADH:0.00000001	(Gombe_NADH:0.00000001	(Wompa_NADH:0.00000001	(Orishele_NADH:0.00000001	(Foconah_NADH:0.00000001	(Banksii_NADH:0.00000001	(DH_Pahang_NADH:0.00000001	(Lady_Finger_NADH:0.00000001	(Pisang_Ceylan_NADH:0.00000001	(Long_Tavoy_NADH:0.00000001	(Pisang_Bakar_NADH:0.00000001	(Tomolo_NADH:0.00000001	(Kunnan_NADH:0.00000001	(Figue_Pomme_Geante_NADH:0.00000001	(Prata_Ana_NADH:0.00000001	(Mbwazirume_NADH:0.00000001	(Truncata_NADH:0.00000009	(Agutay_NADH:0.00000001	(Safet_velchi_NADH:0.00000001	(Zebrina_NADH:0.00000001	(Pisang_Mas_NADH:0.00000001	Pisang_Kayu_NADH:0.00000009):0.00000012):0.00000006):0.00000009):0.00000006):0.00000001):0.00000001):0.00000001):0.00000001):0.00000001):0.00000001):0.00000001):0.00000001):0.00000001):0.00000001):0.00000001):0.00000001):0.00000001):0.00000001):0.00000001):0.00000001):0.00000001):0.00166814):0.01004618):0.02826246):0.01545195);
(Yawa_2_NADH:0.00000001	Monthan_NADH:0.00000009	(Namwa_Khom_NADH:0.00000012	(Pelipita_NADH:0.00000001	(Saba_NADH:0.00000005	(((Dole_NADH:0.00000002	(Lal_velchi_NADH:0.00000001	(Kluai_Tiparot_NADH:0.00000001	Honduras_NADH:0.00000002):0.00000001):0.00000009):0.00000009	Pisang_Batu_NADH:0.00000002):0.00000009	(Pisang_Klutuk_Wulung_NADH:0.00000010	(Textilis_NADH:0.19334556	(Musa_ornata_NADH:0.02842431	(Agutay_NADH:0.00000001	((Wompa_NADH:0.00000001	Truncata_NADH:0.00000008):0.00000007	(Malaccensis_NADH:0.00327825	(Zebrina_NADH:0.00000001	(Gombe_NADH:0.00000001	(Mbwazirume_NADH:0.00000001	(Safet_velchi_NADH:0.00000001	(Orishele_NADH:0.00000001	(Kunnan_NADH:0.00000001	(DH_Pahang_NADH:0.00000001	(Foconah_NADH:0.00000001	(Lady_Finger_NADH:0.00000001	(Pisang_Mas_NADH:0.00000001	(Pisang_Ceylan_NADH:0.00000001	(Long_Tavoy_NADH:0.00000001	(Khae_Phrae_NADH:0.00000001	(Pisang_Bakar_NADH:0.00000001	(Tomolo_NADH:0.00000001	(Grande_naine_NADH:0.00000001	(Figue_Pomme_Geante_NADH:0.00000001	(Pisang_Kayu_NADH:0.00000001	(Banksii_NADH:0.00000001	Prata_Ana_NADH:0.00000001):0.00000001):0.00000001):0.00000001):0.00000001):0.00000001):0.00000001):0.00000001):0.00000001):0.00000001):0.00000001):0.00000001):0.00000001):0.00000001):0.00000001):0.00000001):0.00000001):0.00000001):0.00000001):0.00000001):0.00000006):0.00000001):0.02637219):0.02824680):0.02046294):0.00000009):0.00000005):0.00000001):0.00000008):0.00000001);
(Pisang_Klutuk_Wulung_NADH:0.00000009	((Pisang_Batu_NADH:0.00000001	(Kluai_Tiparot_NADH:0.00000001	(Lal_velchi_NADH:0.00000001	(Dole_NADH:0.00000001	(Yawa_2_NADH:0.00000001	Saba_NADH:0.00000001):0.00000001):0.00000001):0.00000001):0.00000001):0.00000009	(Textilis_NADH:0.24990158	(Musa_ornata_NADH:0.03052647	(Tomolo_NADH:0.00000001	(Malaccensis_NADH:0.00162128	((Zebrina_NADH:0.00000001	(Figue_Pomme_Geante_NADH:0.00000001	(Kunnan_NADH:0.00000001	(DH_Pahang_NADH:0.00000001	(Safet_velchi_NADH:0.00000001	(Orishele_NADH:0.00000001	(Banksii_NADH:0.00000001	(Agutay_NADH:0.00000001	(Pisang_Mas_NADH:0.00000001	(Gombe_NADH:0.00000001	(Mbwazirume_NADH:0.00000012	(Foconah_NADH:0.00000001	(Prata_Ana_NADH:0.00000001	(Long_Tavoy_NADH:0.00000001	(Pisang_Bakar_NADH:0.00000001	(Khae_Phrae_NADH:0.00000001	(Pisang_Kayu_NADH:0.00000001	(Wompa_NADH:0.00000001	(Truncata_NADH:0.00000011	Pisang_Ceylan_NADH:0.00000001):0.00000006):0.00000001):0.00000008):0.00000004):0.00000002):0.00000001):0.00000001):0.00000001):0.00000007):0.00000004):0.00000002):0.00000001):0.00000001):0.00000001):0.00000001):0.00000001):0.00000001):0.00000001):0.00000001	(Grande_naine_NADH:0.00000001	Lady_Finger_NADH:0.00000001):0.00000001):0.00000001):0.00000001):0.02245185):0.01172329):0.02796114):0.00000009	(Monthan_NADH:0.00000002	(Pelipita_NADH:0.00000001	(Namwa_Khom_NADH:0.00000010	Honduras_NADH:0.00000002):0.00000009):0.00000009):0.00000009);
(Monthan_NADH:0.00000001	(Pelipita_NADH:0.00000009	((Lal_velchi_NADH:0.00000001	Dole_NADH:0.00000010):0.00000009	(Honduras_NADH:0.00000001	(Pisang_Batu_NADH:0.00000001	(Namwa_Khom_NADH:0.00000001	(Saba_NADH:0.00000001	(Pisang_Klutuk_Wulung_NADH:0.00000001	(Kluai_Tiparot_NADH:0.00000009	Yawa_2_NADH:0.00000001):0.00000009):0.00000008):0.00000008):0.00000009):0.00000012):0.00000009):0.00000009):0.00000009	(Textilis_NADH:0.23278882	(Musa_ornata_NADH:0.02703268	(Malaccensis_NADH:0.00817741	(Figue_Pomme_Geante_NADH:0.00000011	((Safet_velchi_NADH:0.00000001	DH_Pahang_NADH:0.00000001):0.00000001	(Orishele_NADH:0.00000001	(Gombe_NADH:0.00000001	(Pisang_Mas_NADH:0.00000001	(Pisang_Ceylan_NADH:0.00000001	(Mbwazirume_NADH:0.00000011	(Prata_Ana_NADH:0.00000001	(Tomolo_NADH:0.00000001	(Long_Tavoy_NADH:0.00000001	(Zebrina_NADH:0.00000001	(Lady_Finger_NADH:0.00000001	(Pisang_Kayu_NADH:0.00000008	(Kunnan_NADH:0.00000001	(Grande_naine_NADH:0.00000001	(Banksii_NADH:0.00000001	(Agutay_NADH:0.00000001	(Pisang_Bakar_NADH:0.00000001	(Foconah_NADH:0.00000001	(Wompa_NADH:0.00000001	(Truncata_NADH:0.00000011	Khae_Phrae_NADH:0.00000001):0.00000006):0.00000007):0.00000004):0.00000002):0.00000001):0.00000001):0.00000001):0.00000001):0.00000007):0.00000004):0.00000002):0.00000001):0.00000001):0.00000001):0.00000007):0.00000012):0.00000009):0.00000009):0.00000012):0.00000008):0.00506897):0.02209524):0.02040658):0.03073426);
(Yawa_2_NADH:0.00000001	Monthan_NADH:0.00000001	(Kluai_Tiparot_NADH:0.00000009	(Honduras_NADH:0.00000001	(Lal_velchi_NADH:0.00000001	(Saba_NADH:0.00000001	(Pisang_Batu_NADH:0.00000001	(Dole_NADH:0.00000001	(Pelipita_NADH:0.00000010	(Namwa_Khom_NADH:0.00000004	(Pisang_Klutuk_Wulung_NADH:0.00000009	(Textilis_NADH:0.18868765	(Musa_ornata_NADH:0.01962767	(Figue_Pomme_Geante_NADH:0.00000001	(Malaccensis_NADH:0.00326718	((Mbwazirume_NADH:0.00000001	(Lady_Finger_NADH:0.00000001	(Pisang_Kayu_NADH:0.00000001	Truncata_NADH:0.00000011):0.00000012):0.00000001):0.00000007	(Foconah_NADH:0.00000001	(Khae_Phrae_NADH:0.00000001	(Grande_naine_NADH:0.00000001	(Pisang_Ceylan_NADH:0.00000001	(Pisang_Mas_NADH:0.00000001	(Banksii_NADH:0.00000001	(Tomolo_NADH:0.00000001	(Long_Tavoy_NADH:0.00000001	(Gombe_NADH:0.00000001	(Wompa_NADH:0.00000001	(Pisang_Bakar_NADH:0.00000001	(DH_Pahang_NADH:0.00000001	(Orishele_NADH:0.00000001	(Zebrina_NADH:0.00000001	(Kunnan_NADH:0.00000001	(Prata_Ana_NADH:0.00000001	(Safet_velchi_NADH:0.00000001	Agutay_NADH:0.00000001):0.00000001):0.00000001):0.00000001):0.00000001):0.00000001):0.00000001):0.00000001):0.00000001):0.00000001):0.00000001):0.00000001):0.00000001):0.00000001):0.00000001):0.00000001):0.00000001):0.00000001):0.00000007):0.00000001):0.02644403):0.01883516):0.03072071):0.00000008):0.00000004):0.00000009):0.00000008):0.00000010):0.00000008):0.00000008):0.00000007):0.00000001);
(Saba_NADH:0.00000005	(Pelipita_NADH:0.00000011	(Pisang_Klutuk_Wulung_NADH:0.00000001	(Dole_NADH:0.00000001	(Monthan_NADH:0.00000001	(Namwa_Khom_NADH:0.00000001	(Lal_velchi_NADH:0.00000001	(Kluai_Tiparot_NADH:0.00000001	(Pisang_Batu_NADH:0.00000012	(Yawa_2_NADH:0.00000001	Honduras_NADH:0.00000001):0.00000001):0.00000007):0.00000012):0.00000009):0.00000008):0.00000008):0.00000012):0.00000012):0.00000005	(Textilis_NADH:0.20073895	(Musa_ornata_NADH:0.02015346	(DH_Pahang_NADH:0.00000001	(Malaccensis_NADH:0.00329508	(Figue_Pomme_Geante_NADH:0.00000001	(Safet_velchi_NADH:0.00000001	(Lady_Finger_NADH:0.00000001	(Gombe_NADH:0.00000001	(Orishele_NADH:0.00000001	(Banksii_NADH:0.00000001	(Agutay_NADH:0.00000001	(Prata_Ana_NADH:0.00000001	(Grande_naine_NADH:0.00000001	(Pisang_Mas_NADH:0.00000001	(Long_Tavoy_NADH:0.00000001	(Pisang_Bakar_NADH:0.00000001	(Pisang_Ceylan_NADH:0.00000001	(Wompa_NADH:0.00000001	(Kunnan_NADH:0.00000001	(Truncata_NADH:0.00000001	(Foconah_NADH:0.00000001	(Mbwazirume_NADH:0.00000007	(Khae_Phrae_NADH:0.00000001	(Tomolo_NADH:0.00000001	(Pisang_Kayu_NADH:0.00000007	Zebrina_NADH:0.00000001):0.00000003):0.00000002):0.00000001):0.00000004):0.00000002):0.00000001):0.00000001):0.00000001):0.00000001):0.00000001):0.00000001):0.00000001):0.00000001):0.00000001):0.00000001):0.00000001):0.00000001):0.00000001):0.00000007):0.00000009):0.00000008):0.00000001):0.01016575):0.01204440):0.02868022);
(Pisang_Batu_NADH:0.00000001	(Dole_NADH:0.00000009	(((Kluai_Tiparot_NADH:0.00000002	Yawa_2_NADH:0.00000007):0.00000007	(Monthan_NADH:0.00000001	(Saba_NADH:0.00000001	Lal_velchi_NADH:0.00000002):0.00000001):0.00000008):0.00000008	(Namwa_Khom_NADH:0.00000002	(Pelipita_NADH:0.00000001	(Honduras_NADH:0.00000007	Pisang_Klutuk_Wulung_NADH:0.00000002):0.00000007):0.00000008):0.00000008):0.00000009):0.00000001	(Textilis_NADH:0.18178020	(Musa_ornata_NADH:0.03836573	(Malaccensis_NADH:0.00484552	((Safet_velchi_NADH:0.00000001	DH_Pahang_NADH:0.00000001):0.00000001	(Truncata_NADH:0.00000006	(Prata_Ana_NADH:0.00000001	(Tomolo_NADH:0.00000001	(Orishele_NADH:0.00000002	(Long_Tavoy_NADH:0.00000002	(Figue_Pomme_Geante_NADH:0.00000001	(Pisang_Kayu_NADH:0.00000001	(Agutay_NADH:0.00000001	(Grande_naine_NADH:0.00000001	(Gombe_NADH:0.00000001	(Foconah_NADH:0.00000001	(Wompa_NADH:0.00000001	(Lady_Finger_NADH:0.00000001	(Pisang_Mas_NADH:0.00000001	(Mbwazirume_NADH:0.00000001	(Pisang_Bakar_NADH:0.00000001	(Khae_Phrae_NADH:0.00000001	(Zebrina_NADH:0.00000001	(Banksii_NADH:0.00000001	(Kunnan_NADH:0.00000001	Pisang_Ceylan_NADH:0.00000001):0.00000001):0.00000001):0.00000001):0.00000001):0.00000001):0.00000001):0.00000001):0.00000001):0.00000001):0.00000001):0.00000001):0.00000001):0.00000001):0.00000003):0.00000001):0.00000001):0.00000001):0.00000001):0.00000001):0.00000011):0.00000050):0.01519365):0.01944057):0.02801340);
(Honduras_NADH:0.00000001	(Pelipita_NADH:0.00000012	(Textilis_NADH:0.25274322	(Malaccensis_NADH:0.00000010	(Musa_ornata_NADH:0.04215555	(DH_Pahang_NADH:0.00000010	((Safet_velchi_NADH:0.00000001	Figue_Pomme_Geante_NADH:0.00000001):0.00000001	(Pisang_Ceylan_NADH:0.00000001	((Pisang_Bakar_NADH:0.00000001	(Zebrina_NADH:0.00000001	(Orishele_NADH:0.00000001	(Wompa_NADH:0.00000001	(Lady_Finger_NADH:0.00000001	(Pisang_Mas_NADH:0.00000001	(Grande_naine_NADH:0.00000001	((Gombe_NADH:0.00000001	Truncata_NADH:0.00000006):0.00000009	(Mbwazirume_NADH:0.00000005	(Kunnan_NADH:0.00000001	(Pisang_Kayu_NADH:0.00000006	(Long_Tavoy_NADH:0.00000001	(Khae_Phrae_NADH:0.00000001	(Tomolo_NADH:0.00000001	(Foconah_NADH:0.00000001	Banksii_NADH:0.00000001):0.00000001):0.00000001):0.00000001):0.00000001):0.00000003):0.00000001):0.00000001):0.00000012):0.00000007):0.00000004):0.00000002):0.00000001):0.00000001):0.00000001):0.00000001	(Agutay_NADH:0.00000001	Prata_Ana_NADH:0.00000001):0.00000001):0.00000001):0.00000006):0.00000011):0.00157572):0.01160534):0.02441736):0.01883880):0.00000012	(Pisang_Klutuk_Wulung_NADH:0.00000001	(Namwa_Khom_NADH:0.00000001	(Kluai_Tiparot_NADH:0.00000001	(Lal_velchi_NADH:0.00000001	(Saba_NADH:0.00000001	(Dole_NADH:0.00000001	(Monthan_NADH:0.00000011	(Yawa_2_NADH:0.00000001	Pisang_Batu_NADH:0.00000001):0.00000001):0.00000009):0.00000011):0.00000008):0.00000009):0.00000008):0.00000012):0.00000007);
(Monthan_NADH:0.00000001	(Honduras_NADH:0.00000004	(Textilis_NADH:0.20732231	(Musa_ornata_NADH:0.02799766	(DH_Pahang_NADH:0.00000001	(Malaccensis_NADH:0.00502033	(Safet_velchi_NADH:0.00000001	(Figue_Pomme_Geante_NADH:0.00000001	((Agutay_NADH:0.00000001	(Kunnan_NADH:0.00000001	(Pisang_Bakar_NADH:0.00000001	(Gombe_NADH:0.00000001	(Khae_Phrae_NADH:0.00000001	(Wompa_NADH:0.00000001	(Truncata_NADH:0.00000009	(Zebrina_NADH:0.00000001	(Orishele_NADH:0.00000001	(Banksii_NADH:0.00000001	(Pisang_Kayu_NADH:0.00000001	(Tomolo_NADH:0.00000001	(Mbwazirume_NADH:0.00000001	(Prata_Ana_NADH:0.00000001	(Pisang_Mas_NADH:0.00000001	Grande_naine_NADH:0.00000001):0.00000001):0.00000001):0.00000001):0.00000001):0.00000001):0.00000001):0.00000001):0.00000001):0.00000012):0.00000006):0.00000004):0.00000002):0.00000001):0.00000001):0.00000002	(Lady_Finger_NADH:0.00000001	(Foconah_NADH:0.00000001	(Pisang_Ceylan_NADH:0.00000001	Long_Tavoy_NADH:0.00000001):0.00000001):0.00000001):0.00000001):0.00000006):0.00000012):0.00000009):0.00000001):0.01137830):0.02813372):0.02896457):0.00000004	((Namwa_Khom_NADH:0.00000001	Pelipita_NADH:0.00000011):0.00000001	((Saba_NADH:0.00000001	Pisang_Batu_NADH:0.00000001):0.00000001	(Kluai_Tiparot_NADH:0.00000001	(Lal_velchi_NADH:0.00000001	(Pisang_Klutuk_Wulung_NADH:0.00000011	(Yawa_2_NADH:0.00000001	Dole_NADH:0.00000001):0.00000001):0.00000009):0.00000008):0.00000012):0.00000010):0.00000010);
(Honduras_NADH:0.00000001	(Dole_NADH:0.00000001	(Monthan_NADH:0.00000001	(Saba_NADH:0.00000001	(Lal_velchi_NADH:0.00000001	(Namwa_Khom_NADH:0.00000001	(Yawa_2_NADH:0.00000009	(Pisang_Batu_NADH:0.00000008	(Pelipita_NADH:0.00000001	Pisang_Klutuk_Wulung_NADH:0.00000001):0.00000001):0.00000008):0.00000009):0.00000009):0.00000009):0.00000010):0.00000009):0.00000009	(Kluai_Tiparot_NADH:0.00000001	(Textilis_NADH:0.23392577	(Musa_ornata_NADH:0.02437314	(Malaccensis_NADH:0.00252087	(Figue_Pomme_Geante_NADH:0.00000001	(Safet_velchi_NADH:0.00000001	(Grande_naine_NADH:0.00000001	(DH_Pahang_NADH:0.00000001	((Khae_Phrae_NADH:0.00000001	(Agutay_NADH:0.00000001	(Wompa_NADH:0.00000001	(Long_Tavoy_NADH:0.00000001	(Zebrina_NADH:0.00000001	(Orishele_NADH:0.00000001	(Prata_Ana_NADH:0.00000001	(Pisang_Kayu_NADH:0.00000003	(Pisang_Mas_NADH:0.00000001	(Truncata_NADH:0.00000009	(Pisang_Bakar_NADH:0.00000001	(Mbwazirume_NADH:0.00000007	(Banksii_NADH:0.00000001	(Lady_Finger_NADH:0.00000001	(Kunnan_NADH:0.00000001	(Foconah_NADH:0.00000001	Pisang_Ceylan_NADH:0.00000001):0.00000001):0.00000001):0.00000001):0.00000001):0.00000004):0.00000001):0.00000009):0.00000001):0.00000009):0.00000005):0.00000003):0.00000002):0.00000001):0.00000001):0.00000001):0.00000001	(Gombe_NADH:0.00000001	Tomolo_NADH:0.00000001):0.00000001):0.00000007):0.00000007):0.00000008):0.00000008):0.00575563):0.02860963):0.01831112):0.03006634):0.00000008);
(Yawa_2_NADH:0.00000001	(Kluai_Tiparot_NADH:0.00000008	((Dole_NADH:0.00000001	(Textilis_NADH:0.18581992	(Musa_ornata_NADH:0.02857045	(Malaccensis_NADH:0.00000052	(DH_Pahang_NADH:0.00000001	(Safet_velchi_NADH:0.00000010	(Figue_Pomme_Geante_NADH:0.00000001	((Zebrina_NADH:0.00000001	(Banksii_NADH:0.00000001	(Khae_Phrae_NADH:0.00000001	(Pisang_Ceylan_NADH:0.00000001	(Long_Tavoy_NADH:0.00000001	(Kunnan_NADH:0.00000001	(Truncata_NADH:0.00000009	(Pisang_Mas_NADH:0.00000001	(Orishele_NADH:0.00000001	(Prata_Ana_NADH:0.00000001	(Grande_naine_NADH:0.00000001	(Agutay_NADH:0.00000001	(Mbwazirume_NADH:0.00000010	(Lady_Finger_NADH:0.00000001	(Pisang_Bakar_NADH:0.00000001	(Tomolo_NADH:0.00000001	(Wompa_NADH:0.00000001	Pisang_Kayu_NADH:0.00000009):0.00000004):0.00000002):0.00000001):0.00000001):0.00000006):0.00000003):0.00000002):0.00000001):0.00000001):0.00000001):0.00000005):0.00000003):0.00000002):0.00000001):0.00000001):0.00000001):0.00000001	(Gombe_NADH:0.00000001	Foconah_NADH:0.00000001):0.00000001):0.00000007):0.00000012):0.00000001):0.00655746):0.01709057):0.01414932):0.02526015):0.00000001	(Lal_velchi_NADH:0.00000001	(Namwa_Khom_NADH:0.00000001	(Pisang_Batu_NADH:0.00000001	(Saba_NADH:0.00000001	Pisang_Klutuk_Wulung_NADH:0.00000002):0.00000001):0.00000001):0.00000001):0.00000012):0.00000012):0.00000001	(Honduras_NADH:0.00000001	(Monthan_NADH:0.00000008	Pelipita_NADH:0.00000008):0.00000001):0.00000008);
(Kluai_Tiparot_NADH:0.00000001	Pelipita_NADH:0.00000010	((Namwa_Khom_NADH:0.00000001	(Pisang_Klutuk_Wulung_NADH:0.00000010	(Lal_velchi_NADH:0.00000001	(Monthan_NADH:0.00000001	((Pisang_Batu_NADH:0.00000001	Saba_NADH:0.00000001):0.00000001	(Textilis_NADH:0.21204579	(Musa_ornata_NADH:0.03774595	(Malaccensis_NADH:0.00117526	(Safet_velchi_NADH:0.00000001	(DH_Pahang_NADH:0.00000001	(Figue_Pomme_Geante_NADH:0.00000001	((Mbwazirume_NADH:0.00000008	(Pisang_Ceylan_NADH:0.00000001	(Orishele_NADH:0.00000001	(Tomolo_NADH:0.00000001	(Prata_Ana_NADH:0.00000001	(Kunnan_NADH:0.00000001	(Banksii_NADH:0.00000001	(Truncata_NADH:0.00000009	(Zebrina_NADH:0.00000001	(Khae_Phrae_NADH:0.00000001	(Foconah_NADH:0.00000001	(Pisang_Bakar_NADH:0.00000001	(Pisang_Kayu_NADH:0.00000004	(Agutay_NADH:0.00000001	(Grande_naine_NADH:0.00000001	(Long_Tavoy_NADH:0.00000001	(Wompa_NADH:0.00000001	Lady_Finger_NADH:0.00000001):0.00000001):0.00000001):0.00000001):0.00000001):0.00000002):0.00000001):0.00000001):0.00000001):0.00000001):0.00000008):0.00000004):0.00000002):0.00000001):0.00000001):0.00000001):0.00000001):0.00000011	(Gombe_NADH:0.00000001	Pisang_Mas_NADH:0.00000001):0.00000001):0.00000008):0.00000007):0.00000008):0.00378857):0.01053366):0.00404877):0.03079152):0.00000012):0.00000009):0.00000008):0.00000001):0.00000009	(Yawa_2_NADH:0.00000012	(Honduras_NADH:0.00000001	Dole_NADH:0.00000002):0.00000001):0.00000012):0.00000010);
(Namwa_Khom_NADH:0.00000001	(Yawa_2_NADH:0.00000008	((Kluai_Tiparot_NADH:0.00000001	Honduras_NADH:0.00000010):0.00000009	(Pisang_Klutuk_Wulung_NADH:0.00000001	(Saba_NADH:0.00000001	(Dole_NADH:0.00000001	(Pisang_Batu_NADH:0.00000001	(Monthan_NADH:0.00000001	(Lal_velchi_NADH:0.00000009	Pelipita_NADH:0.00000001):0.00000009):0.00000009):0.00000008):0.00000010):0.00000008):0.00000007):0.00000007):0.00000009	(Textilis_NADH:0.22951192	(Musa_ornata_NADH:0.04886409	((Safet_velchi_NADH:0.00000001	Malaccensis_NADH:0.00328744):0.00000001	(Figue_Pomme_Geante_NADH:0.00000001	(DH_Pahang_NADH:0.00000001	(Truncata_NADH:0.00000008	(Pisang_Kayu_NADH:0.00000007	(Wompa_NADH:0.00000001	(Banksii_NADH:0.00000001	(Pisang_Mas_NADH:0.00000001	(Prata_Ana_NADH:0.00000001	(Khae_Phrae_NADH:0.00000001	(Foconah_NADH:0.00000001	(Mbwazirume_NADH:0.00000007	(Pisang_Ceylan_NADH:0.00000001	(Gombe_NADH:0.00000001	(Tomolo_NADH:0.00000001	(Orishele_NADH:0.00000001	(Kunnan_NADH:0.00000001	(Agutay_NADH:0.00000001	(Grande_naine_NADH:0.00000001	(Pisang_Bakar_NADH:0.00000001	(Lady_Finger_NADH:0.00000001	(Zebrina_NADH:0.00000001	Long_Tavoy_NADH:0.00000001):0.00000001):0.00000001):0.00000001):0.00000001):0.00000001):0.00000001):0.00000001):0.00000001):0.00000001):0.00000001):0.00000009):0.00000005):0.00000003):0.00000002):0.00000001):0.00000001):0.00000001):0.00000001):0.00000008):0.00000006):0.00000008):0.01117694):0.00927678):0.04980645);
(Honduras_NADH:0.00000007	((Lal_velchi_NADH:0.00000001	(Monthan_NADH:0.00000001	(Kluai_Tiparot_NADH:0.00000001	(Namwa_Khom_NADH:0.00000001	(Pelipita_NADH:0.00000001	Pisang_Klutuk_Wulung_NADH:0.00000001):0.00000001):0.00000001):0.00000001):0.00000001):0.00000008	(Textilis_NADH:0.23738138	(Musa_ornata_NADH:0.02888198	(Safet_velchi_NADH:0.00000001	(Malaccensis_NADH:0.00161467	(Gombe_NADH:0.00000001	(DH_Pahang_NADH:0.00000001	(Figue_Pomme_Geante_NADH:0.00000001	(Truncata_NADH:0.00000008	(Pisang_Ceylan_NADH:0.00000001	(Wompa_NADH:0.00000001	(Orishele_NADH:0.00000001	(Banksii_NADH:0.00000001	(Long_Tavoy_NADH:0.00000001	(Mbwazirume_NADH:0.00000001	(Pisang_Mas_NADH:0.00000001	(Tomolo_NADH:0.00000001	(Zebrina_NADH:0.00000001	(Kunnan_NADH:0.00000001	(Khae_Phrae_NADH:0.00000001	(Foconah_NADH:0.00000001	(Prata_Ana_NADH:0.00000001	(Lady_Finger_NADH:0.00000001	(Agutay_NADH:0.00000001	(Grande_naine_NADH:0.00000001	(Pisang_Bakar_NADH:0.00000001	Pisang_Kayu_NADH:0.00000001):0.00000001):0.00000001):0.00000001):0.00000001):0.00000001):0.00000001):0.00000001):0.00000001):0.00000001):0.00000001):0.00000001):0.00000001):0.00000001):0.00000001):0.00000001):0.00000001):0.00000001):0.00000007):0.00000009):0.00000008):0.00000008):0.00000001):0.01429782):0.01382847):0.03175260):0.00000008	(Pisang_Batu_NADH:0.00000002	(Yawa_2_NADH:0.00000001	(Dole_NADH:0.00000008	Saba_NADH:0.00000002):0.00000008):0.00000008):0.00000008);
(Pisang_Klutuk_Wulung_NADH:0.00000001	(Yawa_2_NADH:0.00000011	(Pelipita_NADH:0.00000001	(Lal_velchi_NADH:0.00000002	(Dole_NADH:0.00000001	(Honduras_NADH:0.00000001	(Pisang_Batu_NADH:0.00000001	(Kluai_Tiparot_NADH:0.00000001	(Monthan_NADH:0.00000001	Namwa_Khom_NADH:0.00000002):0.00000001):0.00000001):0.00000001):0.00000001):0.00000008):0.00000009):0.00000001):0.00000011	(Saba_NADH:0.00000002	(Textilis_NADH:0.20388009	(Musa_ornata_NADH:0.02610839	(Figue_Pomme_Geante_NADH:0.00000001	(Malaccensis_NADH:0.00654127	(DH_Pahang_NADH:0.00000001	(Safet_velchi_NADH:0.00000001	(Truncata_NADH:0.00000012	(Long_Tavoy_NADH:0.00000001	(Pisang_Bakar_NADH:0.00000001	(Lady_Finger_NADH:0.00000001	(Pisang_Mas_NADH:0.00000001	(Orishele_NADH:0.00000001	(Pisang_Ceylan_NADH:0.00000001	(Zebrina_NADH:0.00000001	(Gombe_NADH:0.00000001	(Banksii_NADH:0.00000001	(Mbwazirume_NADH:0.00000006	(Tomolo_NADH:0.00000001	(Pisang_Kayu_NADH:0.00000007	(Wompa_NADH:0.00000001	(Grande_naine_NADH:0.00000001	(Agutay_NADH:0.00000001	(Kunnan_NADH:0.00000001	(Foconah_NADH:0.00000001	(Prata_Ana_NADH:0.00000001	Khae_Phrae_NADH:0.00000001):0.00000001):0.00000001):0.00000001):0.00000001):0.00000001):0.00000001):0.00000003):0.00000001):0.00000005):0.00000003):0.00000002):0.00000001):0.00000001):0.00000001):0.00000001):0.00000001):0.00000001):0.00000001):0.00000008):0.00000008):0.00000006):0.00000001):0.01736615):0.01699973):0.03696218):0.00000012);
(Honduras_NADH:0.00000008	((Kluai_Tiparot_NADH:0.00000001	(Dole_NADH:0.00000001	(Pisang_Batu_NADH:0.00000001	(Monthan_NADH:0.00000001	(Pelipita_NADH:0.00000001	Namwa_Khom_NADH:0.00000001):0.00000001):0.00000001):0.00000001):0.00000001):0.00000009	(Textilis_NADH:0.19179550	(Musa_ornata_NADH:0.04221274	(Malaccensis_NADH:0.00144975	(Figue_Pomme_Geante_NADH:0.00000001	(Safet_velchi_NADH:0.00000001	(DH_Pahang_NADH:0.00000001	(Long_Tavoy_NADH:0.00000001	(Wompa_NADH:0.00000001	(Truncata_NADH:0.00000007	(Tomolo_NADH:0.00000001	(Gombe_NADH:0.00000001	(Prata_Ana_NADH:0.00000001	(Pisang_Mas_NADH:0.00000001	(Grande_naine_NADH:0.00000001	(Pisang_Kayu_NADH:0.00000001	(Lady_Finger_NADH:0.00000001	(Agutay_NADH:0.00000001	(Foconah_NADH:0.00000001	(Kunnan_NADH:0.00000001	(Khae_Phrae_NADH:0.00000001	(Orishele_NADH:0.00000001	(Pisang_Ceylan_NADH:0.00000001	(Pisang_Bakar_NADH:0.00000001	(Zebrina_NADH:0.00000001	(Banksii_NADH:0.00000001	Mbwazirume_NADH:0.00000001):0.00000001):0.00000001):0.00000001):0.00000001):0.00000001):0.00000001):0.00000001):0.00000001):0.00000001):0.00000001):0.00000001):0.00000001):0.00000001):0.00000001):0.00000001):0.00000001):0.00000008):0.00000008):0.00000006):0.00000008):0.00000012):0.00350307):0.02488671):0.00912244):0.03229694):0.00000009	(Saba_NADH:0.00000002	(Yawa_2_NADH:0.00000001	(Pisang_Klutuk_Wulung_NADH:0.00000009	Lal_velchi_NADH:0.00000002):0.00000008):0.00000009):0.00000009);
((Dole_NADH:0.00000012	Monthan_NADH:0.00000008):0.00000008	(Pisang_Klutuk_Wulung_NADH:0.00000001	(Kluai_Tiparot_NADH:0.00000001	(Honduras_NADH:0.00000001	(Pisang_Batu_NADH:0.00000001	(Namwa_Khom_NADH:0.00000001	(Saba_NADH:0.00000001	(Pelipita_NADH:0.00000010	(Yawa_2_NADH:0.00000001	Lal_velchi_NADH:0.00000001):0.00000001):0.00000012):0.00000008):0.00000009):0.00000008):0.00000011):0.00000009):0.00000012	(Textilis_NADH:0.21376096	(Musa_ornata_NADH:0.04441724	(Malaccensis_NADH:0.00000021	(Long_Tavoy_NADH:0.00000001	(Prata_Ana_NADH:0.00000010	(Foconah_NADH:0.00000001	(Lady_Finger_NADH:0.00000001	(Orishele_NADH:0.00000001	(Pisang_Bakar_NADH:0.00000001	(Grande_naine_NADH:0.00000001	(DH_Pahang_NADH:0.00000001	(Zebrina_NADH:0.00000001	(Banksii_NADH:0.00000001	(Wompa_NADH:0.00000001	(Kunnan_NADH:0.00000001	(Pisang_Ceylan_NADH:0.00000001	(Agutay_NADH:0.00000001	(Tomolo_NADH:0.00000001	(Mbwazirume_NADH:0.00000006	(Safet_velchi_NADH:0.00000001	(Figue_Pomme_Geante_NADH:0.00000001	(Khae_Phrae_NADH:0.00000001	(Gombe_NADH:0.00000001	(Pisang_Kayu_NADH:0.00000001	(Pisang_Mas_NADH:0.00000001	Truncata_NADH:0.00000010):0.00000001):0.00000005):0.00000002):0.00000001):0.00000001):0.00000001):0.00000003):0.00000002):0.00000001):0.00000001):0.00000001):0.00000001):0.00000001):0.00000001):0.00000001):0.00000001):0.00000001):0.00000001):0.00000001):0.00000008):0.00000001):0.00329256):0.01423576):0.02244810):0.03687221);
(Pisang_Klutuk_Wulung_NADH:0.00000001	((Namwa_Khom_NADH:0.00000001	Pelipita_NADH:0.00000009):0.00000012	(Dole_NADH:0.00000001	(Lal_velchi_NADH:0.00000001	(Pisang_Batu_NADH:0.00000001	Yawa_2_NADH:0.00000009):0.00000009):0.00000011):0.00000001):0.00000010	(Saba_NADH:0.00000001	(Kluai_Tiparot_NADH:0.00000001	(Monthan_NADH:0.00000010	(Honduras_NADH:0.00000001	(Textilis_NADH:0.24686316	(Musa_ornata_NADH:0.02451898	(Safet_velchi_NADH:0.00000001	(Malaccensis_NADH:0.00165806	(Figue_Pomme_Geante_NADH:0.00000001	(Kunnan_NADH:0.00000001	(Lady_Finger_NADH:0.00000001	(Wompa_NADH:0.00000001	(Grande_naine_NADH:0.00000001	(Prata_Ana_NADH:0.00000001	(Pisang_Bakar_NADH:0.00000001	(DH_Pahang_NADH:0.00000001	(Truncata_NADH:0.00000007	(Zebrina_NADH:0.00000001	(Gombe_NADH:0.00000001	(Khae_Phrae_NADH:0.00000001	(Foconah_NADH:0.00000001	(Banksii_NADH:0.00000001	(Long_Tavoy_NADH:0.00000001	(Agutay_NADH:0.00000001	(Pisang_Mas_NADH:0.00000001	(Pisang_Ceylan_NADH:0.00000001	(Pisang_Kayu_NADH:0.00000005	(Tomolo_NADH:0.00000001	(Mbwazirume_NADH:0.00000005	Orishele_NADH:0.00000001):0.00000003):0.00000001):0.00000004):0.00000002):0.00000001):0.00000001):0.00000001):0.00000001):0.00000001):0.00000001):0.00000001):0.00000001):0.00000010):0.00000004):0.00000002):0.00000002):0.00000001):0.00000001):0.00000001):0.00000010):0.00000012):0.00000001):0.01482030):0.00524628):0.03858838):0.00000008):0.00000001):0.00000010):0.00000010);
(Pisang_Klutuk_Wulung_NADH:0.00000001	(Namwa_Khom_NADH:0.00000001	(Saba_NADH:0.00000001	(Lal_velchi_NADH:0.00000001	(Kluai_Tiparot_NADH:0.00000001	(Dole_NADH:0.00000001	(Honduras_NADH:0.00000001	(Monthan_NADH:0.00000001	(Yawa_2_NADH:0.00000001	Pelipita_NADH:0.00000010):0.00000010):0.00000011):0.00000012):0.00000008):0.00000009):0.00000008):0.00000008):0.00000008	(Pisang_Batu_NADH:0.00000009	(Textilis_NADH:0.21463461	(Musa_ornata_NADH:0.03151447	(Malaccensis_NADH:0.00339614	(Pisang_Mas_NADH:0.00000001	(Kunnan_NADH:0.00000009	(Gombe_NADH:0.00000001	(Banksii_NADH:0.00000001	(Prata_Ana_NADH:0.00000001	(Tomolo_NADH:0.00000001	(Pisang_Bakar_NADH:0.00000001	(Foconah_NADH:0.00000001	((Pisang_Kayu_NADH:0.00000005	(Long_Tavoy_NADH:0.00000001	(Mbwazirume_NADH:0.00000001	Truncata_NADH:0.00000009):0.00000012):0.00000001):0.00000008	(Pisang_Ceylan_NADH:0.00000001	(Safet_velchi_NADH:0.00000001	(Grande_naine_NADH:0.00000001	(Agutay_NADH:0.00000001	(Lady_Finger_NADH:0.00000001	(DH_Pahang_NADH:0.00000001	(Zebrina_NADH:0.00000001	(Orishele_NADH:0.00000001	(Figue_Pomme_Geante_NADH:0.00000001	(Khae_Phrae_NADH:0.00000001	Wompa_NADH:0.00000001):0.00000001):0.00000001):0.00000001):0.00000001):0.00000001):0.00000001):0.00000001):0.00000001):0.00000001):0.00000001):0.00000011):0.00000007):0.00000010):0.00000007):0.00000005):0.00000005):0.00000005):0.00000001):0.00483322):0.02072805):0.00860699):0.03320279):0.00000008);
(Pisang_Klutuk_Wulung_NADH:0.00000001	(Monthan_NADH:0.00000002	(Pelipita_NADH:0.00000001	(Pisang_Batu_NADH:0.00000002	(Namwa_Khom_NADH:0.00000002	((Lal_velchi_NADH:0.00000001	(Dole_NADH:0.00000001	(Honduras_NADH:0.00000001	(Kluai_Tiparot_NADH:0.00000001	(Textilis_NADH:0.21724030	(Musa_ornata_NADH:0.03466800	(Malaccensis_NADH:0.00188125	(Figue_Pomme_Geante_NADH:0.00000001	(Safet_velchi_NADH:0.00000001	(Truncata_NADH:0.00000001	((Gombe_NADH:0.00000001	(Pisang_Mas_NADH:0.00000001	(Pisang_Kayu_NADH:0.00000002	(DH_Pahang_NADH:0.00000001	(Grande_naine_NADH:0.00000001	(Mbwazirume_NADH:0.00000001	(Agutay_NADH:0.00000001	(Pisang_Ceylan_NADH:0.00000001	(Banksii_NADH:0.00000001	(Prata_Ana_NADH:0.00000001	(Kunnan_NADH:0.00000001	(Tomolo_NADH:0.00000001	(Wompa_NADH:0.00000001	(Orishele_NADH:0.00000001	Foconah_NADH:0.00000001):0.00000001):0.00000001):0.00000001):0.00000001):0.00000001):0.00000001):0.00000001):0.00000001):0.00000001):0.00000002):0.00000001):0.00000001):0.00000001):0.00000001	(Khae_Phrae_NADH:0.00000001	(Pisang_Bakar_NADH:0.00000001	(Zebrina_NADH:0.00000001	(Long_Tavoy_NADH:0.00000001	Lady_Finger_NADH:0.00000001):0.00000001):0.00000001):0.00000001):0.00000001):0.00000007):0.00000007):0.00000008):0.00474163):0.01095988):0.01452460):0.03319158):0.00000001):0.00000001):0.00000001):0.00000009	Saba_NADH:0.00000012):0.00000009):0.00000009):0.00000009):0.00000009):0.00000009	Yawa_2_NADH:0.00000011);
(Yawa_2_NADH:0.00000001	(Kluai_Tiparot_NADH:0.00000009	((Dole_NADH:0.00000001	(Textilis_NADH:0.20187428	(Musa_ornata_NADH:0.02616955	(Malaccensis_NADH:0.00000020	(Safet_velchi_NADH:0.00000001	(Prata_Ana_NADH:0.00000008	(Lady_Finger_NADH:0.00000001	(Pisang_Kayu_NADH:0.00000006	(Agutay_NADH:0.00000001	(Pisang_Ceylan_NADH:0.00000001	(Banksii_NADH:0.00000001	(Pisang_Mas_NADH:0.00000001	(Truncata_NADH:0.00000010	(Grande_naine_NADH:0.00000001	(Zebrina_NADH:0.00000001	(Kunnan_NADH:0.00000001	(Pisang_Bakar_NADH:0.00000001	(Gombe_NADH:0.00000001	(Long_Tavoy_NADH:0.00000001	(Orishele_NADH:0.00000001	(Figue_Pomme_Geante_NADH:0.00000001	(Tomolo_NADH:0.00000001	(Foconah_NADH:0.00000001	(Khae_Phrae_NADH:0.00000001	(Wompa_NADH:0.00000001	(Mbwazirume_NADH:0.00000004	DH_Pahang_NADH:0.00000001):0.00000002):0.00000001):0.00000001):0.00000001):0.00000001):0.00000001):0.00000001):0.00000001):0.00000001):0.00000001):0.00000001):0.00000001):0.00000001):0.00000006):0.00000009):0.00000006):0.00000004):0.00000001):0.00000007):0.00000007):0.00000001):0.00325826):0.01748883):0.01288397):0.02116688):0.00000001	(Monthan_NADH:0.00000001	(Pisang_Klutuk_Wulung_NADH:0.00000001	(Saba_NADH:0.00000001	(Lal_velchi_NADH:0.00000001	Honduras_NADH:0.00000002):0.00000001):0.00000001):0.00000001):0.00000009):0.00000009):0.00000001	(Pisang_Batu_NADH:0.00000001	(Namwa_Khom_NADH:0.00000008	Pelipita_NADH:0.00000008):0.00000001):0.00000009);
(Yawa_2_NADH:0.00000001	(Lal_velchi_NADH:0.00000012	((Namwa_Khom_NADH:0.00000001	(Textilis_NADH:0.26974853	(Musa_ornata_NADH:0.03230900	(Malaccensis_NADH:0.00000022	(Pisang_Bakar_NADH:0.00000001	(Agutay_NADH:0.00000001	((Pisang_Ceylan_NADH:0.00000001	(Foconah_NADH:0.00000001	(Prata_Ana_NADH:0.00000001	Truncata_NADH:0.00000008):0.00000009):0.00000009):0.00000006	(Figue_Pomme_Geante_NADH:0.00000001	(Khae_Phrae_NADH:0.00000001	(Pisang_Mas_NADH:0.00000001	(Banksii_NADH:0.00000001	(Orishele_NADH:0.00000001	(Long_Tavoy_NADH:0.00000001	(Grande_naine_NADH:0.00000001	(Tomolo_NADH:0.00000001	(Pisang_Kayu_NADH:0.00000001	(Wompa_NADH:0.00000001	(DH_Pahang_NADH:0.00000001	(Mbwazirume_NADH:0.00000001	(Lady_Finger_NADH:0.00000001	(Kunnan_NADH:0.00000001	(Safet_velchi_NADH:0.00000001	(Zebrina_NADH:0.00000001	Gombe_NADH:0.00000001):0.00000001):0.00000001):0.00000001):0.00000001):0.00000001):0.00000001):0.00000001):0.00000001):0.00000001):0.00000001):0.00000001):0.00000001):0.00000001):0.00000001):0.00000001):0.00000001):0.00000010):0.00000001):0.00497166):0.01392069):0.00892839):0.02477544):0.00000001	(Dole_NADH:0.00000001	(Honduras_NADH:0.00000001	(Pisang_Klutuk_Wulung_NADH:0.00000001	(Saba_NADH:0.00000001	Kluai_Tiparot_NADH:0.00000002):0.00000001):0.00000001):0.00000001):0.00000008):0.00000008):0.00000001	(Pisang_Batu_NADH:0.00000001	(Monthan_NADH:0.00000010	Pelipita_NADH:0.00000010):0.00000001):0.00000008);
(Saba_NADH:0.00000004	Kluai_Tiparot_NADH:0.00000010	(Pelipita_NADH:0.00000008	((Namwa_Khom_NADH:0.00000001	(Textilis_NADH:0.22139597	(Musa_ornata_NADH:0.01514637	(Malaccensis_NADH:0.00319664	(Prata_Ana_NADH:0.00000001	(Zebrina_NADH:0.00000008	(((Pisang_Kayu_NADH:0.00000001	Truncata_NADH:0.00000007):0.00000006	(Khae_Phrae_NADH:0.00000001	(Grande_naine_NADH:0.00000001	(Agutay_NADH:0.00000001	(Pisang_Mas_NADH:0.00000001	(DH_Pahang_NADH:0.00000001	(Orishele_NADH:0.00000001	(Kunnan_NADH:0.00000001	(Pisang_Bakar_NADH:0.00000001	(Gombe_NADH:0.00000001	(Mbwazirume_NADH:0.00000007	(Banksii_NADH:0.00000001	(Tomolo_NADH:0.00000001	(Figue_Pomme_Geante_NADH:0.00000001	(Pisang_Ceylan_NADH:0.00000001	(Long_Tavoy_NADH:0.00000001	Foconah_NADH:0.00000001):0.00000001):0.00000001):0.00000001):0.00000001):0.00000001):0.00000008):0.00000004):0.00000002):0.00000001):0.00000001):0.00000001):0.00000001):0.00000001):0.00000001):0.00000001):0.00000012	(Wompa_NADH:0.00000001	(Lady_Finger_NADH:0.00000001	Safet_velchi_NADH:0.00000001):0.00000001):0.00000001):0.00000012):0.00000001):0.00180173):0.02102798):0.01189982):0.02058814):0.00000001	(Monthan_NADH:0.00000001	(Honduras_NADH:0.00000001	(Dole_NADH:0.00000001	(Lal_velchi_NADH:0.00000001	(Pisang_Batu_NADH:0.00000001	(Yawa_2_NADH:0.00000009	Pisang_Klutuk_Wulung_NADH:0.00000001):0.00000009):0.00000011):0.00000008):0.00000009):0.00000008):0.00000012):0.00000008):0.00000008);
(Pisang_Batu_NADH:0.00000008	((Honduras_NADH:0.00000001	(Saba_NADH:0.00000001	(Monthan_NADH:0.00000001	(Kluai_Tiparot_NADH:0.00000001	(Yawa_2_NADH:0.00000001	Pisang_Klutuk_Wulung_NADH:0.00000001):0.00000001):0.00000001):0.00000001):0.00000001):0.00000008	(Textilis_NADH:0.19981749	(Musa_ornata_NADH:0.03034123	(Malaccensis_NADH:0.00000001	(Long_Tavoy_NADH:0.00000001	(Lady_Finger_NADH:0.00000001	(Banksii_NADH:0.00000001	(Wompa_NADH:0.00000001	(Pisang_Bakar_NADH:0.00000001	(Orishele_NADH:0.00000001	(Safet_velchi_NADH:0.00000001	(DH_Pahang_NADH:0.00000001	(Pisang_Kayu_NADH:0.00000001	(Pisang_Ceylan_NADH:0.00000001	(Kunnan_NADH:0.00000001	(Agutay_NADH:0.00000001	(Zebrina_NADH:0.00000001	(Mbwazirume_NADH:0.00000001	(Grande_naine_NADH:0.00000001	((Gombe_NADH:0.00000001	(Figue_Pomme_Geante_NADH:0.00000001	(Prata_Ana_NADH:0.00000001	Truncata_NADH:0.00000009):0.00000012):0.00000011):0.00000007	(Pisang_Mas_NADH:0.00000001	(Tomolo_NADH:0.00000001	(Khae_Phrae_NADH:0.00000001	Foconah_NADH:0.00000001):0.00000001):0.00000001):0.00000001):0.00000009):0.00000005):0.00000003):0.00000001):0.00000001):0.00000001):0.00000001):0.00000001):0.00000001):0.00000001):0.00000001):0.00000001):0.00000001):0.00000001):0.00000001):0.00165731):0.01786801):0.01529842):0.03952791):0.00000008	(Lal_velchi_NADH:0.00000002	(Pelipita_NADH:0.00000001	(Dole_NADH:0.00000008	Namwa_Khom_NADH:0.00000002):0.00000008):0.00000010):0.00000010);
((Pisang_Batu_NADH:0.00000001	((Kluai_Tiparot_NADH:0.00000001	(Pisang_Klutuk_Wulung_NADH:0.00000001	Pelipita_NADH:0.00000009):0.00000008):0.00000008	((Honduras_NADH:0.00000001	(Monthan_NADH:0.00000001	(Namwa_Khom_NADH:0.00000001	(Lal_velchi_NADH:0.00000001	Yawa_2_NADH:0.00000007):0.00000008):0.00000009):0.00000012):0.00000008	Dole_NADH:0.00000001):0.00000008):0.00000009):0.00000001	Saba_NADH:0.00000009	(Textilis_NADH:0.15760187	(Musa_ornata_NADH:0.03522499	(Malaccensis_NADH:0.00000028	(Figue_Pomme_Geante_NADH:0.00000001	(Truncata_NADH:0.00000011	(DH_Pahang_NADH:0.00000001	(Safet_velchi_NADH:0.00000001	(Khae_Phrae_NADH:0.00000001	(Tomolo_NADH:0.00000001	(Pisang_Kayu_NADH:0.00000011	(Lady_Finger_NADH:0.00000001	(Gombe_NADH:0.00000001	(Pisang_Mas_NADH:0.00000001	(Wompa_NADH:0.00000001	(Agutay_NADH:0.00000001	(Kunnan_NADH:0.00000001	(Prata_Ana_NADH:0.00000001	(Long_Tavoy_NADH:0.00000001	(Zebrina_NADH:0.00000001	(Mbwazirume_NADH:0.00000007	(Pisang_Bakar_NADH:0.00000001	(Banksii_NADH:0.00000001	(Pisang_Ceylan_NADH:0.00000001	(Orishele_NADH:0.00000001	(Foconah_NADH:0.00000001	Grande_naine_NADH:0.00000001):0.00000001):0.00000001):0.00000001):0.00000001):0.00000001):0.00000003):0.00000002):0.00000001):0.00000001):0.00000001):0.00000001):0.00000001):0.00000001):0.00000001):0.00000001):0.00000009):0.00000009):0.00000006):0.00000008):0.00000009):0.00000001):0.00658289):0.02140892):0.01200062):0.02597098);
(Namwa_Khom_NADH:0.00000001	(Pisang_Batu_NADH:0.00000010	((((Lal_velchi_NADH:0.00000011	Honduras_NADH:0.00000001):0.00000011	((Pisang_Klutuk_Wulung_NADH:0.00000009	Kluai_Tiparot_NADH:0.00000001):0.00000001	Monthan_NADH:0.00000001):0.00000012):0.00000012	(Dole_NADH:0.00000001	Yawa_2_NADH:0.00000009):0.00000012):0.00000011	(Saba_NADH:0.00000010	Pelipita_NADH:0.00000001):0.00000008):0.00000010):0.00000001	((Musa_ornata_NADH:0.02246828	Textilis_NADH:0.20578075):0.00578477	(Malaccensis_NADH:0.00000009	(Safet_velchi_NADH:0.00000001	(DH_Pahang_NADH:0.00000010	(Gombe_NADH:0.00000001	(Khae_Phrae_NADH:0.00000001	(Foconah_NADH:0.00000001	(Pisang_Kayu_NADH:0.00000011	(Banksii_NADH:0.00000001	(Tomolo_NADH:0.00000001	(Pisang_Bakar_NADH:0.00000001	(Mbwazirume_NADH:0.00000006	(Pisang_Ceylan_NADH:0.00000001	(Lady_Finger_NADH:0.00000001	(Wompa_NADH:0.00000001	(Kunnan_NADH:0.00000001	(Figue_Pomme_Geante_NADH:0.00000001	(Pisang_Mas_NADH:0.00000001	(Zebrina_NADH:0.00000001	(Long_Tavoy_NADH:0.00000001	(Agutay_NADH:0.00000001	(Prata_Ana_NADH:0.00000001	(Orishele_NADH:0.00000001	(Grande_naine_NADH:0.00000001	Truncata_NADH:0.00000012):0.00000007):0.00000008):0.00000004):0.00000002):0.00000001):0.00000001):0.00000001):0.00000001):0.00000001):0.00000001):0.00000001):0.00000001):0.00000008):0.00000005):0.00000003):0.00000001):0.00000008):0.00000006):0.00000006):0.00000007):0.00000001):0.00509240):0.01705518):0.02714825);
(Namwa_Khom_NADH:0.00000001	(Yawa_2_NADH:0.00000001	Pisang_Batu_NADH:0.00000011):0.00000011	(Lal_velchi_NADH:0.00000010	(Kluai_Tiparot_NADH:0.00000008	(Pelipita_NADH:0.00000008	(Dole_NADH:0.00000001	(Pisang_Klutuk_Wulung_NADH:0.00000001	(Saba_NADH:0.00000001	(Honduras_NADH:0.00000001	(Monthan_NADH:0.00000001	(Textilis_NADH:0.25184530	(Musa_ornata_NADH:0.03928337	(Malaccensis_NADH:0.00025355	(Pisang_Kayu_NADH:0.00000001	(Kunnan_NADH:0.00000001	(Pisang_Ceylan_NADH:0.00000001	(Long_Tavoy_NADH:0.00000001	(DH_Pahang_NADH:0.00000001	(Pisang_Bakar_NADH:0.00000001	(Tomolo_NADH:0.00000001	(Prata_Ana_NADH:0.00000001	(Safet_velchi_NADH:0.00000001	(Foconah_NADH:0.00000001	(Agutay_NADH:0.00000001	((Figue_Pomme_Geante_NADH:0.00000001	(Gombe_NADH:0.00000001	(Banksii_NADH:0.00000001	Truncata_NADH:0.00000008):0.00000008):0.00000011):0.00000009	(Mbwazirume_NADH:0.00000001	(Lady_Finger_NADH:0.00000001	(Grande_naine_NADH:0.00000001	(Wompa_NADH:0.00000001	(Zebrina_NADH:0.00000001	(Khae_Phrae_NADH:0.00000001	(Orishele_NADH:0.00000001	Pisang_Mas_NADH:0.00000001):0.00000001):0.00000001):0.00000001):0.00000001):0.00000001):0.00000001):0.00000001):0.00000012):0.00000007):0.00000004):0.00000002):0.00000001):0.00000001):0.00000001):0.00000001):0.00000001):0.00000001):0.00000001):0.00975169):0.01512050):0.02271974):0.02255456):0.00000010):0.00000009):0.00000009):0.00000008):0.00000008):0.00000008):0.00000009):0.00000010);
(Pisang_Batu_NADH:0.00000001	(Pisang_Klutuk_Wulung_NADH:0.00000005	(Namwa_Khom_NADH:0.00000001	(Pelipita_NADH:0.00000001	((Kluai_Tiparot_NADH:0.00000008	Honduras_NADH:0.00000011):0.00000008	((Lal_velchi_NADH:0.00000001	Saba_NADH:0.00000001):0.00000001	(Monthan_NADH:0.00000009	Dole_NADH:0.00000001):0.00000009):0.00000009):0.00000008):0.00000008):0.00000008):0.00000005	(Yawa_2_NADH:0.00000007	(Textilis_NADH:0.19734166	(Musa_ornata_NADH:0.01936674	(Malaccensis_NADH:0.00148394	(Long_Tavoy_NADH:0.00000001	((Truncata_NADH:0.00000001	(Mbwazirume_NADH:0.00000001	Pisang_Kayu_NADH:0.00000001):0.00000006):0.00000008	(Figue_Pomme_Geante_NADH:0.00000001	(Prata_Ana_NADH:0.00000001	(Pisang_Mas_NADH:0.00000001	(DH_Pahang_NADH:0.00000001	(Tomolo_NADH:0.00000001	(Lady_Finger_NADH:0.00000001	(Pisang_Ceylan_NADH:0.00000001	(Foconah_NADH:0.00000001	(Wompa_NADH:0.00000001	(Grande_naine_NADH:0.00000001	(Zebrina_NADH:0.00000001	(Safet_velchi_NADH:0.00000001	(Agutay_NADH:0.00000001	(Kunnan_NADH:0.00000001	(Khae_Phrae_NADH:0.00000001	(Pisang_Bakar_NADH:0.00000001	(Gombe_NADH:0.00000001	(Banksii_NADH:0.00000001	Orishele_NADH:0.00000001):0.00000001):0.00000001):0.00000001):0.00000001):0.00000001):0.00000001):0.00000001):0.00000001):0.00000001):0.00000001):0.00000001):0.00000001):0.00000001):0.00000001):0.00000001):0.00000001):0.00000001):0.00000001):0.00000008):0.00350392):0.02005159):0.00773673):0.03748938):0.00000007);
(Lal_velchi_NADH:0.00000001	(Pisang_Klutuk_Wulung_NADH:0.00000002	(Pelipita_NADH:0.00000001	(Kluai_Tiparot_NADH:0.00000002	(Honduras_NADH:0.00000002	((Namwa_Khom_NADH:0.00000001	(Pisang_Batu_NADH:0.00000001	(Dole_NADH:0.00000001	(Yawa_2_NADH:0.00000001	Monthan_NADH:0.00000001):0.00000001):0.00000001):0.00000001):0.00000009	(Textilis_NADH:0.19070758	(Musa_ornata_NADH:0.02209899	(DH_Pahang_NADH:0.00000001	(Pisang_Ceylan_NADH:0.00000001	(Kunnan_NADH:0.00000001	(Gombe_NADH:0.00000001	(Wompa_NADH:0.00000001	(Prata_Ana_NADH:0.00000001	(Pisang_Bakar_NADH:0.00000001	(Zebrina_NADH:0.00000001	(Banksii_NADH:0.00000001	(Figue_Pomme_Geante_NADH:0.00000001	(Orishele_NADH:0.00000001	(Khae_Phrae_NADH:0.00000001	(Pisang_Mas_NADH:0.00000001	(Agutay_NADH:0.00000001	((Mbwazirume_NADH:0.00000001	Pisang_Kayu_NADH:0.00000001):0.00000007	(Safet_velchi_NADH:0.00000001	(Grande_naine_NADH:0.00000001	(Foconah_NADH:0.00000001	(Long_Tavoy_NADH:0.00000001	(Malaccensis_NADH:0.00328215	(Truncata_NADH:0.00000001	(Lady_Finger_NADH:0.00000001	Tomolo_NADH:0.00000001):0.00000001):0.00000001):0.00000010):0.00000005):0.00000008):0.00000008):0.00000009):0.00000001):0.00000001):0.00000001):0.00000001):0.00000001):0.00000001):0.00000001):0.00000001):0.00000001):0.00000001):0.00000001):0.00000001):0.00000001):0.00000001):0.01658409):0.01760834):0.02495470):0.00000009):0.00000009):0.00000009):0.00000009):0.00000009	Saba_NADH:0.00000009);
(Dole_NADH:0.00000006	((Yawa_2_NADH:0.00000005	(Pelipita_NADH:0.00000001	Honduras_NADH:0.00000001):0.00000001):0.00000005	(Namwa_Khom_NADH:0.00000001	((Monthan_NADH:0.00000001	Lal_velchi_NADH:0.00000001):0.00000001	(Pisang_Batu_NADH:0.00000001	(Kluai_Tiparot_NADH:0.00000008	Saba_NADH:0.00000001):0.00000010):0.00000009):0.00000011):0.00000008):0.00000006	(Pisang_Klutuk_Wulung_NADH:0.00000001	(Textilis_NADH:0.24375298	(Musa_ornata_NADH:0.03303912	(Malaccensis_NADH:0.00000027	(DH_Pahang_NADH:0.00000001	(Safet_velchi_NADH:0.00000008	(Figue_Pomme_Geante_NADH:0.00000001	(Wompa_NADH:0.00000001	((Kunnan_NADH:0.00000001	(Pisang_Mas_NADH:0.00000001	(Banksii_NADH:0.00000001	(Orishele_NADH:0.00000001	(Long_Tavoy_NADH:0.00000001	(Pisang_Ceylan_NADH:0.00000001	(Agutay_NADH:0.00000001	(Grande_naine_NADH:0.00000001	(Gombe_NADH:0.00000001	(Truncata_NADH:0.00000008	(Foconah_NADH:0.00000001	(Prata_Ana_NADH:0.00000001	(Pisang_Kayu_NADH:0.00000004	(Pisang_Bakar_NADH:0.00000001	(Mbwazirume_NADH:0.00000005	(Tomolo_NADH:0.00000001	Khae_Phrae_NADH:0.00000001):0.00000001):0.00000002):0.00000001):0.00000004):0.00000002):0.00000001):0.00000005):0.00000003):0.00000002):0.00000001):0.00000001):0.00000001):0.00000001):0.00000001):0.00000001):0.00000001	(Lady_Finger_NADH:0.00000001	Zebrina_NADH:0.00000001):0.00000001):0.00000001):0.00000007):0.00000009):0.00000001):0.00671578):0.01148960):0.01503761):0.02460705):0.00000008);
(Pisang_Batu_NADH:0.00000007	((Namwa_Khom_NADH:0.00000001	(Dole_NADH:0.00000001	(Lal_velchi_NADH:0.00000001	(Saba_NADH:0.00000001	(Yawa_2_NADH:0.00000001	Honduras_NADH:0.00000001):0.00000001):0.00000001):0.00000001):0.00000001):0.00000008	(Textilis_NADH:0.17459757	(Musa_ornata_NADH:0.03696669	(Malaccensis_NADH:0.00650582	(Figue_Pomme_Geante_NADH:0.00000001	(DH_Pahang_NADH:0.00000001	(Safet_velchi_NADH:0.00000001	((Khae_Phrae_NADH:0.00000001	(Lady_Finger_NADH:0.00000001	(Truncata_NADH:0.00000009	(Pisang_Mas_NADH:0.00000001	(Wompa_NADH:0.00000001	(Banksii_NADH:0.00000001	(Pisang_Ceylan_NADH:0.00000001	(Gombe_NADH:0.00000001	(Foconah_NADH:0.00000001	(Long_Tavoy_NADH:0.00000001	(Zebrina_NADH:0.00000001	(Agutay_NADH:0.00000001	(Pisang_Kayu_NADH:0.00000001	(Tomolo_NADH:0.00000001	(Mbwazirume_NADH:0.00000001	(Prata_Ana_NADH:0.00000001	Pisang_Bakar_NADH:0.00000001):0.00000001):0.00000001):0.00000001):0.00000001):0.00000001):0.00000001):0.00000001):0.00000001):0.00000001):0.00000001):0.00000001):0.00000001):0.00000001):0.00000006):0.00000009):0.00000008	(Kunnan_NADH:0.00000001	(Grande_naine_NADH:0.00000001	Orishele_NADH:0.00000001):0.00000001):0.00000001):0.00000006):0.00000009):0.00000007):0.00985386):0.01728635):0.01360142):0.03748769):0.00000008	(Monthan_NADH:0.00000002	(Pelipita_NADH:0.00000001	(Kluai_Tiparot_NADH:0.00000008	Pisang_Klutuk_Wulung_NADH:0.00000002):0.00000008):0.00000008):0.00000008);
(Lal_velchi_NADH:0.00000001	((Honduras_NADH:0.00000012	Pelipita_NADH:0.00000008):0.00000010	(Monthan_NADH:0.00000001	(Dole_NADH:0.00000001	(Pisang_Batu_NADH:0.00000001	(Namwa_Khom_NADH:0.00000001	(Yawa_2_NADH:0.00000001	Saba_NADH:0.00000006):0.00000006):0.00000009):0.00000009):0.00000011):0.00000008):0.00000008	(Kluai_Tiparot_NADH:0.00000009	(Pisang_Klutuk_Wulung_NADH:0.00000011	(Textilis_NADH:0.19365413	(Musa_ornata_NADH:0.03436486	(Malaccensis_NADH:0.00325182	((Safet_velchi_NADH:0.00000001	Figue_Pomme_Geante_NADH:0.00000001):0.00000001	(Orishele_NADH:0.00000001	(Long_Tavoy_NADH:0.00000001	(Pisang_Ceylan_NADH:0.00000001	(Gombe_NADH:0.00000001	(Banksii_NADH:0.00000001	(Prata_Ana_NADH:0.00000001	(Pisang_Mas_NADH:0.00000001	(Khae_Phrae_NADH:0.00000001	(Pisang_Kayu_NADH:0.00000001	(DH_Pahang_NADH:0.00000001	(Kunnan_NADH:0.00000001	(Lady_Finger_NADH:0.00000001	(Pisang_Bakar_NADH:0.00000001	((Zebrina_NADH:0.00000001	Truncata_NADH:0.00000007):0.00000007	(Grande_naine_NADH:0.00000001	(Wompa_NADH:0.00000001	(Tomolo_NADH:0.00000001	(Mbwazirume_NADH:0.00000001	(Foconah_NADH:0.00000001	Agutay_NADH:0.00000001):0.00000001):0.00000001):0.00000001):0.00000001):0.00000001):0.00000009):0.00000005):0.00000003):0.00000003):0.00000001):0.00000001):0.00000001):0.00000001):0.00000001):0.00000001):0.00000001):0.00000001):0.00000001):0.00000009):0.00000043):0.01295735):0.02151699):0.02828225):0.00000008):0.00000008);
(Honduras_NADH:0.00000001	Saba_NADH:0.00000009	(Monthan_NADH:0.00000001	((Namwa_Khom_NADH:0.00000001	(Lal_velchi_NADH:0.00000001	(Textilis_NADH:0.20420123	(Musa_ornata_NADH:0.03212786	(Malaccensis_NADH:0.00292482	(DH_Pahang_NADH:0.00000001	(Figue_Pomme_Geante_NADH:0.00000010	(Safet_velchi_NADH:0.00000001	(Lady_Finger_NADH:0.00000001	(Pisang_Mas_NADH:0.00000001	(Pisang_Ceylan_NADH:0.00000001	(Pisang_Kayu_NADH:0.00000007	(Zebrina_NADH:0.00000001	(Prata_Ana_NADH:0.00000001	(Banksii_NADH:0.00000001	(Orishele_NADH:0.00000001	(Kunnan_NADH:0.00000001	(Wompa_NADH:0.00000001	(Long_Tavoy_NADH:0.00000001	(Khae_Phrae_NADH:0.00000001	(Pisang_Bakar_NADH:0.00000001	(Agutay_NADH:0.00000001	(Gombe_NADH:0.00000001	(Foconah_NADH:0.00000001	(Grande_naine_NADH:0.00000001	(Truncata_NADH:0.00000006	(Tomolo_NADH:0.00000001	Mbwazirume_NADH:0.00000009):0.00000001):0.00000007):0.00000004):0.00000002):0.00000001):0.00000001):0.00000001):0.00000001):0.00000001):0.00000001):0.00000001):0.00000001):0.00000001):0.00000001):0.00000001):0.00000011):0.00000008):0.00000008):0.00000008):0.00000012):0.00000001):0.00360528):0.01207472):0.00912754):0.03301314):0.00000008):0.00000009	(Kluai_Tiparot_NADH:0.00000001	(Pisang_Batu_NADH:0.00000001	(Pisang_Klutuk_Wulung_NADH:0.00000001	(Dole_NADH:0.00000001	(Yawa_2_NADH:0.00000008	Pelipita_NADH:0.00000001):0.00000008):0.00000008):0.00000010):0.00000008):0.00000009):0.00000010):0.00000008);
(Dole_NADH:0.00000001	Pisang_Batu_NADH:0.00000007	(Monthan_NADH:0.00000001	(Lal_velchi_NADH:0.00000001	(Honduras_NADH:0.00000001	((Pisang_Klutuk_Wulung_NADH:0.00000001	(Pelipita_NADH:0.00000001	(Saba_NADH:0.00000001	(Yawa_2_NADH:0.00000009	(Textilis_NADH:0.16986248	(Musa_ornata_NADH:0.03140394	(Malaccensis_NADH:0.00065335	(Pisang_Mas_NADH:0.00000001	(Banksii_NADH:0.00000001	((Tomolo_NADH:0.00000001	(Prata_Ana_NADH:0.00000001	Truncata_NADH:0.00000007):0.00000006):0.00000009	(Orishele_NADH:0.00000001	(Grande_naine_NADH:0.00000001	(Khae_Phrae_NADH:0.00000001	(Pisang_Ceylan_NADH:0.00000001	(Agutay_NADH:0.00000001	(Mbwazirume_NADH:0.00000001	(Pisang_Bakar_NADH:0.00000001	(Kunnan_NADH:0.00000001	(Foconah_NADH:0.00000001	(Pisang_Kayu_NADH:0.00000001	(Figue_Pomme_Geante_NADH:0.00000001	(Zebrina_NADH:0.00000001	(Safet_velchi_NADH:0.00000001	(Lady_Finger_NADH:0.00000001	(DH_Pahang_NADH:0.00000001	(Wompa_NADH:0.00000001	(Long_Tavoy_NADH:0.00000001	Gombe_NADH:0.00000002):0.00000001):0.00000001):0.00000001):0.00000001):0.00000001):0.00000001):0.00000001):0.00000001):0.00000001):0.00000001):0.00000001):0.00000001):0.00000001):0.00000002):0.00000003):0.00000006):0.00000011):0.00000001):0.00000001):0.00739115):0.03001124):0.01551836):0.01372656):0.00000001):0.00000009):0.00000012):0.00000008	(Kluai_Tiparot_NADH:0.00000001	Namwa_Khom_NADH:0.00000001):0.00000001):0.00000012):0.00000009):0.00000008):0.00000007);
(Yawa_2_NADH:0.00000001	Namwa_Khom_NADH:0.00000001	(Lal_velchi_NADH:0.00000009	(Honduras_NADH:0.00000001	(Pisang_Batu_NADH:0.00000001	(Dole_NADH:0.00000001	(Monthan_NADH:0.00000001	(Saba_NADH:0.00000001	(Pelipita_NADH:0.00000008	(Pisang_Klutuk_Wulung_NADH:0.00000004	(Kluai_Tiparot_NADH:0.00000009	(Textilis_NADH:0.21617857	(Musa_ornata_NADH:0.02092807	(Malaccensis_NADH:0.00351067	(Safet_velchi_NADH:0.00000001	(DH_Pahang_NADH:0.00000001	(Figue_Pomme_Geante_NADH:0.00000001	(Wompa_NADH:0.00000001	(Truncata_NADH:0.00000008	(Banksii_NADH:0.00000001	(Prata_Ana_NADH:0.00000001	(Agutay_NADH:0.00000001	(Mbwazirume_NADH:0.00000012	(Grande_naine_NADH:0.00000001	(Pisang_Mas_NADH:0.00000001	(Gombe_NADH:0.00000001	(Pisang_Kayu_NADH:0.00000008	(Lady_Finger_NADH:0.00000001	(Pisang_Ceylan_NADH:0.00000001	(Long_Tavoy_NADH:0.00000001	(Pisang_Bakar_NADH:0.00000001	(Tomolo_NADH:0.00000001	(Kunnan_NADH:0.00000001	(Foconah_NADH:0.00000001	(Zebrina_NADH:0.00000001	(Orishele_NADH:0.00000001	Khae_Phrae_NADH:0.00000001):0.00000001):0.00000001):0.00000001):0.00000001):0.00000001):0.00000001):0.00000001):0.00000001):0.00000001):0.00000004):0.00000002):0.00000001):0.00000001):0.00000008):0.00000005):0.00000003):0.00000001):0.00000008):0.00000008):0.00000009):0.00000008):0.00319942):0.01522180):0.01746019):0.02724797):0.00000009):0.00000004):0.00000009):0.00000009):0.00000010):0.00000008)…
(Monthan_NADH:0.00000001	(Pisang_Batu_NADH:0.00000001	(Saba_NADH:0.00000001	(Pisang_Klutuk_Wulung_NADH:0.00000001	(Kluai_Tiparot_NADH:0.00000001	(Pelipita_NADH:0.00000010	(Namwa_Khom_NADH:0.00000001	(Dole_NADH:0.00000010	Honduras_NADH:0.00000002):0.00000010):0.00000001):0.00000010):0.00000010):0.00000001):0.00000001):0.00000009	((Yawa_2_NADH:0.00000001	Lal_velchi_NADH:0.00000008):0.00000008	(Textilis_NADH:0.17308631	(Musa_ornata_NADH:0.02738131	(DH_Pahang_NADH:0.00000001	(Malaccensis_NADH:0.00658075	(Safet_velchi_NADH:0.00000001	(Figue_Pomme_Geante_NADH:0.00000001	(Gombe_NADH:0.00000001	(Pisang_Bakar_NADH:0.00000001	(Foconah_NADH:0.00000001	(Mbwazirume_NADH:0.00000006	(Pisang_Mas_NADH:0.00000001	(Banksii_NADH:0.00000001	(Wompa_NADH:0.00000001	(Khae_Phrae_NADH:0.00000001	(Truncata_NADH:0.00000010	(Agutay_NADH:0.00000001	(Kunnan_NADH:0.00000001	(Zebrina_NADH:0.00000001	(Lady_Finger_NADH:0.00000001	(Long_Tavoy_NADH:0.00000001	(Orishele_NADH:0.00000001	(Tomolo_NADH:0.00000001	(Prata_Ana_NADH:0.00000001	(Pisang_Kayu_NADH:0.00000009	(Grande_naine_NADH:0.00000001	Pisang_Ceylan_NADH:0.00000001):0.00000001):0.00000004):0.00000002):0.00000001):0.00000001):0.00000001):0.00000001):0.00000001):0.00000001):0.00000001):0.00000005):0.00000003):0.00000002):0.00000001):0.00000001):0.00000010):0.00000008):0.00000008):0.00000009):0.00000008):0.00000012):0.00000001):0.02008692):0.02019634):0.03291591):0.00000008);
(Pisang_Batu_NADH:0.00000001	(Yawa_2_NADH:0.00000010	(Pelipita_NADH:0.00000001	(Lal_velchi_NADH:0.00000002	(Monthan_NADH:0.00000001	(Kluai_Tiparot_NADH:0.00000001	(Dole_NADH:0.00000001	(Pisang_Klutuk_Wulung_NADH:0.00000001	(Saba_NADH:0.00000001	Namwa_Khom_NADH:0.00000002):0.00000001):0.00000001):0.00000001):0.00000001):0.00000010):0.00000007):0.00000001):0.00000010	(Honduras_NADH:0.00000002	(Textilis_NADH:0.19109410	(Malaccensis_NADH:0.00000008	(Kunnan_NADH:0.00000001	(Figue_Pomme_Geante_NADH:0.00000001	(Lady_Finger_NADH:0.00000001	(Orishele_NADH:0.00000001	(Foconah_NADH:0.00000001	(Long_Tavoy_NADH:0.00000001	((Tomolo_NADH:0.00000001	(DH_Pahang_NADH:0.00000001	(Pisang_Kayu_NADH:0.00000001	(Pisang_Ceylan_NADH:0.00000001	Musa_ornata_NADH:0.04085807):0.00000008):0.00000008):0.00000008):0.00000009	(Pisang_Bakar_NADH:0.00000001	(Grande_naine_NADH:0.00000001	(Wompa_NADH:0.00000001	(Banksii_NADH:0.00000001	(Prata_Ana_NADH:0.00000001	(Pisang_Mas_NADH:0.00000001	(Agutay_NADH:0.00000001	(Zebrina_NADH:0.00000001	(Khae_Phrae_NADH:0.00000001	(Safet_velchi_NADH:0.00000001	(Gombe_NADH:0.00000001	(Truncata_NADH:0.00000008	Mbwazirume_NADH:0.00000001):0.00000008):0.00000010):0.00000009):0.00000007):0.00000004):0.00000002):0.00000001):0.00000001):0.00000001):0.00000001):0.00000001):0.00000001):0.00000009):0.00000007):0.00000012):0.00000012):0.00000006):0.00000012):0.00825004):0.01544657):0.02534519):0.00000008);
(Saba_NADH:0.00000001	(Pisang_Klutuk_Wulung_NADH:0.00000004	(Textilis_NADH:0.21574203	(Musa_ornata_NADH:0.01767694	(Figue_Pomme_Geante_NADH:0.00000001	(Malaccensis_NADH:0.00329126	(Khae_Phrae_NADH:0.00000001	(Kunnan_NADH:0.00000001	((Zebrina_NADH:0.00000001	(Long_Tavoy_NADH:0.00000001	(Agutay_NADH:0.00000001	(Grande_naine_NADH:0.00000001	(Truncata_NADH:0.00000009	(Pisang_Kayu_NADH:0.00000007	(Foconah_NADH:0.00000001	(Gombe_NADH:0.00000001	(Orishele_NADH:0.00000001	(Prata_Ana_NADH:0.00000001	(Pisang_Bakar_NADH:0.00000001	(DH_Pahang_NADH:0.00000001	(Tomolo_NADH:0.00000001	(Pisang_Ceylan_NADH:0.00000001	(Pisang_Mas_NADH:0.00000001	(Lady_Finger_NADH:0.00000001	(Mbwazirume_NADH:0.00000008	Safet_velchi_NADH:0.00000001):0.00000004):0.00000002):0.00000001):0.00000001):0.00000001):0.00000001):0.00000001):0.00000001):0.00000001):0.00000001):0.00000001):0.00000001):0.00000008):0.00000012):0.00000007):0.00000005):0.00000007	(Wompa_NADH:0.00000001	Banksii_NADH:0.00000001):0.00000001):0.00000007):0.00000007):0.00000011):0.00000001):0.01622129):0.02813233):0.01606888):0.00000004	(Dole_NADH:0.00000001	(Yawa_2_NADH:0.00000009	((Monthan_NADH:0.00000001	(Kluai_Tiparot_NADH:0.00000001	(Namwa_Khom_NADH:0.00000001	(Pisang_Batu_NADH:0.00000001	(Lal_velchi_NADH:0.00000001	Pelipita_NADH:0.00000010):0.00000009):0.00000008):0.00000008):0.00000008):0.00000012	Honduras_NADH:0.00000001):0.00000009):0.00000007):0.00000007);
(Pisang_Klutuk_Wulung_NADH:0.00000001	Yawa_2_NADH:0.00000009	(Kluai_Tiparot_NADH:0.00000002	((Pelipita_NADH:0.00000001	(Namwa_Khom_NADH:0.00000002	(Saba_NADH:0.00000001	(Monthan_NADH:0.00000001	(Pisang_Batu_NADH:0.00000001	(Dole_NADH:0.00000001	(Lal_velchi_NADH:0.00000001	Honduras_NADH:0.00000002):0.00000001):0.00000001):0.00000001):0.00000001):0.00000008):0.00000008):0.00000001	(Textilis_NADH:0.20876153	(Musa_ornata_NADH:0.03866960	(Malaccensis_NADH:0.00000014	(Khae_Phrae_NADH:0.00000001	(DH_Pahang_NADH:0.00000009	(Orishele_NADH:0.00000001	(Pisang_Ceylan_NADH:0.00000001	(Wompa_NADH:0.00000001	((Gombe_NADH:0.00000001	(Mbwazirume_NADH:0.00000001	(Pisang_Kayu_NADH:0.00000001	Truncata_NADH:0.00000011):0.00000006):0.00000011):0.00000009	(Zebrina_NADH:0.00000001	(Kunnan_NADH:0.00000001	(Grande_naine_NADH:0.00000001	(Agutay_NADH:0.00000001	(Pisang_Mas_NADH:0.00000001	(Banksii_NADH:0.00000001	(Prata_Ana_NADH:0.00000001	(Foconah_NADH:0.00000001	(Tomolo_NADH:0.00000001	(Figue_Pomme_Geante_NADH:0.00000001	(Lady_Finger_NADH:0.00000001	(Pisang_Bakar_NADH:0.00000001	(Safet_velchi_NADH:0.00000001	Long_Tavoy_NADH:0.00000001):0.00000001):0.00000001):0.00000001):0.00000001):0.00000001):0.00000001):0.00000001):0.00000001):0.00000001):0.00000001):0.00000001):0.00000001):0.00000001):0.00000007):0.00000008):0.00000008):0.00000008):0.00000001):0.00999666):0.01829579):0.02290238):0.01824559):0.00000012):0.00000008);
(Honduras_NADH:0.00000001	(Lal_velchi_NADH:0.00000005	(Saba_NADH:0.00000012	Kluai_Tiparot_NADH:0.00000001):0.00000012):0.00000005	(((Namwa_Khom_NADH:0.00000001	((Pisang_Klutuk_Wulung_NADH:0.00000001	Dole_NADH:0.00000001):0.00000001	(Monthan_NADH:0.00000008	(Pelipita_NADH:0.00000001	Pisang_Batu_NADH:0.00000001):0.00000001):0.00000008):0.00000012):0.00000010	(Textilis_NADH:0.24478419	(Musa_ornata_NADH:0.02471754	(Malaccensis_NADH:0.00000001	(DH_Pahang_NADH:0.00000001	(Safet_velchi_NADH:0.00000001	(Figue_Pomme_Geante_NADH:0.00000001	((Pisang_Bakar_NADH:0.00000001	(Orishele_NADH:0.00000001	(Kunnan_NADH:0.00000001	(Zebrina_NADH:0.00000001	(Grande_naine_NADH:0.00000001	(Gombe_NADH:0.00000001	((Pisang_Kayu_NADH:0.00000001	(Pisang_Mas_NADH:0.00000001	Truncata_NADH:0.00000007):0.00000009):0.00000011	(Long_Tavoy_NADH:0.00000001	(Pisang_Ceylan_NADH:0.00000001	(Khae_Phrae_NADH:0.00000001	(Prata_Ana_NADH:0.00000001	(Banksii_NADH:0.00000001	(Lady_Finger_NADH:0.00000001	(Foconah_NADH:0.00000001	Wompa_NADH:0.00000001):0.00000001):0.00000001):0.00000001):0.00000001):0.00000001):0.00000001):0.00000001):0.00000009):0.00000008):0.00000005):0.00000003):0.00000002):0.00000001):0.00000001	(Mbwazirume_NADH:0.00000007	(Tomolo_NADH:0.00000001	Agutay_NADH:0.00000001):0.00000001):0.00000006):0.00000006):0.00000008):0.00000009):0.00336501):0.01841376):0.01892027):0.03259174):0.00000009	Yawa_2_NADH:0.00000009):0.00000007);
(Monthan_NADH:0.00000012	((Kluai_Tiparot_NADH:0.00000001	(Lal_velchi_NADH:0.00000001	(Saba_NADH:0.00000001	(Pisang_Batu_NADH:0.00000001	(Yawa_2_NADH:0.00000001	Honduras_NADH:0.00000001):0.00000001):0.00000001):0.00000001):0.00000001):0.00000012	(Textilis_NADH:0.21909158	(Musa_ornata_NADH:0.02766932	(Malaccensis_NADH:0.00701492	(Figue_Pomme_Geante_NADH:0.00000009	((DH_Pahang_NADH:0.00000001	Safet_velchi_NADH:0.00000001):0.00000001	(Grande_naine_NADH:0.00000001	(Orishele_NADH:0.00000001	(Banksii_NADH:0.00000001	(Kunnan_NADH:0.00000001	(Lady_Finger_NADH:0.00000001	(Gombe_NADH:0.00000001	(Truncata_NADH:0.00000009	(Foconah_NADH:0.00000001	(Khae_Phrae_NADH:0.00000001	(Wompa_NADH:0.00000001	(Tomolo_NADH:0.00000001	(Long_Tavoy_NADH:0.00000001	(Zebrina_NADH:0.00000001	(Pisang_Bakar_NADH:0.00000001	(Pisang_Mas_NADH:0.00000001	(Mbwazirume_NADH:0.00000001	(Prata_Ana_NADH:0.00000001	(Pisang_Ceylan_NADH:0.00000001	(Agutay_NADH:0.00000001	Pisang_Kayu_NADH:0.00000001):0.00000001):0.00000001):0.00000001):0.00000001):0.00000001):0.00000001):0.00000001):0.00000001):0.00000001):0.00000001):0.00000001):0.00000001):0.00000006):0.00000009):0.00000009):0.00000009):0.00000007):0.00000007):0.00000008):0.00000008):0.00294364):0.02739553):0.01114686):0.04632387):0.00000012	(Namwa_Khom_NADH:0.00000002	(Pelipita_NADH:0.00000001	(Pisang_Klutuk_Wulung_NADH:0.00000011	Dole_NADH:0.00000002):0.00000010):0.00000012):0.00000012);
((Pisang_Batu_NADH:0.00000002	(Textilis_NADH:0.19412185	(Malaccensis_NADH:0.00000009	(Musa_ornata_NADH:0.03730742	(Long_Tavoy_NADH:0.00000001	(Truncata_NADH:0.00000010	(Figue_Pomme_Geante_NADH:0.00000001	(Pisang_Mas_NADH:0.00000001	(Banksii_NADH:0.00000001	(Agutay_NADH:0.00000001	(Safet_velchi_NADH:0.00000001	(Orishele_NADH:0.00000001	(Grande_naine_NADH:0.00000001	(Wompa_NADH:0.00000001	(Gombe_NADH:0.00000001	(DH_Pahang_NADH:0.00000001	(Pisang_Bakar_NADH:0.00000001	(Kunnan_NADH:0.00000001	(Pisang_Ceylan_NADH:0.00000001	(Lady_Finger_NADH:0.00000001	(Pisang_Kayu_NADH:0.00000001	(Foconah_NADH:0.00000001	(Tomolo_NADH:0.00000001	(Mbwazirume_NADH:0.00000001	(Khae_Phrae_NADH:0.00000001	(Prata_Ana_NADH:0.00000001	Zebrina_NADH:0.00000008):0.00000010):0.00000008):0.00000007):0.00000004):0.00000002):0.00000001):0.00000001):0.00000001):0.00000001):0.00000001):0.00000001):0.00000001):0.00000001):0.00000001):0.00000001):0.00000001):0.00000001):0.00000001):0.00000001):0.00000008):0.00000008):0.00331634):0.00823109):0.04072840):0.02270660):0.00000007	(Lal_velchi_NADH:0.00000001	(Namwa_Khom_NADH:0.00000001	(Honduras_NADH:0.00000001	(Dole_NADH:0.00000001	(Monthan_NADH:0.00000001	Pisang_Klutuk_Wulung_NADH:0.00000002):0.00000001):0.00000001):0.00000001):0.00000001):0.00000008	(Yawa_2_NADH:0.00000001	(Saba_NADH:0.00000012	(Pelipita_NADH:0.00000001	Kluai_Tiparot_NADH:0.00000001):0.00000001):0.00000008):0.00000008);
(Honduras_NADH:0.00000001	Monthan_NADH:0.00000010	(Saba_NADH:0.00000001	((Lal_velchi_NADH:0.00000001	(Dole_NADH:0.00000001	(Textilis_NADH:0.21094526	(Musa_ornata_NADH:0.03503397	(Long_Tavoy_NADH:0.00000001	(Malaccensis_NADH:0.00483403	(Pisang_Mas_NADH:0.00000001	(Banksii_NADH:0.00000001	(Gombe_NADH:0.00000001	(Lady_Finger_NADH:0.00000001	(Wompa_NADH:0.00000001	(Tomolo_NADH:0.00000001	(Pisang_Kayu_NADH:0.00000007	(Foconah_NADH:0.00000001	(Mbwazirume_NADH:0.00000007	(Agutay_NADH:0.00000001	(Orishele_NADH:0.00000001	(Figue_Pomme_Geante_NADH:0.00000001	(Pisang_Ceylan_NADH:0.00000001	(Khae_Phrae_NADH:0.00000001	(DH_Pahang_NADH:0.00000001	(Zebrina_NADH:0.00000001	(Grande_naine_NADH:0.00000001	(Safet_velchi_NADH:0.00000001	(Pisang_Bakar_NADH:0.00000001	(Prata_Ana_NADH:0.00000001	(Truncata_NADH:0.00000009	Kunnan_NADH:0.00000001):0.00000012):0.00000006):0.00000003):0.00000002):0.00000001):0.00000001):0.00000001):0.00000001):0.00000001):0.00000001):0.00000001):0.00000001):0.00000010):0.00000001):0.00000007):0.00000010):0.00000007):0.00000005):0.00000005):0.00000005):0.00000006):0.00000001):0.01520290):0.02371931):0.02522369):0.00000006):0.00000008	(Kluai_Tiparot_NADH:0.00000001	(Pisang_Klutuk_Wulung_NADH:0.00000001	(Pisang_Batu_NADH:0.00000001	(Namwa_Khom_NADH:0.00000001	(Yawa_2_NADH:0.00000008	Pelipita_NADH:0.00000001):0.00000008):0.00000010):0.00000012):0.00000007):0.00000008):0.00000009):0.00000008);
(Dole_NADH:0.00000001	(Pisang_Klutuk_Wulung_NADH:0.00000009	(((Lal_velchi_NADH:0.00000002	Pelipita_NADH:0.00000010):0.00000009	(Monthan_NADH:0.00000001	(Saba_NADH:0.00000001	Kluai_Tiparot_NADH:0.00000002):0.00000001):0.00000009):0.00000009	(Pisang_Batu_NADH:0.00000002	(Yawa_2_NADH:0.00000001	(Namwa_Khom_NADH:0.00000010	Honduras_NADH:0.00000002):0.00000008):0.00000009):0.00000009):0.00000012):0.00000001	(Textilis_NADH:0.17698077	(Musa_ornata_NADH:0.03230076	(Malaccensis_NADH:0.00000020	(Agutay_NADH:0.00000001	(Khae_Phrae_NADH:0.00000001	(Pisang_Ceylan_NADH:0.00000001	(Grande_naine_NADH:0.00000002	(Long_Tavoy_NADH:0.00000003	(Figue_Pomme_Geante_NADH:0.00000001	(DH_Pahang_NADH:0.00000001	(Mbwazirume_NADH:0.00000001	(Gombe_NADH:0.00000001	(Pisang_Mas_NADH:0.00000001	(Prata_Ana_NADH:0.00000001	(Lady_Finger_NADH:0.00000001	(Orishele_NADH:0.00000001	(Pisang_Bakar_NADH:0.00000001	(Pisang_Kayu_NADH:0.00000001	(Wompa_NADH:0.00000001	(Zebrina_NADH:0.00000001	(Kunnan_NADH:0.00000001	(Tomolo_NADH:0.00000001	(Safet_velchi_NADH:0.00000001	(Banksii_NADH:0.00000001	(Truncata_NADH:0.00000010	Foconah_NADH:0.00000001):0.00000010):0.00000011):0.00000006):0.00000007):0.00000004):0.00000002):0.00000001):0.00000001):0.00000001):0.00000001):0.00000001):0.00000001):0.00000001):0.00000001):0.00000002):0.00000001):0.00000001):0.00000001):0.00000001):0.00000001):0.00000001):0.00322340):0.03356185):0.01557779):0.03165081);
(Pisang_Klutuk_Wulung_NADH:0.00000001	(Namwa_Khom_NADH:0.00000002	(Pelipita_NADH:0.00000001	(Kluai_Tiparot_NADH:0.00000001	(Saba_NADH:0.00000001	(Lal_velchi_NADH:0.00000001	(Monthan_NADH:0.00000001	(Dole_NADH:0.00000001	(Yawa_2_NADH:0.00000001	Honduras_NADH:0.00000001):0.00000001):0.00000001):0.00000001):0.00000001):0.00000001):0.00000001):0.00000009):0.00000009	(Pisang_Batu_NADH:0.00000002	(Textilis_NADH:0.21470804	(Musa_ornata_NADH:0.03583461	(Lady_Finger_NADH:0.00000001	(Malaccensis_NADH:0.00329863	(Agutay_NADH:0.00000001	(Tomolo_NADH:0.00000001	(Khae_Phrae_NADH:0.00000001	(Orishele_NADH:0.00000001	(Pisang_Ceylan_NADH:0.00000001	(Pisang_Mas_NADH:0.00000001	(Grande_naine_NADH:0.00000001	(Gombe_NADH:0.00000001	(Zebrina_NADH:0.00000001	(Prata_Ana_NADH:0.00000001	(Long_Tavoy_NADH:0.00000001	(Wompa_NADH:0.00000001	(Figue_Pomme_Geante_NADH:0.00000001	(Safet_velchi_NADH:0.00000001	(Pisang_Kayu_NADH:0.00000006	(Mbwazirume_NADH:0.00000010	(Foconah_NADH:0.00000001	(Banksii_NADH:0.00000001	(Kunnan_NADH:0.00000001	(DH_Pahang_NADH:0.00000001	(Truncata_NADH:0.00000008	Pisang_Bakar_NADH:0.00000001):0.00000010):0.00000005):0.00000003):0.00000001):0.00000001):0.00000001):0.00000009):0.00000005):0.00000003):0.00000002):0.00000001):0.00000001):0.00000001):0.00000001):0.00000001):0.00000001):0.00000001):0.00000001):0.00000001):0.00000001):0.00000006):0.00000001):0.01913525):0.01235995):0.03266262):0.00000009);
(Lal_velchi_NADH:0.00000001	(Honduras_NADH:0.00000011	(Yawa_2_NADH:0.00000012	(Textilis_NADH:0.20508181	(Musa_ornata_NADH:0.02065791	(Malaccensis_NADH:0.00558569	(DH_Pahang_NADH:0.00000001	(Figue_Pomme_Geante_NADH:0.00000010	(Safet_velchi_NADH:0.00000001	(Pisang_Ceylan_NADH:0.00000001	(Pisang_Bakar_NADH:0.00000001	(Khae_Phrae_NADH:0.00000001	(Pisang_Mas_NADH:0.00000001	(Grande_naine_NADH:0.00000001	(Banksii_NADH:0.00000001	(Truncata_NADH:0.00000006	(Prata_Ana_NADH:0.00000001	(Tomolo_NADH:0.00000001	(Pisang_Kayu_NADH:0.00000001	(Zebrina_NADH:0.00000001	(Lady_Finger_NADH:0.00000001	(Mbwazirume_NADH:0.00000001	(Agutay_NADH:0.00000001	(Foconah_NADH:0.00000001	(Wompa_NADH:0.00000001	(Orishele_NADH:0.00000001	(Gombe_NADH:0.00000001	(Long_Tavoy_NADH:0.00000001	Kunnan_NADH:0.00000001):0.00000001):0.00000001):0.00000001):0.00000001):0.00000001):0.00000001):0.00000001):0.00000001):0.00000001):0.00000001):0.00000001):0.00000001):0.00000008):0.00000005):0.00000003):0.00000002):0.00000002):0.00000002):0.00000007):0.00000012):0.00000001):0.00261114):0.01367453):0.01769303):0.04695970):0.00000010):0.00000010	(Pisang_Klutuk_Wulung_NADH:0.00000001	(Namwa_Khom_NADH:0.00000001	(Saba_NADH:0.00000001	(Kluai_Tiparot_NADH:0.00000001	(Dole_NADH:0.00000001	(Monthan_NADH:0.00000001	(Pelipita_NADH:0.00000001	Pisang_Batu_NADH:0.00000006):0.00000006):0.00000009):0.00000008):0.00000007):0.00000009):0.00000011):0.00000010);
(Pisang_Batu_NADH:0.00000001	(Saba_NADH:0.00000009	(((Namwa_Khom_NADH:0.00000002	Yawa_2_NADH:0.00000012):0.00000008	(Monthan_NADH:0.00000001	(Pisang_Klutuk_Wulung_NADH:0.00000001	Lal_velchi_NADH:0.00000002):0.00000001):0.00000006):0.00000006	(Honduras_NADH:0.00000002	(Pelipita_NADH:0.00000001	(Dole_NADH:0.00000008	Kluai_Tiparot_NADH:0.00000002):0.00000008):0.00000006):0.00000006):0.00000008):0.00000001	(Textilis_NADH:0.21183338	(Musa_ornata_NADH:0.03040319	(Safet_velchi_NADH:0.00000001	(Malaccensis_NADH:0.00647772	(DH_Pahang_NADH:0.00000001	(Figue_Pomme_Geante_NADH:0.00000001	(Kunnan_NADH:0.00000001	(Pisang_Bakar_NADH:0.00000001	(Prata_Ana_NADH:0.00000001	(Lady_Finger_NADH:0.00000001	(Agutay_NADH:0.00000001	(Pisang_Kayu_NADH:0.00000001	(Pisang_Ceylan_NADH:0.00000001	(Tomolo_NADH:0.00000001	(Orishele_NADH:0.00000001	(Long_Tavoy_NADH:0.00000001	(Khae_Phrae_NADH:0.00000001	((Wompa_NADH:0.00000001	(Banksii_NADH:0.00000001	Truncata_NADH:0.00000011):0.00000011):0.00000011	(Gombe_NADH:0.00000001	(Foconah_NADH:0.00000001	(Pisang_Mas_NADH:0.00000001	(Zebrina_NADH:0.00000001	(Grande_naine_NADH:0.00000001	Mbwazirume_NADH:0.00000001):0.00000001):0.00000001):0.00000001):0.00000001):0.00000001):0.00000006):0.00000003):0.00000002):0.00000001):0.00000001):0.00000001):0.00000001):0.00000001):0.00000001):0.00000001):0.00000001):0.00000011):0.00000007):0.00000008):0.00000001):0.01654250):0.01578164):0.04069102);
(((Lal_velchi_NADH:0.00000009	Yawa_2_NADH:0.00000001):0.00000008	(Pisang_Batu_NADH:0.00000001	(Textilis_NADH:0.18946695	(Musa_ornata_NADH:0.02807827	(Malaccensis_NADH:0.00490849	((Safet_velchi_NADH:0.00000001	DH_Pahang_NADH:0.00000001):0.00000001	(Figue_Pomme_Geante_NADH:0.00000001	(Pisang_Mas_NADH:0.00000001	(Pisang_Ceylan_NADH:0.00000001	(Mbwazirume_NADH:0.00000008	(Pisang_Bakar_NADH:0.00000001	(Prata_Ana_NADH:0.00000001	(Tomolo_NADH:0.00000001	(Pisang_Kayu_NADH:0.00000009	(Agutay_NADH:0.00000001	(Wompa_NADH:0.00000001	(Long_Tavoy_NADH:0.00000001	(Orishele_NADH:0.00000001	(Lady_Finger_NADH:0.00000001	(Khae_Phrae_NADH:0.00000001	(Gombe_NADH:0.00000001	(Grande_naine_NADH:0.00000001	(Foconah_NADH:0.00000001	(Banksii_NADH:0.00000001	(Zebrina_NADH:0.00000001	(Truncata_NADH:0.00000010	Kunnan_NADH:0.00000001):0.00000005):0.00000003):0.00000001):0.00000001):0.00000001):0.00000001):0.00000001):0.00000001):0.00000001):0.00000001):0.00000001):0.00000001):0.00000005):0.00000003):0.00000002):0.00000001):0.00000006):0.00000006):0.00000012):0.00000006):0.00000068):0.01575030):0.01877697):0.02878463):0.00000001):0.00000010	(Saba_NADH:0.00000002	(Namwa_Khom_NADH:0.00000001	(Honduras_NADH:0.00000001	Monthan_NADH:0.00000002):0.00000001):0.00000009):0.00000009	(Kluai_Tiparot_NADH:0.00000002	(Pelipita_NADH:0.00000001	(Pisang_Klutuk_Wulung_NADH:0.00000009	Dole_NADH:0.00000002):0.00000012):0.00000008):0.00000008);
(Yawa_2_NADH:0.00000001	Pisang_Batu_NADH:0.00000008	(Saba_NADH:0.00000012	(Honduras_NADH:0.00000002	(((Monthan_NADH:0.00000001	(Textilis_NADH:0.22573507	(Musa_ornata_NADH:0.02830261	(Pisang_Bakar_NADH:0.00000001	(Malaccensis_NADH:0.00327428	(Grande_naine_NADH:0.00000001	(Figue_Pomme_Geante_NADH:0.00000001	(Pisang_Mas_NADH:0.00000001	(Tomolo_NADH:0.00000001	(Safet_velchi_NADH:0.00000001	(Long_Tavoy_NADH:0.00000001	((Pisang_Kayu_NADH:0.00000001	Truncata_NADH:0.00000009):0.00000012	(Kunnan_NADH:0.00000001	(Orishele_NADH:0.00000001	(DH_Pahang_NADH:0.00000001	(Foconah_NADH:0.00000001	(Banksii_NADH:0.00000001	(Zebrina_NADH:0.00000001	(Gombe_NADH:0.00000001	(Wompa_NADH:0.00000001	(Khae_Phrae_NADH:0.00000001	(Agutay_NADH:0.00000001	(Prata_Ana_NADH:0.00000001	(Lady_Finger_NADH:0.00000001	(Pisang_Ceylan_NADH:0.00000001	Mbwazirume_NADH:0.00000008):0.00000004):0.00000002):0.00000001):0.00000001):0.00000001):0.00000001):0.00000001):0.00000001):0.00000001):0.00000001):0.00000001):0.00000001):0.00000001):0.00000008):0.00000008):0.00000012):0.00000008):0.00000006):0.00000006):0.00000006):0.00000001):0.01762923):0.01926414):0.02422271):0.00000001	(Lal_velchi_NADH:0.00000002	(Pelipita_NADH:0.00000001	(Pisang_Klutuk_Wulung_NADH:0.00000011	Namwa_Khom_NADH:0.00000002):0.00000009):0.00000009):0.00000009):0.00000009	(Kluai_Tiparot_NADH:0.00000001	Dole_NADH:0.00000002):0.00000009):0.00000011):0.00000009):0.00000001);
(Yawa_2_NADH:0.00000001	Pelipita_NADH:0.00000008	(Honduras_NADH:0.00000012	((Monthan_NADH:0.00000001	(Lal_velchi_NADH:0.00000001	(Kluai_Tiparot_NADH:0.00000001	(Pisang_Batu_NADH:0.00000001	Namwa_Khom_NADH:0.00000002):0.00000001):0.00000001):0.00000001):0.00000008	(Pisang_Klutuk_Wulung_NADH:0.00000011	(Saba_NADH:0.00000009	(Dole_NADH:0.00000001	(Textilis_NADH:0.22165899	(Musa_ornata_NADH:0.02055601	(Malaccensis_NADH:0.00600356	(DH_Pahang_NADH:0.00000002	(Gombe_NADH:0.00000001	(Grande_naine_NADH:0.00000001	(Pisang_Ceylan_NADH:0.00000001	(Banksii_NADH:0.00000001	(Tomolo_NADH:0.00000001	(Zebrina_NADH:0.00000001	(Safet_velchi_NADH:0.00000001	(Pisang_Mas_NADH:0.00000001	((Pisang_Kayu_NADH:0.00000001	(Mbwazirume_NADH:0.00000001	Truncata_NADH:0.00000001):0.00000001):0.00000006	(Long_Tavoy_NADH:0.00000001	(Wompa_NADH:0.00000001	(Kunnan_NADH:0.00000001	(Figue_Pomme_Geante_NADH:0.00000001	(Orishele_NADH:0.00000001	(Agutay_NADH:0.00000001	(Khae_Phrae_NADH:0.00000001	(Prata_Ana_NADH:0.00000001	(Foconah_NADH:0.00000001	(Lady_Finger_NADH:0.00000001	Pisang_Bakar_NADH:0.00000001):0.00000001):0.00000001):0.00000001):0.00000001):0.00000001):0.00000001):0.00000001):0.00000001):0.00000001):0.00000001):0.00000009):0.00000012):0.00000007):0.00000004):0.00000002):0.00000001):0.00000001):0.00000001):0.00000001):0.00225574):0.01914337):0.01612703):0.02808965):0.00000001):0.00000008):0.00000001):0.00000008):0.00000001);
(Kluai_Tiparot_NADH:0.00000001	Saba_NADH:0.00000012	(Lal_velchi_NADH:0.00000009	((Namwa_Khom_NADH:0.00000001	(Monthan_NADH:0.00000001	(Yawa_2_NADH:0.00000001	Honduras_NADH:0.00000009):0.00000007):0.00000010):0.00000010	((Pisang_Batu_NADH:0.00000001	(Pisang_Klutuk_Wulung_NADH:0.00000001	(Pelipita_NADH:0.00000012	(Textilis_NADH:0.19440196	(Musa_ornata_NADH:0.02448742	(Malaccensis_NADH:0.00273585	(DH_Pahang_NADH:0.00000001	(Safet_velchi_NADH:0.00000001	((Prata_Ana_NADH:0.00000002	(Figue_Pomme_Geante_NADH:0.00000001	(Wompa_NADH:0.00000001	(Tomolo_NADH:0.00000001	(Grande_naine_NADH:0.00000001	(Pisang_Kayu_NADH:0.00000001	(Mbwazirume_NADH:0.00000001	(Khae_Phrae_NADH:0.00000001	(Pisang_Ceylan_NADH:0.00000001	(Lady_Finger_NADH:0.00000001	(Zebrina_NADH:0.00000001	(Long_Tavoy_NADH:0.00000001	(Gombe_NADH:0.00000001	(Foconah_NADH:0.00000001	((Pisang_Mas_NADH:0.00000001	Truncata_NADH:0.00000007):0.00000011	(Pisang_Bakar_NADH:0.00000001	Kunnan_NADH:0.00000001):0.00000001):0.00000006):0.00000003):0.00000002):0.00000001):0.00000001):0.00000001):0.00000001):0.00000001):0.00000001):0.00000001):0.00000001):0.00000001):0.00000002):0.00000001):0.00000001	(Banksii_NADH:0.00000001	(Orishele_NADH:0.00000001	Agutay_NADH:0.00000001):0.00000001):0.00000002):0.00000006):0.00000006):0.00559939):0.02707856):0.01595623):0.02328374):0.00000008):0.00000010):0.00000008	Dole_NADH:0.00000001):0.00000010):0.00000009):0.00000009);
(Pisang_Batu_NADH:0.00000008	(Yawa_2_NADH:0.00000007	(Textilis_NADH:0.20936303	(Musa_ornata_NADH:0.04576124	(Malaccensis_NADH:0.00000059	(Orishele_NADH:0.00000001	(Grande_naine_NADH:0.00000008	((Pisang_Ceylan_NADH:0.00000001	(Gombe_NADH:0.00000001	(Kunnan_NADH:0.00000001	(Zebrina_NADH:0.00000001	(Pisang_Kayu_NADH:0.00000007	(Pisang_Bakar_NADH:0.00000001	(Mbwazirume_NADH:0.00000008	(Figue_Pomme_Geante_NADH:0.00000001	(Prata_Ana_NADH:0.00000001	(Safet_velchi_NADH:0.00000001	(Long_Tavoy_NADH:0.00000001	(Agutay_NADH:0.00000001	(Khae_Phrae_NADH:0.00000001	(Wompa_NADH:0.00000001	(Foconah_NADH:0.00000001	(Truncata_NADH:0.00000007	Banksii_NADH:0.00000001):0.00000009):0.00000012):0.00000006):0.00000003):0.00000002):0.00000001):0.00000001):0.00000001):0.00000001):0.00000010):0.00000001):0.00000007):0.00000009):0.00000005):0.00000003):0.00000008	(Tomolo_NADH:0.00000001	(DH_Pahang_NADH:0.00000001	(Lady_Finger_NADH:0.00000001	Pisang_Mas_NADH:0.00000001):0.00000001):0.00000001):0.00000001):0.00000008):0.00000001):0.00817760):0.01860245):0.01908849):0.01010722):0.00000009	((Lal_velchi_NADH:0.00000001	((Monthan_NADH:0.00000001	Dole_NADH:0.00000001):0.00000001	(Namwa_Khom_NADH:0.00000001	(Kluai_Tiparot_NADH:0.00000010	Honduras_NADH:0.00000001):0.00000008):0.00000008):0.00000009):0.00000012	(Pelipita_NADH:0.00000001	(Pisang_Klutuk_Wulung_NADH:0.00000008	Saba_NADH:0.00000001):0.00000008):0.00000010):0.00000010);
(Pisang_Klutuk_Wulung_NADH:0.00000001	(Saba_NADH:0.00000009	((Dole_NADH:0.00000002	(Honduras_NADH:0.00000002	(Pelipita_NADH:0.00000001	(Lal_velchi_NADH:0.00000001	(Monthan_NADH:0.00000001	(Pisang_Batu_NADH:0.00000010	Namwa_Khom_NADH:0.00000001):0.00000001):0.00000001):0.00000008):0.00000009):0.00000009):0.00000009	(Kluai_Tiparot_NADH:0.00000009	Yawa_2_NADH:0.00000001):0.00000012):0.00000009):0.00000001	(Textilis_NADH:0.20908712	(Musa_ornata_NADH:0.01964330	(Safet_velchi_NADH:0.00000001	(Malaccensis_NADH:0.00165881	(DH_Pahang_NADH:0.00000001	(Agutay_NADH:0.00000001	(Banksii_NADH:0.00000001	(Zebrina_NADH:0.00000001	(Lady_Finger_NADH:0.00000001	(Pisang_Bakar_NADH:0.00000001	(Tomolo_NADH:0.00000001	(Grande_naine_NADH:0.00000001	(Mbwazirume_NADH:0.00000001	(Truncata_NADH:0.00000008	(Long_Tavoy_NADH:0.00000001	(Khae_Phrae_NADH:0.00000001	(Gombe_NADH:0.00000001	(Pisang_Mas_NADH:0.00000001	(Prata_Ana_NADH:0.00000001	(Wompa_NADH:0.00000001	(Figue_Pomme_Geante_NADH:0.00000001	(Kunnan_NADH:0.00000001	(Orishele_NADH:0.00000001	(Pisang_Kayu_NADH:0.00000003	(Pisang_Ceylan_NADH:0.00000001	Foconah_NADH:0.00000001):0.00000001):0.00000001):0.00000001):0.00000001):0.00000001):0.00000001):0.00000001):0.00000001):0.00000001):0.00000001):0.00000001):0.00000006):0.00000009):0.00000005):0.00000003):0.00000002):0.00000001):0.00000001):0.00000001):0.00000007):0.00000012):0.00000001):0.02142325):0.01538938):0.02137031);
(Monthan_NADH:0.00000001	(Lal_velchi_NADH:0.00000012	((Honduras_NADH:0.00000001	(Pisang_Batu_NADH:0.00000001	Pisang_Klutuk_Wulung_NADH:0.00000002):0.00000001):0.00000010	((Kluai_Tiparot_NADH:0.00000002	(Dole_NADH:0.00000012	Pelipita_NADH:0.00000001):0.00000009):0.00000009	(Namwa_Khom_NADH:0.00000001	(Saba_NADH:0.00000008	Yawa_2_NADH:0.00000001):0.00000001):0.00000001):0.00000009):0.00000012):0.00000001	(Textilis_NADH:0.22415293	(Malaccensis_NADH:0.00000012	(Musa_ornata_NADH:0.04236008	(Safet_velchi_NADH:0.00000001	(Figue_Pomme_Geante_NADH:0.00000008	(DH_Pahang_NADH:0.00000001	(Prata_Ana_NADH:0.00000001	(Pisang_Bakar_NADH:0.00000001	((Foconah_NADH:0.00000001	Truncata_NADH:0.00000012):0.00000008	(Pisang_Ceylan_NADH:0.00000001	(Pisang_Kayu_NADH:0.00000006	(Pisang_Mas_NADH:0.00000001	(Banksii_NADH:0.00000001	(Mbwazirume_NADH:0.00000010	(Lady_Finger_NADH:0.00000001	(Long_Tavoy_NADH:0.00000001	(Zebrina_NADH:0.00000001	(Agutay_NADH:0.00000001	(Tomolo_NADH:0.00000001	(Wompa_NADH:0.00000001	(Grande_naine_NADH:0.00000001	(Kunnan_NADH:0.00000001	(Gombe_NADH:0.00000001	(Khae_Phrae_NADH:0.00000001	Orishele_NADH:0.00000001):0.00000001):0.00000001):0.00000001):0.00000001):0.00000001):0.00000001):0.00000001):0.00000001):0.00000001):0.00000001):0.00000005):0.00000003):0.00000001):0.00000012):0.00000001):0.00000008):0.00000008):0.00000008):0.00000006):0.00000001):0.00159415):0.00995522):0.03429773):0.02192571);
(Pisang_Batu_NADH:0.00000001	Lal_velchi_NADH:0.00000010	(Pisang_Klutuk_Wulung_NADH:0.00000001	((Kluai_Tiparot_NADH:0.00000001	Yawa_2_NADH:0.00000007):0.00000001	(Dole_NADH:0.00000001	(Monthan_NADH:0.00000001	(Pelipita_NADH:0.00000001	(Saba_NADH:0.00000011	(Honduras_NADH:0.00000001	(Namwa_Khom_NADH:0.00000001	(Textilis_NADH:0.21515299	(Musa_ornata_NADH:0.02773028	(Malaccensis_NADH:0.00989287	((Gombe_NADH:0.00000001	Pisang_Mas_NADH:0.00000001):0.00000001	(Long_Tavoy_NADH:0.00000001	(Safet_velchi_NADH:0.00000001	(Orishele_NADH:0.00000001	(Pisang_Kayu_NADH:0.00000011	(Figue_Pomme_Geante_NADH:0.00000001	(Truncata_NADH:0.00000007	(Khae_Phrae_NADH:0.00000001	(Prata_Ana_NADH:0.00000001	(Tomolo_NADH:0.00000001	(Foconah_NADH:0.00000001	(Zebrina_NADH:0.00000001	(Wompa_NADH:0.00000001	(Mbwazirume_NADH:0.00000006	(Pisang_Ceylan_NADH:0.00000001	(Kunnan_NADH:0.00000001	(Lady_Finger_NADH:0.00000001	(DH_Pahang_NADH:0.00000001	(Agutay_NADH:0.00000001	(Grande_naine_NADH:0.00000001	(Banksii_NADH:0.00000001	Pisang_Bakar_NADH:0.00000001):0.00000001):0.00000001):0.00000001):0.00000001):0.00000001):0.00000001):0.00000001):0.00000003):0.00000002):0.00000001):0.00000001):0.00000001):0.00000001):0.00000001):0.00000011):0.00000001):0.00000012):0.00000012):0.00000008):0.00000008):0.00000044):0.02160868):0.02176168):0.02826043):0.00000008):0.00000011):0.00000001):0.00000010):0.00000008):0.00000012):0.0000001…
(Monthan_NADH:0.00000011	((Pisang_Batu_NADH:0.00000001	(Pisang_Klutuk_Wulung_NADH:0.00000001	(Saba_NADH:0.00000001	(Dole_NADH:0.00000001	(Yawa_2_NADH:0.00000001	Namwa_Khom_NADH:0.00000001):0.00000001):0.00000001):0.00000001):0.00000001):0.00000008	(Textilis_NADH:0.24425201	(Musa_ornata_NADH:0.04056074	(Malaccensis_NADH:0.00244353	(Safet_velchi_NADH:0.00000001	(DH_Pahang_NADH:0.00000008	(Tomolo_NADH:0.00000001	((Figue_Pomme_Geante_NADH:0.00000001	(Khae_Phrae_NADH:0.00000001	(Prata_Ana_NADH:0.00000001	(Pisang_Mas_NADH:0.00000001	(Grande_naine_NADH:0.00000001	(Long_Tavoy_NADH:0.00000001	(Agutay_NADH:0.00000001	(Pisang_Bakar_NADH:0.00000001	(Gombe_NADH:0.00000001	(Zebrina_NADH:0.00000001	(Pisang_Kayu_NADH:0.00000008	(Lady_Finger_NADH:0.00000001	(Orishele_NADH:0.00000001	(Wompa_NADH:0.00000001	(Kunnan_NADH:0.00000001	(Truncata_NADH:0.00000008	(Mbwazirume_NADH:0.00000006	Banksii_NADH:0.00000001):0.00000001):0.00000007):0.00000004):0.00000002):0.00000001):0.00000001):0.00000005):0.00000003):0.00000001):0.00000001):0.00000001):0.00000001):0.00000001):0.00000001):0.00000001):0.00000004):0.00000001	(Foconah_NADH:0.00000001	Pisang_Ceylan_NADH:0.00000001):0.00000005):0.00000001):0.00000011):0.00000001):0.00241940):0.01591889):0.00653972):0.05079888):0.00000008	(Honduras_NADH:0.00000002	(Pelipita_NADH:0.00000001	(Kluai_Tiparot_NADH:0.00000010	Lal_velchi_NADH:0.00000002):0.00000009):0.00000008):0.00000008);
(Monthan_NADH:0.00000001	(Dole_NADH:0.00000001	(Pisang_Klutuk_Wulung_NADH:0.00000001	(Pisang_Batu_NADH:0.00000001	(Saba_NADH:0.00000001	(Namwa_Khom_NADH:0.00000009	Kluai_Tiparot_NADH:0.00000001):0.00000001):0.00000001):0.00000001):0.00000008):0.00000008	((Pelipita_NADH:0.00000001	(Honduras_NADH:0.00000012	(Yawa_2_NADH:0.00000001	Lal_velchi_NADH:0.00000001):0.00000001):0.00000008):0.00000008	(Textilis_NADH:0.18815331	(Musa_ornata_NADH:0.01968323	(Safet_velchi_NADH:0.00000001	(Malaccensis_NADH:0.00164109	((Foconah_NADH:0.00000001	(Banksii_NADH:0.00000002	(Figue_Pomme_Geante_NADH:0.00000001	(Long_Tavoy_NADH:0.00000001	(Khae_Phrae_NADH:0.00000001	(Tomolo_NADH:0.00000001	(Gombe_NADH:0.00000001	(Pisang_Ceylan_NADH:0.00000001	(Agutay_NADH:0.00000001	(Kunnan_NADH:0.00000001	(Zebrina_NADH:0.00000001	(Lady_Finger_NADH:0.00000001	(Orishele_NADH:0.00000001	(Wompa_NADH:0.00000001	(Pisang_Kayu_NADH:0.00000001	(Mbwazirume_NADH:0.00000002	(Pisang_Bakar_NADH:0.00000001	Truncata_NADH:0.00000005):0.00000001):0.00000001):0.00000004):0.00000002):0.00000001):0.00000001):0.00000001):0.00000001):0.00000001):0.00000001):0.00000001):0.00000001):0.00000001):0.00000002):0.00000001):0.00000001):0.00000002	(Grande_naine_NADH:0.00000001	(DH_Pahang_NADH:0.00000001	(Prata_Ana_NADH:0.00000001	Pisang_Mas_NADH:0.00000001):0.00000001):0.00000001):0.00000001):0.00000009):0.00000001):0.02236709):0.01725888):0.03642564):0.00000008);
(Monthan_NADH:0.00000001	(Pisang_Klutuk_Wulung_NADH:0.00000009	((Dole_NADH:0.00000002	(Pisang_Batu_NADH:0.00000002	(Pelipita_NADH:0.00000001	(Kluai_Tiparot_NADH:0.00000001	(Lal_velchi_NADH:0.00000001	(Honduras_NADH:0.00000012	Namwa_Khom_NADH:0.00000001):0.00000001):0.00000001):0.00000008):0.00000009):0.00000009):0.00000009	(Saba_NADH:0.00000009	Yawa_2_NADH:0.00000001):0.00000008):0.00000009):0.00000001	(Textilis_NADH:0.24405469	(Musa_ornata_NADH:0.04313614	(Malaccensis_NADH:0.00000022	(Safet_velchi_NADH:0.00000001	(Figue_Pomme_Geante_NADH:0.00000010	(DH_Pahang_NADH:0.00000001	((Foconah_NADH:0.00000001	(Long_Tavoy_NADH:0.00000001	(Banksii_NADH:0.00000001	(Tomolo_NADH:0.00000001	(Mbwazirume_NADH:0.00000008	(Orishele_NADH:0.00000001	(Gombe_NADH:0.00000001	(Pisang_Mas_NADH:0.00000001	(Agutay_NADH:0.00000001	(Pisang_Kayu_NADH:0.00000008	(Wompa_NADH:0.00000001	(Grande_naine_NADH:0.00000001	(Khae_Phrae_NADH:0.00000001	(Pisang_Ceylan_NADH:0.00000001	(Zebrina_NADH:0.00000001	(Lady_Finger_NADH:0.00000001	(Kunnan_NADH:0.00000001	Truncata_NADH:0.00000007):0.00000008):0.00000004):0.00000002):0.00000001):0.00000001):0.00000001):0.00000001):0.00000004):0.00000002):0.00000001):0.00000001):0.00000001):0.00000008):0.00000005):0.00000003):0.00000002):0.00000003	(Prata_Ana_NADH:0.00000001	Pisang_Bakar_NADH:0.00000001):0.00000001):0.00000007):0.00000012):0.00000001):0.00826236):0.02066824):0.01040582):0.04279442);
(Monthan_NADH:0.00000001	(Saba_NADH:0.00000011	((Pisang_Batu_NADH:0.00000001	(Namwa_Khom_NADH:0.00000001	Pisang_Klutuk_Wulung_NADH:0.00000002):0.00000001):0.00000009	((Kluai_Tiparot_NADH:0.00000002	(Lal_velchi_NADH:0.00000011	Pelipita_NADH:0.00000001):0.00000008):0.00000008	(Honduras_NADH:0.00000001	(Dole_NADH:0.00000012	Yawa_2_NADH:0.00000001):0.00000001):0.00000001):0.00000011):0.00000011):0.00000001	(Textilis_NADH:0.19286159	(Musa_ornata_NADH:0.02884444	(Pisang_Bakar_NADH:0.00000001	(Malaccensis_NADH:0.00494153	(Zebrina_NADH:0.00000001	(Long_Tavoy_NADH:0.00000001	(Kunnan_NADH:0.00000001	(Pisang_Kayu_NADH:0.00000007	(Khae_Phrae_NADH:0.00000001	(Wompa_NADH:0.00000001	(Agutay_NADH:0.00000001	(Banksii_NADH:0.00000001	(Tomolo_NADH:0.00000001	(Figue_Pomme_Geante_NADH:0.00000001	(Orishele_NADH:0.00000001	(Foconah_NADH:0.00000001	(Safet_velchi_NADH:0.00000001	(Pisang_Ceylan_NADH:0.00000001	(Grande_naine_NADH:0.00000001	(Pisang_Mas_NADH:0.00000001	(Gombe_NADH:0.00000001	(DH_Pahang_NADH:0.00000001	(Prata_Ana_NADH:0.00000001	(Mbwazirume_NADH:0.00000001	(Lady_Finger_NADH:0.00000001	Truncata_NADH:0.00000012):0.00000002):0.00000008):0.00000004):0.00000002):0.00000001):0.00000001):0.00000001):0.00000001):0.00000001):0.00000001):0.00000001):0.00000001):0.00000001):0.00000001):0.00000001):0.00000001):0.00000001):0.00000012):0.00000012):0.00000012):0.00000007):0.00000001):0.01914927):0.01619946):0.02713964);
(Honduras_NADH:0.00000001	(Saba_NADH:0.00000001	(Kluai_Tiparot_NADH:0.00000001	(Dole_NADH:0.00000001	(Pisang_Batu_NADH:0.00000001	(Pelipita_NADH:0.00000001	(Lal_velchi_NADH:0.00000001	(Namwa_Khom_NADH:0.00000001	(Monthan_NADH:0.00000001	(Yawa_2_NADH:0.00000001	Pisang_Klutuk_Wulung_NADH:0.00000001):0.00000001):0.00000001):0.00000001):0.00000001):0.00000001):0.00000001):0.00000001):0.00000001):0.00000008	(Textilis_NADH:0.19202619	(Musa_ornata_NADH:0.02399986	(Malaccensis_NADH:0.00478987	(Figue_Pomme_Geante_NADH:0.00000001	(Safet_velchi_NADH:0.00000011	(DH_Pahang_NADH:0.00000001	((Banksii_NADH:0.00000001	(Zebrina_NADH:0.00000001	(Foconah_NADH:0.00000001	(Gombe_NADH:0.00000001	(Wompa_NADH:0.00000001	(Agutay_NADH:0.00000001	(Pisang_Bakar_NADH:0.00000001	(Kunnan_NADH:0.00000001	(Tomolo_NADH:0.00000001	(Lady_Finger_NADH:0.00000001	(Khae_Phrae_NADH:0.00000001	((Pisang_Kayu_NADH:0.00000001	Mbwazirume_NADH:0.00000001):0.00000006	(Long_Tavoy_NADH:0.00000001	(Grande_naine_NADH:0.00000001	(Orishele_NADH:0.00000001	(Truncata_NADH:0.00000002	Pisang_Ceylan_NADH:0.00000001):0.00000001):0.00000001):0.00000001):0.00000001):0.00000008):0.00000004):0.00000002):0.00000001):0.00000001):0.00000001):0.00000001):0.00000001):0.00000001):0.00000001):0.00000001):0.00000001	(Pisang_Mas_NADH:0.00000001	Prata_Ana_NADH:0.00000001):0.00000001):0.00000007):0.00000007):0.00000001):0.00516317):0.02554086):0.00773022):0.01767002);
((Dole_NADH:0.00000002	(Textilis_NADH:0.22029287	(Musa_ornata_NADH:0.02666009	(Figue_Pomme_Geante_NADH:0.00000001	(Malaccensis_NADH:0.00659337	(Safet_velchi_NADH:0.00000001	(DH_Pahang_NADH:0.00000001	((Prata_Ana_NADH:0.00000001	(Lady_Finger_NADH:0.00000001	(Wompa_NADH:0.00000001	(Kunnan_NADH:0.00000001	(Tomolo_NADH:0.00000001	(Khae_Phrae_NADH:0.00000001	(Agutay_NADH:0.00000001	(Mbwazirume_NADH:0.00000009	(Foconah_NADH:0.00000001	(Gombe_NADH:0.00000001	(Pisang_Ceylan_NADH:0.00000001	(Banksii_NADH:0.00000001	(Orishele_NADH:0.00000001	(Truncata_NADH:0.00000005	(Pisang_Bakar_NADH:0.00000001	(Zebrina_NADH:0.00000001	(Grande_naine_NADH:0.00000001	Pisang_Mas_NADH:0.00000001):0.00000001):0.00000001):0.00000001):0.00000002):0.00000001):0.00000001):0.00000001):0.00000001):0.00000001):0.00000005):0.00000003):0.00000001):0.00000001):0.00000001):0.00000001):0.00000001):0.00000001	(Pisang_Kayu_NADH:0.00000007	Long_Tavoy_NADH:0.00000001):0.00000007):0.00000009):0.00000007):0.00000012):0.00000001):0.02498136):0.02715332):0.03163078):0.00000010	(Namwa_Khom_NADH:0.00000001	(Saba_NADH:0.00000001	(Pisang_Batu_NADH:0.00000001	(Kluai_Tiparot_NADH:0.00000001	(Lal_velchi_NADH:0.00000001	Pisang_Klutuk_Wulung_NADH:0.00000002):0.00000001):0.00000001):0.00000001):0.00000001):0.00000010	(Yawa_2_NADH:0.00000001	(Monthan_NADH:0.00000012	(Pelipita_NADH:0.00000001	Honduras_NADH:0.00000001):0.00000001):0.00000008):0.00000010);
(Lal_velchi_NADH:0.00000001	(Yawa_2_NADH:0.00000009	(Kluai_Tiparot_NADH:0.00000001	(Pisang_Klutuk_Wulung_NADH:0.00000001	(Monthan_NADH:0.00000001	(Pisang_Batu_NADH:0.00000001	(Dole_NADH:0.00000001	(Namwa_Khom_NADH:0.00000001	(Pelipita_NADH:0.00000001	Saba_NADH:0.00000009):0.00000009):0.00000009):0.00000008):0.00000010):0.00000009):0.00000012):0.00000012):0.00000009	(Honduras_NADH:0.00000007	(Textilis_NADH:0.21808382	(Musa_ornata_NADH:0.03895230	(Malaccensis_NADH:0.00652633	(Figue_Pomme_Geante_NADH:0.00000001	(DH_Pahang_NADH:0.00000010	(Safet_velchi_NADH:0.00000001	(Long_Tavoy_NADH:0.00000001	(Foconah_NADH:0.00000001	(Pisang_Bakar_NADH:0.00000001	(Khae_Phrae_NADH:0.00000001	(Pisang_Mas_NADH:0.00000001	(Pisang_Kayu_NADH:0.00000001	(Prata_Ana_NADH:0.00000001	(Agutay_NADH:0.00000001	(Banksii_NADH:0.00000001	(Orishele_NADH:0.00000001	(Grande_naine_NADH:0.00000001	(Mbwazirume_NADH:0.00000001	(Lady_Finger_NADH:0.00000001	(Tomolo_NADH:0.00000001	(Zebrina_NADH:0.00000001	(Pisang_Ceylan_NADH:0.00000001	(Gombe_NADH:0.00000001	(Wompa_NADH:0.00000001	(Kunnan_NADH:0.00000001	Truncata_NADH:0.00000012):0.00000012):0.00000007):0.00000008):0.00000004):0.00000002):0.00000001):0.00000001):0.00000001):0.00000001):0.00000001):0.00000001):0.00000001):0.00000001):0.00000001):0.00000001):0.00000001):0.00000001):0.00000001):0.00000006):0.00000012):0.00000001):0.00812600):0.01599157):0.01823821):0.03280593):0.00000008);
(Honduras_NADH:0.00000001	(Pelipita_NADH:0.00000009	((Lal_velchi_NADH:0.00000001	Dole_NADH:0.00000012):0.00000008	(Namwa_Khom_NADH:0.00000001	(Monthan_NADH:0.00000001	(Pisang_Batu_NADH:0.00000001	(Saba_NADH:0.00000001	(Pisang_Klutuk_Wulung_NADH:0.00000001	Kluai_Tiparot_NADH:0.00000007):0.00000012):0.00000008):0.00000009):0.00000008):0.00000009):0.00000009):0.00000008	(Yawa_2_NADH:0.00000001	(Textilis_NADH:0.18768191	(Malaccensis_NADH:0.00000010	(Musa_ornata_NADH:0.03840934	(Figue_Pomme_Geante_NADH:0.00000001	(Pisang_Kayu_NADH:0.00000001	(Agutay_NADH:0.00000001	(DH_Pahang_NADH:0.00000001	(Zebrina_NADH:0.00000001	(Mbwazirume_NADH:0.00000001	(Khae_Phrae_NADH:0.00000001	(Foconah_NADH:0.00000001	(Banksii_NADH:0.00000001	(Lady_Finger_NADH:0.00000001	((Tomolo_NADH:0.00000001	(Pisang_Bakar_NADH:0.00000001	(Orishele_NADH:0.00000001	(Kunnan_NADH:0.00000001	Truncata_NADH:0.00000008):0.00000006):0.00000012):0.00000008):0.00000007	(Safet_velchi_NADH:0.00000001	(Grande_naine_NADH:0.00000001	(Gombe_NADH:0.00000001	(Pisang_Ceylan_NADH:0.00000001	(Prata_Ana_NADH:0.00000001	(Wompa_NADH:0.00000001	(Pisang_Mas_NADH:0.00000001	Long_Tavoy_NADH:0.00000001):0.00000001):0.00000001):0.00000001):0.00000001):0.00000001):0.00000001):0.00000001):0.00000009):0.00000012):0.00000007):0.00000004):0.00000002):0.00000001):0.00000001):0.00000001):0.00000001):0.00000001):0.00158935):0.00984126):0.02625308):0.01321200):0.00000008);
(Namwa_Khom_NADH:0.00000010	((Monthan_NADH:0.00000001	(Saba_NADH:0.00000001	(Pisang_Batu_NADH:0.00000001	(Honduras_NADH:0.00000001	(Pelipita_NADH:0.00000001	Dole_NADH:0.00000001):0.00000001):0.00000001):0.00000001):0.00000001):0.00000010	(Textilis_NADH:0.21977849	(Malaccensis_NADH:0.00000009	(Musa_ornata_NADH:0.05177535	(Figue_Pomme_Geante_NADH:0.00000001	(DH_Pahang_NADH:0.00000010	(Safet_velchi_NADH:0.00000001	(Orishele_NADH:0.00000001	(Zebrina_NADH:0.00000001	(Mbwazirume_NADH:0.00000006	(Pisang_Bakar_NADH:0.00000001	(Banksii_NADH:0.00000001	(Khae_Phrae_NADH:0.00000001	(Lady_Finger_NADH:0.00000001	(Pisang_Mas_NADH:0.00000001	(Wompa_NADH:0.00000001	(Tomolo_NADH:0.00000001	(Pisang_Kayu_NADH:0.00000008	(Agutay_NADH:0.00000001	(Pisang_Ceylan_NADH:0.00000001	(Grande_naine_NADH:0.00000001	(Kunnan_NADH:0.00000001	(Foconah_NADH:0.00000001	((Long_Tavoy_NADH:0.00000001	Truncata_NADH:0.00000009):0.00000011	(Gombe_NADH:0.00000001	Prata_Ana_NADH:0.00000001):0.00000001):0.00000006):0.00000003):0.00000002):0.00000001):0.00000001):0.00000001):0.00000004):0.00000002):0.00000001):0.00000001):0.00000001):0.00000001):0.00000001):0.00000001):0.00000006):0.00000006):0.00000007):0.00000008):0.00000001):0.00511948):0.00830138):0.03058283):0.02081120):0.00000010	(Lal_velchi_NADH:0.00000002	(Yawa_2_NADH:0.00000001	(Kluai_Tiparot_NADH:0.00000010	Pisang_Klutuk_Wulung_NADH:0.00000002):0.00000009):0.00000010):0.00000010);
(Dole_NADH:0.00000001	(Pisang_Klutuk_Wulung_NADH:0.00000002	(Yawa_2_NADH:0.00000001	(Kluai_Tiparot_NADH:0.00000001	(Monthan_NADH:0.00000001	(Namwa_Khom_NADH:0.00000001	(Saba_NADH:0.00000001	(Honduras_NADH:0.00000001	(Pisang_Batu_NADH:0.00000001	(Textilis_NADH:0.21479505	(Musa_ornata_NADH:0.03045131	(Figue_Pomme_Geante_NADH:0.00000001	(Malaccensis_NADH:0.00326653	(DH_Pahang_NADH:0.00000001	(Safet_velchi_NADH:0.00000001	(Pisang_Mas_NADH:0.00000001	(Pisang_Kayu_NADH:0.00000001	(Long_Tavoy_NADH:0.00000001	(Tomolo_NADH:0.00000001	(Pisang_Bakar_NADH:0.00000001	(Khae_Phrae_NADH:0.00000001	(Kunnan_NADH:0.00000001	(Foconah_NADH:0.00000001	(Mbwazirume_NADH:0.00000001	(Grande_naine_NADH:0.00000001	(Zebrina_NADH:0.00000001	(Prata_Ana_NADH:0.00000001	(Pisang_Ceylan_NADH:0.00000001	(Wompa_NADH:0.00000001	(Agutay_NADH:0.00000001	(Lady_Finger_NADH:0.00000001	(Truncata_NADH:0.00000008	(Gombe_NADH:0.00000001	(Banksii_NADH:0.00000001	Orishele_NADH:0.00000001):0.00000001):0.00000001):0.00000004):0.00000002):0.00000001):0.00000001):0.00000001):0.00000001):0.00000001):0.00000001):0.00000001):0.00000001):0.00000001):0.00000001):0.00000001):0.00000001):0.00000001):0.00000001):0.00000010):0.00000006):0.00000006):0.00000001):0.02181342):0.02203059):0.02842230):0.00000001):0.00000001):0.00000001):0.00000001):0.00000001):0.00000009):0…	(Pelipita_NADH:0.00000001	Lal_velchi_NADH:0.00000009):0.00000011);
(Monthan_NADH:0.00000001	(Pelipita_NADH:0.00000001	Lal_velchi_NADH:0.00000004):0.00000004	(Namwa_Khom_NADH:0.00000001	(Honduras_NADH:0.00000001	((Dole_NADH:0.00000001	(Pisang_Batu_NADH:0.00000001	(Pisang_Klutuk_Wulung_NADH:0.00000003	(Yawa_2_NADH:0.00000009	(Textilis_NADH:0.23216234	(Musa_ornata_NADH:0.04086623	(Malaccensis_NADH:0.00000023	(Safet_velchi_NADH:0.00000001	(Figue_Pomme_Geante_NADH:0.00000011	(DH_Pahang_NADH:0.00000001	((Gombe_NADH:0.00000001	(Tomolo_NADH:0.00000001	(Banksii_NADH:0.00000001	(Khae_Phrae_NADH:0.00000001	(Kunnan_NADH:0.00000001	(Mbwazirume_NADH:0.00000001	(Lady_Finger_NADH:0.00000001	(Orishele_NADH:0.00000001	(Agutay_NADH:0.00000001	(Prata_Ana_NADH:0.00000001	(Foconah_NADH:0.00000001	(Zebrina_NADH:0.00000001	(Long_Tavoy_NADH:0.00000001	(Pisang_Ceylan_NADH:0.00000001	(Pisang_Mas_NADH:0.00000001	(Pisang_Kayu_NADH:0.00000001	(Truncata_NADH:0.00000009	Pisang_Bakar_NADH:0.00000001):0.00000011):0.00000006):0.00000003):0.00000002):0.00000001):0.00000001):0.00000001):0.00000001):0.00000001):0.00000001):0.00000001):0.00000001):0.00000001):0.00000001):0.00000001):0.00000001):0.00000001	(Wompa_NADH:0.00000001	Grande_naine_NADH:0.00000001):0.00000001):0.00000012):0.00000008):0.00000001):0.00665344):0.01588490):0.01282305):0.01973610):0.00000009):0.00000012):0.00000012):0.00000009	(Kluai_Tiparot_NADH:0.00000001	Saba_NADH:0.00000001):0.00000001):0.00000009):0.00000009):0.00000012);
(((Namwa_Khom_NADH:0.00000001	(Kluai_Tiparot_NADH:0.00000001	(Pelipita_NADH:0.00000008	(Yawa_2_NADH:0.00000001	Monthan_NADH:0.00000009):0.00000001):0.00000008):0.00000008):0.00000008	(Lal_velchi_NADH:0.00000001	(Honduras_NADH:0.00000001	(Pisang_Batu_NADH:0.00000001	(Dole_NADH:0.00000010	Saba_NADH:0.00000001):0.00000008):0.00000010):0.00000009):0.00000008):0.00000001	Pisang_Klutuk_Wulung_NADH:0.00000009	(Textilis_NADH:0.21178150	(Musa_ornata_NADH:0.02588196	(Malaccensis_NADH:0.00000019	(Grande_naine_NADH:0.00000001	(Long_Tavoy_NADH:0.00000012	(Zebrina_NADH:0.00000001	(Gombe_NADH:0.00000001	(Orishele_NADH:0.00000001	(Lady_Finger_NADH:0.00000001	(Banksii_NADH:0.00000001	(Pisang_Bakar_NADH:0.00000001	(Tomolo_NADH:0.00000001	(Pisang_Ceylan_NADH:0.00000001	(Pisang_Kayu_NADH:0.00000004	(Khae_Phrae_NADH:0.00000001	((Kunnan_NADH:0.00000001	Truncata_NADH:0.00000012):0.00000009	(Agutay_NADH:0.00000001	(Wompa_NADH:0.00000001	(Mbwazirume_NADH:0.00000006	(Prata_Ana_NADH:0.00000001	(Pisang_Mas_NADH:0.00000001	(Figue_Pomme_Geante_NADH:0.00000001	(Foconah_NADH:0.00000001	(DH_Pahang_NADH:0.00000001	Safet_velchi_NADH:0.00000001):0.00000001):0.00000001):0.00000001):0.00000001):0.00000001):0.00000003):0.00000001):0.00000001):0.00000008):0.00000001):0.00000007):0.00000004):0.00000002):0.00000001):0.00000001):0.00000001):0.00000001):0.00000001):0.00000001):0.00000001):0.00331996):0.01154573):0.01182768):0.02831503);
((Monthan_NADH:0.00000001	(Namwa_Khom_NADH:0.00000008	Lal_velchi_NADH:0.00000002):0.00000008):0.00000001	Saba_NADH:0.00000001	(Kluai_Tiparot_NADH:0.00000001	(Honduras_NADH:0.00000001	(Dole_NADH:0.00000001	((Pisang_Batu_NADH:0.00000002	((Pelipita_NADH:0.00000001	Pisang_Klutuk_Wulung_NADH:0.00000011):0.00000011	(Textilis_NADH:0.20484650	(Musa_ornata_NADH:0.04119872	(Malaccensis_NADH:0.00153159	(Figue_Pomme_Geante_NADH:0.00000001	(DH_Pahang_NADH:0.00000001	(Safet_velchi_NADH:0.00000001	(Grande_naine_NADH:0.00000001	(Pisang_Bakar_NADH:0.00000001	(Banksii_NADH:0.00000001	(Kunnan_NADH:0.00000001	(Long_Tavoy_NADH:0.00000001	(Tomolo_NADH:0.00000001	(Wompa_NADH:0.00000001	(Truncata_NADH:0.00000009	(Mbwazirume_NADH:0.00000005	(Orishele_NADH:0.00000001	(Pisang_Kayu_NADH:0.00000006	(Pisang_Mas_NADH:0.00000001	(Pisang_Ceylan_NADH:0.00000001	(Gombe_NADH:0.00000001	(Lady_Finger_NADH:0.00000001	(Khae_Phrae_NADH:0.00000001	(Agutay_NADH:0.00000001	(Foconah_NADH:0.00000001	(Prata_Ana_NADH:0.00000001	Zebrina_NADH:0.00000001):0.00000001):0.00000001):0.00000001):0.00000001):0.00000001):0.00000001):0.00000001):0.00000001):0.00000003):0.00000001):0.00000001):0.00000010):0.00000006):0.00000003):0.00000002):0.00000001):0.00000001):0.00000001):0.00000009):0.00000012):0.00000012):0.00343998):0.01379546):0.00930098):0.02001988):0.00000010):0.00000008	Yawa_2_NADH:0.00000009):0.00000008):0.00000001):0.00000001):0.00000001);
(Lal_velchi_NADH:0.00000001	((Pisang_Klutuk_Wulung_NADH:0.00000001	Pelipita_NADH:0.00000009):0.00000011	(Monthan_NADH:0.00000001	(Namwa_Khom_NADH:0.00000001	(Saba_NADH:0.00000001	(Honduras_NADH:0.00000001	(Pisang_Batu_NADH:0.00000001	(Dole_NADH:0.00000005	Yawa_2_NADH:0.00000001):0.00000005):0.00000009):0.00000007):0.00000009):0.00000008):0.00000008):0.00000009	(Kluai_Tiparot_NADH:0.00000001	(Textilis_NADH:0.22540026	(Musa_ornata_NADH:0.03262475	(Malaccensis_NADH:0.00324879	(Safet_velchi_NADH:0.00000001	(Banksii_NADH:0.00000001	(Long_Tavoy_NADH:0.00000001	(Pisang_Bakar_NADH:0.00000001	(Prata_Ana_NADH:0.00000001	(Pisang_Kayu_NADH:0.00000001	(Kunnan_NADH:0.00000001	(Wompa_NADH:0.00000001	(Orishele_NADH:0.00000001	(Zebrina_NADH:0.00000001	(Tomolo_NADH:0.00000001	(Pisang_Ceylan_NADH:0.00000001	(DH_Pahang_NADH:0.00000001	(Pisang_Mas_NADH:0.00000001	(Gombe_NADH:0.00000001	((Figue_Pomme_Geante_NADH:0.00000001	(Mbwazirume_NADH:0.00000001	Truncata_NADH:0.00000008):0.00000007):0.00000010	(Agutay_NADH:0.00000001	(Lady_Finger_NADH:0.00000001	(Grande_naine_NADH:0.00000001	(Khae_Phrae_NADH:0.00000001	Foconah_NADH:0.00000001):0.00000001):0.00000001):0.00000001):0.00000001):0.00000009):0.00000007):0.00000004):0.00000002):0.00000001):0.00000001):0.00000001):0.00000001):0.00000001):0.00000001):0.00000001):0.00000001):0.00000001):0.00000001):0.00000001):0.00496778):0.01985602):0.01492599):0.04262324):0.00000008);
(Lal_velchi_NADH:0.00000001	(Honduras_NADH:0.00000001	(Pisang_Batu_NADH:0.00000001	(Namwa_Khom_NADH:0.00000001	(Pisang_Klutuk_Wulung_NADH:0.00000001	(Monthan_NADH:0.00000001	(Kluai_Tiparot_NADH:0.00000001	(Saba_NADH:0.00000001	(Yawa_2_NADH:0.00000001	Pelipita_NADH:0.00000011):0.00000011):0.00000011):0.00000008):0.00000008):0.00000009):0.00000012):0.00000006):0.00000006	(Dole_NADH:0.00000010	(Textilis_NADH:0.17879125	(Musa_ornata_NADH:0.02680287	(Malaccensis_NADH:0.01034084	(Safet_velchi_NADH:0.00000008	((Truncata_NADH:0.00000001	((Lady_Finger_NADH:0.00000001	Grande_naine_NADH:0.00000001):0.00000001	(Pisang_Kayu_NADH:0.00000001	Mbwazirume_NADH:0.00000001):0.00000011):0.00000001):0.00000006	(Kunnan_NADH:0.00000001	(Foconah_NADH:0.00000001	(Agutay_NADH:0.00000001	(Tomolo_NADH:0.00000001	(Zebrina_NADH:0.00000001	(Orishele_NADH:0.00000001	(Long_Tavoy_NADH:0.00000001	(Pisang_Mas_NADH:0.00000001	(Khae_Phrae_NADH:0.00000001	(Pisang_Bakar_NADH:0.00000001	(Pisang_Ceylan_NADH:0.00000001	(Wompa_NADH:0.00000001	(Gombe_NADH:0.00000001	(Figue_Pomme_Geante_NADH:0.00000001	(Prata_Ana_NADH:0.00000001	(DH_Pahang_NADH:0.00000001	Banksii_NADH:0.00000001):0.00000001):0.00000001):0.00000001):0.00000001):0.00000001):0.00000001):0.00000001):0.00000001):0.00000001):0.00000001):0.00000001):0.00000001):0.00000001):0.00000001):0.00000001):0.00000001):0.00000006):0.00278500):0.02157961):0.02704456):0.03461949):0.00000010);
(Yawa_2_NADH:0.00000007	Pelipita_NADH:0.00000010	(Dole_NADH:0.00000001	(Kluai_Tiparot_NADH:0.00000001	((Honduras_NADH:0.00000001	(Lal_velchi_NADH:0.00000004	(Saba_NADH:0.00000001	(Textilis_NADH:0.23674386	(Musa_ornata_NADH:0.03435512	(Malaccensis_NADH:0.00134806	(Orishele_NADH:0.00000001	((Figue_Pomme_Geante_NADH:0.00000001	(Prata_Ana_NADH:0.00000001	(Banksii_NADH:0.00000001	(Gombe_NADH:0.00000001	(Safet_velchi_NADH:0.00000001	(Zebrina_NADH:0.00000001	(Grande_naine_NADH:0.00000001	(Foconah_NADH:0.00000001	(Kunnan_NADH:0.00000001	(Wompa_NADH:0.00000001	(Agutay_NADH:0.00000001	((Pisang_Kayu_NADH:0.00000009	(Pisang_Mas_NADH:0.00000001	(Mbwazirume_NADH:0.00000001	Truncata_NADH:0.00000007):0.00000008):0.00000001):0.00000010	(Pisang_Ceylan_NADH:0.00000001	(Pisang_Bakar_NADH:0.00000001	Lady_Finger_NADH:0.00000001):0.00000001):0.00000001):0.00000006):0.00000007):0.00000004):0.00000002):0.00000001):0.00000001):0.00000001):0.00000001):0.00000001):0.00000001):0.00000001):0.00000001	(Tomolo_NADH:0.00000001	(Long_Tavoy_NADH:0.00000001	(Khae_Phrae_NADH:0.00000001	DH_Pahang_NADH:0.00000001):0.00000001):0.00000001):0.00000001):0.00000001):0.00355508):0.01318541):0.00946150):0.03258677):0.00000004):0.00000010):0.00000001	(Pisang_Batu_NADH:0.00000001	(Namwa_Khom_NADH:0.00000001	(Monthan_NADH:0.00000001	Pisang_Klutuk_Wulung_NADH:0.00000009):0.00000008):0.00000009):0.00000008):0.00000007):0.00000008):0.00000007);
(Namwa_Khom_NADH:0.00000009	((Pisang_Klutuk_Wulung_NADH:0.00000001	(Lal_velchi_NADH:0.00000001	(Kluai_Tiparot_NADH:0.00000001	(Pisang_Batu_NADH:0.00000001	(Yawa_2_NADH:0.00000001	Saba_NADH:0.00000001):0.00000001):0.00000001):0.00000001):0.00000001):0.00000010	(Textilis_NADH:0.18326775	(Musa_ornata_NADH:0.02094187	(Malaccensis_NADH:0.00491976	(Safet_velchi_NADH:0.00000001	(DH_Pahang_NADH:0.00000009	(Figue_Pomme_Geante_NADH:0.00000001	(Long_Tavoy_NADH:0.00000001	((Wompa_NADH:0.00000001	(Agutay_NADH:0.00000001	(Zebrina_NADH:0.00000001	(Pisang_Bakar_NADH:0.00000001	(Khae_Phrae_NADH:0.00000001	(Kunnan_NADH:0.00000001	(Tomolo_NADH:0.00000001	((Gombe_NADH:0.00000001	Truncata_NADH:0.00000009):0.00000012	(Pisang_Kayu_NADH:0.00000005	(Foconah_NADH:0.00000001	(Banksii_NADH:0.00000001	(Orishele_NADH:0.00000001	(Pisang_Mas_NADH:0.00000001	(Lady_Finger_NADH:0.00000001	Grande_naine_NADH:0.00000001):0.00000001):0.00000001):0.00000001):0.00000001):0.00000001):0.00000001):0.00000009):0.00000005):0.00000003):0.00000002):0.00000001):0.00000001):0.00000001):0.00000001	(Pisang_Ceylan_NADH:0.00000001	(Mbwazirume_NADH:0.00000009	Prata_Ana_NADH:0.00000001):0.00000008):0.00000008):0.00000007):0.00000008):0.00000008):0.00000001):0.00508722):0.02062541):0.01165633):0.02506183):0.00000010	(Honduras_NADH:0.00000002	(Pelipita_NADH:0.00000001	(Dole_NADH:0.00000012	Monthan_NADH:0.00000002):0.00000008):0.00000010):0.00000010);
(Dole_NADH:0.00000001	(Lal_velchi_NADH:0.00000001	(Saba_NADH:0.00000001	(Pisang_Batu_NADH:0.00000001	(Honduras_NADH:0.00000001	((Pelipita_NADH:0.00000007	(Namwa_Khom_NADH:0.00000001	Monthan_NADH:0.00000010):0.00000001):0.00000009	(Kluai_Tiparot_NADH:0.00000001	(Yawa_2_NADH:0.00000001	Pisang_Klutuk_Wulung_NADH:0.00000001):0.00000001):0.00000001):0.00000008):0.00000008):0.00000009):0.00000012):0.00000008	(Textilis_NADH:0.21664204	(Musa_ornata_NADH:0.04157326	((Grande_naine_NADH:0.00000001	Malaccensis_NADH:0.00822323):0.00000001	(Gombe_NADH:0.00000001	(Orishele_NADH:0.00000001	(Zebrina_NADH:0.00000001	(DH_Pahang_NADH:0.00000001	((Mbwazirume_NADH:0.00000001	(Truncata_NADH:0.00000006	Pisang_Kayu_NADH:0.00000001):0.00000007):0.00000006	(Foconah_NADH:0.00000001	(Safet_velchi_NADH:0.00000001	(Lady_Finger_NADH:0.00000001	(Wompa_NADH:0.00000001	(Agutay_NADH:0.00000001	(Pisang_Ceylan_NADH:0.00000001	(Banksii_NADH:0.00000001	(Prata_Ana_NADH:0.00000001	(Pisang_Mas_NADH:0.00000001	(Tomolo_NADH:0.00000001	(Long_Tavoy_NADH:0.00000001	(Pisang_Bakar_NADH:0.00000001	(Figue_Pomme_Geante_NADH:0.00000001	(Khae_Phrae_NADH:0.00000001	Kunnan_NADH:0.00000001):0.00000001):0.00000001):0.00000001):0.00000001):0.00000001):0.00000001):0.00000001):0.00000001):0.00000001):0.00000001):0.00000001):0.00000001):0.00000001):0.00000001):0.00000007):0.00000008):0.00000008):0.00000008):0.00000008):0.03054020):0.02659182):0.02479366);
(Pelipita_NADH:0.00000001	Pisang_Klutuk_Wulung_NADH:0.00000010	(Monthan_NADH:0.00000007	(Yawa_2_NADH:0.00000001	(Pisang_Batu_NADH:0.00000008	(Lal_velchi_NADH:0.00000002	(Dole_NADH:0.00000002	((Saba_NADH:0.00000001	(Textilis_NADH:0.23943393	(Musa_ornata_NADH:0.03716540	(Malaccensis_NADH:0.00000195	(Safet_velchi_NADH:0.00000001	(Figue_Pomme_Geante_NADH:0.00000006	((Zebrina_NADH:0.00000001	(Pisang_Ceylan_NADH:0.00000001	(Long_Tavoy_NADH:0.00000001	(Pisang_Mas_NADH:0.00000001	(Foconah_NADH:0.00000001	(Grande_naine_NADH:0.00000001	(Lady_Finger_NADH:0.00000001	(Orishele_NADH:0.00000001	(Agutay_NADH:0.00000001	(Truncata_NADH:0.00000007	(Khae_Phrae_NADH:0.00000001	(Banksii_NADH:0.00000001	(Gombe_NADH:0.00000001	(Mbwazirume_NADH:0.00000001	(Pisang_Bakar_NADH:0.00000001	(Tomolo_NADH:0.00000001	(Pisang_Kayu_NADH:0.00000001	(Wompa_NADH:0.00000001	Kunnan_NADH:0.00000001):0.00000001):0.00000001):0.00000001):0.00000001):0.00000001):0.00000001):0.00000001):0.00000001):0.00000004):0.00000002):0.00000001):0.00000001):0.00000001):0.00000001):0.00000001):0.00000001):0.00000001):0.00000007	(Prata_Ana_NADH:0.00000001	DH_Pahang_NADH:0.00000001):0.00000001):0.00000009):0.00000001):0.01157307):0.01695871):0.02239323):0.01921611):0.00000001	(Honduras_NADH:0.00000001	(Kluai_Tiparot_NADH:0.00000001	Namwa_Khom_NADH:0.00000002):0.00000001):0.00000012):0.00000012):0.00000012):0.00000012):0.00000001):0.00000008):0.00000001);
(Pelipita_NADH:0.00000001	Pisang_Klutuk_Wulung_NADH:0.00000008	(Pisang_Batu_NADH:0.00000008	(Monthan_NADH:0.00000002	(((Saba_NADH:0.00000001	(Textilis_NADH:0.23833743	(Musa_ornata_NADH:0.04481206	(Malaccensis_NADH:0.00000001	(DH_Pahang_NADH:0.00000001	(Safet_velchi_NADH:0.00000001	(Figue_Pomme_Geante_NADH:0.00000001	(Orishele_NADH:0.00000001	(Long_Tavoy_NADH:0.00000001	(Truncata_NADH:0.00000012	(Lady_Finger_NADH:0.00000001	(Agutay_NADH:0.00000001	(Pisang_Ceylan_NADH:0.00000001	(Zebrina_NADH:0.00000001	(Pisang_Mas_NADH:0.00000001	(Foconah_NADH:0.00000001	(Khae_Phrae_NADH:0.00000001	(Wompa_NADH:0.00000001	(Pisang_Kayu_NADH:0.00000012	(Kunnan_NADH:0.00000001	(Banksii_NADH:0.00000001	(Tomolo_NADH:0.00000001	(Grande_naine_NADH:0.00000001	(Pisang_Bakar_NADH:0.00000001	(Gombe_NADH:0.00000001	(Mbwazirume_NADH:0.00000008	Prata_Ana_NADH:0.00000001):0.00000004):0.00000002):0.00000001):0.00000001):0.00000001):0.00000001):0.00000001):0.00000006):0.00000004):0.00000002):0.00000001):0.00000001):0.00000001):0.00000001):0.00000001):0.00000001):0.00000009):0.00000009):0.00000008):0.00000011):0.00000008):0.00163749):0.02413970):0.01063291):0.02879260):0.00000001	(Honduras_NADH:0.00000002	(Yawa_2_NADH:0.00000001	(Dole_NADH:0.00000007	Namwa_Khom_NADH:0.00000002):0.00000010):0.00000009):0.00000009):0.00000009	(Lal_velchi_NADH:0.00000001	Kluai_Tiparot_NADH:0.00000002):0.00000008):0.00000010):0.00000008):0.00000001);
(Pisang_Klutuk_Wulung_NADH:0.00000001	Lal_velchi_NADH:0.00000012	((Pisang_Batu_NADH:0.00000001	Yawa_2_NADH:0.00000007):0.00000001	((Saba_NADH:0.00000001	(Pelipita_NADH:0.00000001	Monthan_NADH:0.00000001):0.00000001):0.00000001	(Kluai_Tiparot_NADH:0.00000001	((Dole_NADH:0.00000001	(Namwa_Khom_NADH:0.00000001	Honduras_NADH:0.00000012):0.00000008):0.00000008	(Textilis_NADH:0.22285004	(Musa_ornata_NADH:0.03754832	(Malaccensis_NADH:0.00208902	(Kunnan_NADH:0.00000001	((Banksii_NADH:0.00000001	(DH_Pahang_NADH:0.00000001	(Prata_Ana_NADH:0.00000001	((Pisang_Kayu_NADH:0.00000001	(Pisang_Mas_NADH:0.00000001	(Mbwazirume_NADH:0.00000001	Truncata_NADH:0.00000012):0.00000008):0.00000007):0.00000008	(Agutay_NADH:0.00000001	(Zebrina_NADH:0.00000001	(Long_Tavoy_NADH:0.00000001	(Gombe_NADH:0.00000001	(Wompa_NADH:0.00000001	(Tomolo_NADH:0.00000001	(Pisang_Ceylan_NADH:0.00000001	(Pisang_Bakar_NADH:0.00000001	(Grande_naine_NADH:0.00000001	(Figue_Pomme_Geante_NADH:0.00000001	Safet_velchi_NADH:0.00000001):0.00000001):0.00000001):0.00000001):0.00000001):0.00000001):0.00000001):0.00000001):0.00000001):0.00000001):0.00000001):0.00000012):0.00000007):0.00000010):0.00000010	(Foconah_NADH:0.00000001	(Lady_Finger_NADH:0.00000001	(Khae_Phrae_NADH:0.00000001	Orishele_NADH:0.00000001):0.00000001):0.00000001):0.00000001):0.00000010):0.00285336):0.01474492):0.02327352):0.02088014):0.00000008):0.00000008):0.00000011):0.00000008);
(Lal_velchi_NADH:0.00000007	((Namwa_Khom_NADH:0.00000001	(Honduras_NADH:0.00000001	(Kluai_Tiparot_NADH:0.00000001	(Pisang_Batu_NADH:0.00000001	(Yawa_2_NADH:0.00000001	Dole_NADH:0.00000001):0.00000001):0.00000001):0.00000001):0.00000001):0.00000008	(Textilis_NADH:0.22052819	(Musa_ornata_NADH:0.02973258	(Malaccensis_NADH:0.00242460	(Figue_Pomme_Geante_NADH:0.00000001	(DH_Pahang_NADH:0.00000001	(Safet_velchi_NADH:0.00000001	(Tomolo_NADH:0.00000001	(Mbwazirume_NADH:0.00000012	(Pisang_Mas_NADH:0.00000001	(Kunnan_NADH:0.00000001	(Agutay_NADH:0.00000001	(Gombe_NADH:0.00000001	(Pisang_Kayu_NADH:0.00000006	(Banksii_NADH:0.00000001	(Wompa_NADH:0.00000001	(Lady_Finger_NADH:0.00000001	(Grande_naine_NADH:0.00000001	(Khae_Phrae_NADH:0.00000001	(Zebrina_NADH:0.00000001	(Pisang_Ceylan_NADH:0.00000001	(Orishele_NADH:0.00000001	(Long_Tavoy_NADH:0.00000001	(Pisang_Bakar_NADH:0.00000001	(Truncata_NADH:0.00000007	(Prata_Ana_NADH:0.00000001	Foconah_NADH:0.00000001):0.00000001):0.00000004):0.00000002):0.00000001):0.00000001):0.00000001):0.00000001):0.00000001):0.00000001):0.00000001):0.00000001):0.00000001):0.00000009):0.00000006):0.00000004):0.00000003):0.00000001):0.00000008):0.00000007):0.00000007):0.00000012):0.00579301):0.02196249):0.02711963):0.02466723):0.00000008	(Monthan_NADH:0.00000002	(Pelipita_NADH:0.00000001	(Saba_NADH:0.00000011	Pisang_Klutuk_Wulung_NADH:0.00000002):0.00000009):0.00000010):0.00000010);
(Kluai_Tiparot_NADH:0.00000001	(Yawa_2_NADH:0.00000001	(Pisang_Klutuk_Wulung_NADH:0.00000001	(Monthan_NADH:0.00000001	(Honduras_NADH:0.00000001	(Namwa_Khom_NADH:0.00000001	(Pisang_Batu_NADH:0.00000001	(Lal_velchi_NADH:0.00000009	Dole_NADH:0.00000001):0.00000001):0.00000001):0.00000001):0.00000001):0.00000001):0.00000012):0.00000008	(Saba_NADH:0.00000002	(Pelipita_NADH:0.00000001	(Malaccensis_NADH:0.00000006	(Figue_Pomme_Geante_NADH:0.00000011	((Musa_ornata_NADH:0.03577054	Textilis_NADH:0.21805822):0.01341755	((Safet_velchi_NADH:0.00000001	DH_Pahang_NADH:0.00000011):0.00000001	(Wompa_NADH:0.00000001	(Banksii_NADH:0.00000001	(Tomolo_NADH:0.00000001	(Prata_Ana_NADH:0.00000001	(Agutay_NADH:0.00000001	(Kunnan_NADH:0.00000001	(Mbwazirume_NADH:0.00000001	(Foconah_NADH:0.00000001	(Khae_Phrae_NADH:0.00000001	(Zebrina_NADH:0.00000001	(Pisang_Mas_NADH:0.00000001	(Truncata_NADH:0.00000011	(Pisang_Bakar_NADH:0.00000001	(Pisang_Kayu_NADH:0.00000001	(Pisang_Ceylan_NADH:0.00000001	(Lady_Finger_NADH:0.00000001	(Grande_naine_NADH:0.00000001	(Orishele_NADH:0.00000001	(Gombe_NADH:0.00000001	Long_Tavoy_NADH:0.00000001):0.00000001):0.00000001):0.00000001):0.00000001):0.00000001):0.00000001):0.00000001):0.00000006):0.00000003):0.00000002):0.00000001):0.00000001):0.00000001):0.00000001):0.00000001):0.00000001):0.00000001):0.00000001):0.00000008):0.00000007):0.00000001):0.00825658):0.03447523):0.00000009):0.00000009);
(Pelipita_NADH:0.00000001	(Pisang_Batu_NADH:0.00000008	(Lal_velchi_NADH:0.00000001	(Textilis_NADH:0.20119469	(Musa_ornata_NADH:0.02702540	(Figue_Pomme_Geante_NADH:0.00000001	(Malaccensis_NADH:0.00163079	((Lady_Finger_NADH:0.00000001	(Long_Tavoy_NADH:0.00000001	(Pisang_Ceylan_NADH:0.00000001	(Orishele_NADH:0.00000001	(Wompa_NADH:0.00000001	(Safet_velchi_NADH:0.00000001	((Pisang_Kayu_NADH:0.00000001	Truncata_NADH:0.00000008):0.00000007	(Pisang_Mas_NADH:0.00000001	(Agutay_NADH:0.00000001	(Foconah_NADH:0.00000001	(Grande_naine_NADH:0.00000001	(Tomolo_NADH:0.00000001	(Zebrina_NADH:0.00000001	(Khae_Phrae_NADH:0.00000001	(DH_Pahang_NADH:0.00000001	(Kunnan_NADH:0.00000001	(Pisang_Bakar_NADH:0.00000001	(Prata_Ana_NADH:0.00000001	Gombe_NADH:0.00000001):0.00000001):0.00000001):0.00000001):0.00000001):0.00000001):0.00000001):0.00000001):0.00000001):0.00000001):0.00000001):0.00000001):0.00000010):0.00000005):0.00000003):0.00000002):0.00000001):0.00000001):0.00000001	(Banksii_NADH:0.00000001	Mbwazirume_NADH:0.00000007):0.00000007):0.00000008):0.00000001):0.01352293):0.02115005):0.01857343):0.00000001):0.00000008	(Saba_NADH:0.00000007	(Yawa_2_NADH:0.00000001	(Honduras_NADH:0.00000009	(Pisang_Klutuk_Wulung_NADH:0.00000001	(Monthan_NADH:0.00000001	(Dole_NADH:0.00000001	(Namwa_Khom_NADH:0.00000011	Kluai_Tiparot_NADH:0.00000001):0.00000001):0.00000001):0.00000001):0.00000009):0.00000001):0.00000008):0.00000001);
(Lal_velchi_NADH:0.00000001	(Pelipita_NADH:0.00000006	Kluai_Tiparot_NADH:0.00000001):0.00000006	(Pisang_Batu_NADH:0.00000001	((Dole_NADH:0.00000001	(Honduras_NADH:0.00000001	(Monthan_NADH:0.00000001	(Saba_NADH:0.00000001	(Pisang_Klutuk_Wulung_NADH:0.00000001	(Textilis_NADH:0.23165374	(Musa_ornata_NADH:0.02170435	(Malaccensis_NADH:0.00061244	(Kunnan_NADH:0.00000001	(Figue_Pomme_Geante_NADH:0.00000010	(Khae_Phrae_NADH:0.00000001	(Safet_velchi_NADH:0.00000001	(Agutay_NADH:0.00000001	(Pisang_Ceylan_NADH:0.00000001	(Pisang_Kayu_NADH:0.00000008	(Long_Tavoy_NADH:0.00000001	(Gombe_NADH:0.00000001	(Lady_Finger_NADH:0.00000001	(Banksii_NADH:0.00000001	(Prata_Ana_NADH:0.00000001	(Tomolo_NADH:0.00000001	(Grande_naine_NADH:0.00000001	(Pisang_Bakar_NADH:0.00000001	((Mbwazirume_NADH:0.00000001	Truncata_NADH:0.00000008):0.00000011	(Wompa_NADH:0.00000001	(Foconah_NADH:0.00000001	(Pisang_Mas_NADH:0.00000001	(Zebrina_NADH:0.00000001	(DH_Pahang_NADH:0.00000001	Orishele_NADH:0.00000001):0.00000001):0.00000001):0.00000001):0.00000001):0.00000001):0.00000006):0.00000003):0.00000002):0.00000001):0.00000001):0.00000001):0.00000001):0.00000001):0.00000001):0.00000010):0.00000010):0.00000011):0.00000009):0.00000006):0.00000001):0.00772591):0.01496560):0.01395486):0.01340800):0.00000009):0.00000008):0.00000012):0.00000009):0.00000009	(Namwa_Khom_NADH:0.00000001	Yawa_2_NADH:0.00000011):0.00000009):0.00000001):0.00000010);
(Yawa_2_NADH:0.00000001	(Pisang_Batu_NADH:0.00000001	(Honduras_NADH:0.00000001	(Namwa_Khom_NADH:0.00000001	(Lal_velchi_NADH:0.00000001	(Dole_NADH:0.00000001	((Pisang_Klutuk_Wulung_NADH:0.00000001	Monthan_NADH:0.00000010):0.00000008	(Saba_NADH:0.00000001	((Textilis_NADH:0.23013529	(Musa_ornata_NADH:0.01885245	(DH_Pahang_NADH:0.00000001	(Malaccensis_NADH:0.00331054	(Figue_Pomme_Geante_NADH:0.00000001	(Safet_velchi_NADH:0.00000001	(Agutay_NADH:0.00000001	(Khae_Phrae_NADH:0.00000001	(Foconah_NADH:0.00000001	(Lady_Finger_NADH:0.00000001	(Prata_Ana_NADH:0.00000001	(Zebrina_NADH:0.00000001	(Wompa_NADH:0.00000001	(Pisang_Kayu_NADH:0.00000005	(Pisang_Ceylan_NADH:0.00000001	(Pisang_Mas_NADH:0.00000001	(Tomolo_NADH:0.00000001	(Banksii_NADH:0.00000001	(Truncata_NADH:0.00000005	(Long_Tavoy_NADH:0.00000001	(Kunnan_NADH:0.00000001	(Mbwazirume_NADH:0.00000003	(Grande_naine_NADH:0.00000001	(Gombe_NADH:0.00000001	(Pisang_Bakar_NADH:0.00000001	Orishele_NADH:0.00000001):0.00000001):0.00000001):0.00000001):0.00000001):0.00000001):0.00000001):0.00000003):0.00000002):0.00000001):0.00000001):0.00000001):0.00000003):0.00000002):0.00000001):0.00000001):0.00000001):0.00000001):0.00000001):0.00000007):0.00000012):0.00000009):0.00000001):0.00829633):0.01935372):0.02279675	Pelipita_NADH:0.00000011):0.00000011):0.00000001):0.00000009):0.00000008):0.00000010):0.00000008):0.00000008):0.00000010	Kluai_Tiparot_NADH:0.00000012);
(Monthan_NADH:0.00000001	(Pisang_Klutuk_Wulung_NADH:0.00000010	(Lal_velchi_NADH:0.00000001	((Pelipita_NADH:0.00000007	(Honduras_NADH:0.00000002	(Yawa_2_NADH:0.00000001	(Saba_NADH:0.00000009	Pisang_Batu_NADH:0.00000002):0.00000012):0.00000008):0.00000008):0.00000008	(Kluai_Tiparot_NADH:0.00000001	(Namwa_Khom_NADH:0.00000001	Dole_NADH:0.00000002):0.00000001):0.00000008):0.00000001):0.00000009):0.00000001	(Textilis_NADH:0.21813000	(Musa_ornata_NADH:0.03241627	(Malaccensis_NADH:0.00139021	(Orishele_NADH:0.00000001	(DH_Pahang_NADH:0.00000009	((Khae_Phrae_NADH:0.00000001	(Pisang_Mas_NADH:0.00000001	(Tomolo_NADH:0.00000001	(Banksii_NADH:0.00000001	(Kunnan_NADH:0.00000001	(Safet_velchi_NADH:0.00000001	(Zebrina_NADH:0.00000001	(Pisang_Kayu_NADH:0.00000005	(Pisang_Bakar_NADH:0.00000001	(Long_Tavoy_NADH:0.00000001	(Truncata_NADH:0.00000008	(Mbwazirume_NADH:0.00000005	(Grande_naine_NADH:0.00000001	(Prata_Ana_NADH:0.00000001	(Agutay_NADH:0.00000001	(Foconah_NADH:0.00000001	(Gombe_NADH:0.00000001	Wompa_NADH:0.00000001):0.00000001):0.00000001):0.00000001):0.00000001):0.00000001):0.00000001):0.00000007):0.00000004):0.00000001):0.00000005):0.00000003):0.00000001):0.00000001):0.00000001):0.00000001):0.00000001):0.00000002	(Lady_Finger_NADH:0.00000001	(Figue_Pomme_Geante_NADH:0.00000001	Pisang_Ceylan_NADH:0.00000001):0.00000001):0.00000001):0.00000001):0.00000001):0.00185549):0.02196903):0.00768480):0.03482594);
(Monthan_NADH:0.00000001	(Dole_NADH:0.00000008	(Pelipita_NADH:0.00000010	(Textilis_NADH:0.17464229	(Musa_ornata_NADH:0.03367239	(Malaccensis_NADH:0.00103920	(Agutay_NADH:0.00000001	(Pisang_Mas_NADH:0.00000008	(Prata_Ana_NADH:0.00000001	(Wompa_NADH:0.00000001	(Safet_velchi_NADH:0.00000001	(Lady_Finger_NADH:0.00000001	(Figue_Pomme_Geante_NADH:0.00000001	(Grande_naine_NADH:0.00000001	(Kunnan_NADH:0.00000001	(Zebrina_NADH:0.00000001	(Mbwazirume_NADH:0.00000012	(Pisang_Ceylan_NADH:0.00000001	((Truncata_NADH:0.00000012	Pisang_Kayu_NADH:0.00000001):0.00000011	(Khae_Phrae_NADH:0.00000001	(Tomolo_NADH:0.00000001	(Pisang_Bakar_NADH:0.00000001	(Long_Tavoy_NADH:0.00000001	(Gombe_NADH:0.00000001	(Banksii_NADH:0.00000001	(Foconah_NADH:0.00000001	(DH_Pahang_NADH:0.00000001	Orishele_NADH:0.00000001):0.00000001):0.00000001):0.00000001):0.00000001):0.00000001):0.00000001):0.00000001):0.00000001):0.00000010):0.00000001):0.00000007):0.00000009):0.00000005):0.00000003):0.00000002):0.00000001):0.00000001):0.00000001):0.00000001):0.00000001):0.00737767):0.01544430):0.01692377):0.02290858):0.00000008):0.00000009	(Namwa_Khom_NADH:0.00000001	(Kluai_Tiparot_NADH:0.00000001	(Saba_NADH:0.00000001	(Honduras_NADH:0.00000001	(Lal_velchi_NADH:0.00000001	(Pisang_Klutuk_Wulung_NADH:0.00000001	(Yawa_2_NADH:0.00000001	Pisang_Batu_NADH:0.00000007):0.00000007):0.00000010):0.00000009):0.00000008):0.00000011):0.00000009):0.00000009);
(Honduras_NADH:0.00000001	(Dole_NADH:0.00000001	(Namwa_Khom_NADH:0.00000001	((Pisang_Klutuk_Wulung_NADH:0.00000001	(Textilis_NADH:0.24108163	(Musa_ornata_NADH:0.02771092	(Malaccensis_NADH:0.00169072	(DH_Pahang_NADH:0.00000001	(Figue_Pomme_Geante_NADH:0.00000010	(Safet_velchi_NADH:0.00000001	(Tomolo_NADH:0.00000001	((Banksii_NADH:0.00000001	(Pisang_Ceylan_NADH:0.00000001	Truncata_NADH:0.00000008):0.00000007):0.00000008	(Prata_Ana_NADH:0.00000001	(Pisang_Kayu_NADH:0.00000001	(Gombe_NADH:0.00000001	(Wompa_NADH:0.00000001	(Grande_naine_NADH:0.00000001	(Foconah_NADH:0.00000001	(Zebrina_NADH:0.00000001	(Lady_Finger_NADH:0.00000001	(Pisang_Mas_NADH:0.00000001	(Long_Tavoy_NADH:0.00000001	(Orishele_NADH:0.00000001	(Agutay_NADH:0.00000001	(Mbwazirume_NADH:0.00000001	(Khae_Phrae_NADH:0.00000001	(Pisang_Bakar_NADH:0.00000001	Kunnan_NADH:0.00000001):0.00000001):0.00000001):0.00000001):0.00000001):0.00000001):0.00000001):0.00000001):0.00000001):0.00000001):0.00000001):0.00000001):0.00000001):0.00000001):0.00000001):0.00000001):0.00000008):0.00000006):0.00000009):0.00000001):0.01006613):0.02062620):0.02678727):0.02340345):0.00000001	(Pisang_Batu_NADH:0.00000001	(Kluai_Tiparot_NADH:0.00000001	(Saba_NADH:0.00000001	(Lal_velchi_NADH:0.00000001	Yawa_2_NADH:0.00000009):0.00000010):0.00000008):0.00000010):0.00000008):0.00000008):0.00000012):0.00000012	(Pelipita_NADH:0.00000001	Monthan_NADH:0.00000010):0.00000010);
(Kluai_Tiparot_NADH:0.00000001	(Yawa_2_NADH:0.00000010	((Monthan_NADH:0.00000001	Namwa_Khom_NADH:0.00000009):0.00000010	(Honduras_NADH:0.00000001	(Pisang_Batu_NADH:0.00000001	(Pisang_Klutuk_Wulung_NADH:0.00000001	(Lal_velchi_NADH:0.00000001	(Dole_NADH:0.00000001	(Saba_NADH:0.00000006	Pelipita_NADH:0.00000001):0.00000006):0.00000009):0.00000012):0.00000008):0.00000010):0.00000008):0.00000008):0.00000008	(Textilis_NADH:0.18742187	(Musa_ornata_NADH:0.03774226	(Malaccensis_NADH:0.00000026	(Pisang_Bakar_NADH:0.00000001	((Khae_Phrae_NADH:0.00000001	(Pisang_Mas_NADH:0.00000001	(Pisang_Ceylan_NADH:0.00000001	(Lady_Finger_NADH:0.00000001	(Orishele_NADH:0.00000001	(Pisang_Kayu_NADH:0.00000001	(Agutay_NADH:0.00000001	(Banksii_NADH:0.00000001	((Long_Tavoy_NADH:0.00000001	(Safet_velchi_NADH:0.00000001	Truncata_NADH:0.00000011):0.00000011):0.00000008	(Gombe_NADH:0.00000001	(Foconah_NADH:0.00000001	(Zebrina_NADH:0.00000001	(Kunnan_NADH:0.00000001	(Mbwazirume_NADH:0.00000001	Grande_naine_NADH:0.00000001):0.00000001):0.00000001):0.00000001):0.00000001):0.00000001):0.00000010):0.00000005):0.00000003):0.00000002):0.00000001):0.00000001):0.00000001):0.00000001):0.00000002	(DH_Pahang_NADH:0.00000001	(Figue_Pomme_Geante_NADH:0.00000001	(Wompa_NADH:0.00000001	(Tomolo_NADH:0.00000001	Prata_Ana_NADH:0.00000001):0.00000001):0.00000001):0.00000001):0.00000001):0.00000001):0.00485767):0.02445065):0.02011840):0.03819353);
(Pisang_Batu_NADH:0.00000001	Honduras_NADH:0.00000010	(Dole_NADH:0.00000001	((Monthan_NADH:0.00000001	(Namwa_Khom_NADH:0.00000001	(Textilis_NADH:0.17794438	(Musa_ornata_NADH:0.04164916	(Malaccensis_NADH:0.00815577	((Safet_velchi_NADH:0.00000001	DH_Pahang_NADH:0.00000001):0.00000001	(Figue_Pomme_Geante_NADH:0.00000001	(Khae_Phrae_NADH:0.00000001	(Zebrina_NADH:0.00000001	(Pisang_Kayu_NADH:0.00000001	(Kunnan_NADH:0.00000001	(Mbwazirume_NADH:0.00000001	(Pisang_Mas_NADH:0.00000001	(Lady_Finger_NADH:0.00000001	(Tomolo_NADH:0.00000001	(Prata_Ana_NADH:0.00000001	(Truncata_NADH:0.00000008	(Pisang_Ceylan_NADH:0.00000001	(Agutay_NADH:0.00000001	(Pisang_Bakar_NADH:0.00000001	(Orishele_NADH:0.00000001	(Banksii_NADH:0.00000001	(Foconah_NADH:0.00000001	(Wompa_NADH:0.00000001	(Grande_naine_NADH:0.00000001	(Gombe_NADH:0.00000001	Long_Tavoy_NADH:0.00000001):0.00000001):0.00000001):0.00000001):0.00000001):0.00000001):0.00000001):0.00000001):0.00000001):0.00000001):0.00000010):0.00000006):0.00000003):0.00000002):0.00000001):0.00000001):0.00000001):0.00000001):0.00000001):0.00000007):0.00000012):0.00000023):0.03192375):0.03145072):0.03567676):0.00000008):0.00000009	(Lal_velchi_NADH:0.00000001	(Saba_NADH:0.00000001	(Kluai_Tiparot_NADH:0.00000001	(Pisang_Klutuk_Wulung_NADH:0.00000001	(Yawa_2_NADH:0.00000009	Pelipita_NADH:0.00000001):0.00000009):0.00000008):0.00000010):0.00000008):0.00000009):0.00000010):0.00000009);
(Lal_velchi_NADH:0.00000012	((Dole_NADH:0.00000001	(Monthan_NADH:0.00000001	(Pisang_Klutuk_Wulung_NADH:0.00000001	(Pisang_Batu_NADH:0.00000001	(Yawa_2_NADH:0.00000001	Honduras_NADH:0.00000001):0.00000001):0.00000001):0.00000001):0.00000001):0.00000008	((Safet_velchi_NADH:0.00000001	(Pisang_Bakar_NADH:0.00000001	((Malaccensis_NADH:0.00000001	(Lady_Finger_NADH:0.00000001	Truncata_NADH:0.00000008):0.00000010):0.00000006	(Zebrina_NADH:0.00000001	(Wompa_NADH:0.00000001	(Tomolo_NADH:0.00000001	(Mbwazirume_NADH:0.00000001	(Orishele_NADH:0.00000001	(Kunnan_NADH:0.00000001	(Gombe_NADH:0.00000001	(Prata_Ana_NADH:0.00000001	(Pisang_Mas_NADH:0.00000001	(Long_Tavoy_NADH:0.00000001	(Khae_Phrae_NADH:0.00000001	(Figue_Pomme_Geante_NADH:0.00000001	(DH_Pahang_NADH:0.00000001	(Agutay_NADH:0.00000001	(Pisang_Ceylan_NADH:0.00000001	(Grande_naine_NADH:0.00000001	(Pisang_Kayu_NADH:0.00000001	(Banksii_NADH:0.00000001	Foconah_NADH:0.00000002):0.00000001):0.00000001):0.00000001):0.00000001):0.00000001):0.00000001):0.00000001):0.00000001):0.00000001):0.00000001):0.00000001):0.00000001):0.00000001):0.00000001):0.00000001):0.00000002):0.00000004):0.00000007):0.00000001):0.00000001):0.01392552	(Musa_ornata_NADH:0.02994294	Textilis_NADH:0.23951913):0.01188688):0.04845586):0.00000008	(Saba_NADH:0.00000002	(Pelipita_NADH:0.00000001	(Namwa_Khom_NADH:0.00000011	Kluai_Tiparot_NADH:0.00000002):0.00000009):0.00000008):0.00000008);
(Pelipita_NADH:0.00000001	Lal_velchi_NADH:0.00000010	(Saba_NADH:0.00000008	(Honduras_NADH:0.00000002	(Namwa_Khom_NADH:0.00000002	(Monthan_NADH:0.00000002	(((Kluai_Tiparot_NADH:0.00000001	(Dole_NADH:0.00000001	Pisang_Batu_NADH:0.00000002):0.00000001):0.00000008	(Yawa_2_NADH:0.00000001	Pisang_Klutuk_Wulung_NADH:0.00000008):0.00000008):0.00000010	(Textilis_NADH:0.26465643	(Musa_ornata_NADH:0.03431247	(Grande_naine_NADH:0.00000001	((Foconah_NADH:0.00000001	Zebrina_NADH:0.00000001):0.00000001	(Banksii_NADH:0.00000001	(Mbwazirume_NADH:0.00000001	(Pisang_Mas_NADH:0.00000001	(Lady_Finger_NADH:0.00000001	(Tomolo_NADH:0.00000001	(Gombe_NADH:0.00000001	(Safet_velchi_NADH:0.00000001	((Wompa_NADH:0.00000001	(Pisang_Ceylan_NADH:0.00000001	Truncata_NADH:0.00000012):0.00000007):0.00000007	(Prata_Ana_NADH:0.00000001	(Agutay_NADH:0.00000001	(Pisang_Kayu_NADH:0.00000001	(Pisang_Bakar_NADH:0.00000001	(Figue_Pomme_Geante_NADH:0.00000001	(Long_Tavoy_NADH:0.00000001	(Khae_Phrae_NADH:0.00000001	(DH_Pahang_NADH:0.00000001	(Malaccensis_NADH:0.00667585	(Kunnan_NADH:0.00000001	Orishele_NADH:0.00000001):0.00000001):0.00000001):0.00000001):0.00000001):0.00000001):0.00000002):0.00000004):0.00000007):0.00000008):0.00000010):0.00000001):0.00000001):0.00000001):0.00000001):0.00000001):0.00000001):0.00000001):0.00000001):0.00000001):0.01752861):0.03118928):0.01441504):0.00000008):0.00000008):0.00000009):0.00000009):0.00000001);
(Pisang_Klutuk_Wulung_NADH:0.00000001	(Lal_velchi_NADH:0.00000001	(Monthan_NADH:0.00000001	(Kluai_Tiparot_NADH:0.00000001	(Namwa_Khom_NADH:0.00000001	(Dole_NADH:0.00000001	(((Pelipita_NADH:0.00000007	Pisang_Batu_NADH:0.00000012):0.00000009	(Saba_NADH:0.00000001	Honduras_NADH:0.00000003):0.00000003):0.00000007	(Textilis_NADH:0.20999237	(Musa_ornata_NADH:0.03561155	(Figue_Pomme_Geante_NADH:0.00000001	(Safet_velchi_NADH:0.00000006	(DH_Pahang_NADH:0.00000001	(Lady_Finger_NADH:0.00000001	(Tomolo_NADH:0.00000001	(Pisang_Bakar_NADH:0.00000001	(Grande_naine_NADH:0.00000001	(Gombe_NADH:0.00000001	(Long_Tavoy_NADH:0.00000001	(Zebrina_NADH:0.00000001	(Wompa_NADH:0.00000001	(Pisang_Mas_NADH:0.00000001	(Malaccensis_NADH:0.00000001	(Khae_Phrae_NADH:0.00000001	(Banksii_NADH:0.00000001	(Prata_Ana_NADH:0.00000001	(Pisang_Kayu_NADH:0.00000008	(Kunnan_NADH:0.00000001	(Pisang_Ceylan_NADH:0.00000001	(Agutay_NADH:0.00000001	(Foconah_NADH:0.00000001	(Mbwazirume_NADH:0.00000001	(Truncata_NADH:0.00000006	Orishele_NADH:0.00000001):0.00000008):0.00000009):0.00000007):0.00000004):0.00000002):0.00000001):0.00000005):0.00000003):0.00000002):0.00000001):0.00000001):0.00000001):0.00000001):0.00000001):0.00000001):0.00000001):0.00000001):0.00000001):0.00000001):0.00000006):0.00000008):0.00000001):0.01008202):0.00734365):0.02804894):0.00000008):0.00000008):0.00000009):0.00000012):0.00000009):0.00000009	Yawa_2_NADH:0.00000009);
(Namwa_Khom_NADH:0.00000001	(Lal_velchi_NADH:0.00000006	(Pisang_Batu_NADH:0.00000001	(Pisang_Klutuk_Wulung_NADH:0.00000001	(Honduras_NADH:0.00000001	(Kluai_Tiparot_NADH:0.00000001	(Monthan_NADH:0.00000001	(Saba_NADH:0.00000001	(Pelipita_NADH:0.00000010	(Dole_NADH:0.00000001	Yawa_2_NADH:0.00000001):0.00000001):0.00000008):0.00000009):0.00000010):0.00000009):0.00000009):0.00000008):0.00000006):0.00000010	(Textilis_NADH:0.24676639	(Musa_ornata_NADH:0.02774477	(Figue_Pomme_Geante_NADH:0.00000001	(Malaccensis_NADH:0.00657113	(Safet_velchi_NADH:0.00000001	(DH_Pahang_NADH:0.00000001	(Zebrina_NADH:0.00000001	(Pisang_Ceylan_NADH:0.00000001	(Gombe_NADH:0.00000001	(Tomolo_NADH:0.00000001	(Wompa_NADH:0.00000001	(Pisang_Bakar_NADH:0.00000001	(Pisang_Kayu_NADH:0.00000001	(Long_Tavoy_NADH:0.00000001	(Agutay_NADH:0.00000001	(Kunnan_NADH:0.00000001	(Banksii_NADH:0.00000001	(Prata_Ana_NADH:0.00000001	(Lady_Finger_NADH:0.00000001	(Pisang_Mas_NADH:0.00000001	(Khae_Phrae_NADH:0.00000001	(Truncata_NADH:0.00000006	(Foconah_NADH:0.00000001	(Mbwazirume_NADH:0.00000001	(Grande_naine_NADH:0.00000001	Orishele_NADH:0.00000001):0.00000001):0.00000001):0.00000001):0.00000007):0.00000004):0.00000002):0.00000001):0.00000001):0.00000001):0.00000001):0.00000001):0.00000001):0.00000001):0.00000001):0.00000001):0.00000001):0.00000001):0.00000001):0.00000008):0.00000007):0.00000011):0.00000001):0.01281509):0.00479350):0.03817997);
(Honduras_NADH:0.00000010	((Saba_NADH:0.00000008	Kluai_Tiparot_NADH:0.00000002):0.00000009	((Pisang_Batu_NADH:0.00000001	Monthan_NADH:0.00000002):0.00000001	Lal_velchi_NADH:0.00000001):0.00000009):0.00000009	(Namwa_Khom_NADH:0.00000001	(Pisang_Klutuk_Wulung_NADH:0.00000002	(Dole_NADH:0.00000002	((Yawa_2_NADH:0.00000001	Pelipita_NADH:0.00000009):0.00000009	(Textilis_NADH:0.24078780	(Musa_ornata_NADH:0.03310064	(Orishele_NADH:0.00000001	(Malaccensis_NADH:0.00328353	(Long_Tavoy_NADH:0.00000001	((Banksii_NADH:0.00000001	(Prata_Ana_NADH:0.00000001	Truncata_NADH:0.00000009):0.00000008):0.00000009	(Foconah_NADH:0.00000001	(Agutay_NADH:0.00000001	(Grande_naine_NADH:0.00000001	(Zebrina_NADH:0.00000001	(Khae_Phrae_NADH:0.00000001	(DH_Pahang_NADH:0.00000001	(Safet_velchi_NADH:0.00000001	(Pisang_Kayu_NADH:0.00000007	(Lady_Finger_NADH:0.00000001	(Gombe_NADH:0.00000001	(Pisang_Bakar_NADH:0.00000001	(Figue_Pomme_Geante_NADH:0.00000001	(Pisang_Ceylan_NADH:0.00000001	(Kunnan_NADH:0.00000001	(Wompa_NADH:0.00000001	(Pisang_Mas_NADH:0.00000001	(Mbwazirume_NADH:0.00000009	Tomolo_NADH:0.00000001):0.00000004):0.00000002):0.00000001):0.00000001):0.00000001):0.00000001):0.00000001):0.00000001):0.00000001):0.00000009):0.00000005):0.00000003):0.00000002):0.00000001):0.00000001):0.00000001):0.00000001):0.00000009):0.00000009):0.00000001):0.02119008):0.02991888):0.01431120):0.00000009):0.00000009):0.00000011):0.00000011);
(Yawa_2_NADH:0.00000001	Dole_NADH:0.00000012	(Namwa_Khom_NADH:0.00000007	(Saba_NADH:0.00000002	(((Pelipita_NADH:0.00000001	Lal_velchi_NADH:0.00000012):0.00000012	(Monthan_NADH:0.00000002	((Textilis_NADH:0.19612570	(Musa_ornata_NADH:0.01795549	(Malaccensis_NADH:0.00247360	(Pisang_Mas_NADH:0.00000001	(Gombe_NADH:0.00000001	(Khae_Phrae_NADH:0.00000001	(Orishele_NADH:0.00000001	((Foconah_NADH:0.00000001	(Wompa_NADH:0.00000001	Truncata_NADH:0.00000008):0.00000010):0.00000008	(Kunnan_NADH:0.00000001	(Banksii_NADH:0.00000001	(Tomolo_NADH:0.00000001	(Pisang_Bakar_NADH:0.00000001	(Grande_naine_NADH:0.00000001	(Pisang_Kayu_NADH:0.00000001	(Long_Tavoy_NADH:0.00000001	(Figue_Pomme_Geante_NADH:0.00000010	(Mbwazirume_NADH:0.00000001	(Pisang_Ceylan_NADH:0.00000001	(Safet_velchi_NADH:0.00000001	(Agutay_NADH:0.00000001	(DH_Pahang_NADH:0.00000001	(Prata_Ana_NADH:0.00000001	(Zebrina_NADH:0.00000001	Lady_Finger_NADH:0.00000001):0.00000001):0.00000001):0.00000001):0.00000001):0.00000001):0.00000001):0.00000001):0.00000003):0.00000001):0.00000001):0.00000001):0.00000001):0.00000001):0.00000002):0.00000004):0.00000001):0.00000001):0.00000001):0.00000001):0.00246135):0.02026149):0.02082357):0.02028639	(Pisang_Batu_NADH:0.00000009	Pisang_Klutuk_Wulung_NADH:0.00000002):0.00000008):0.00000009):0.00000009):0.00000009	(Honduras_NADH:0.00000001	Kluai_Tiparot_NADH:0.00000002):0.00000009):0.00000009):0.00000008):0.00000001);
(Monthan_NADH:0.00000012	((Namwa_Khom_NADH:0.00000001	(Pisang_Klutuk_Wulung_NADH:0.00000001	(Saba_NADH:0.00000001	(Pisang_Batu_NADH:0.00000001	(Yawa_2_NADH:0.00000001	Honduras_NADH:0.00000001):0.00000001):0.00000001):0.00000001):0.00000001):0.00000012	(Textilis_NADH:0.19762626	(Musa_ornata_NADH:0.02770503	(Lady_Finger_NADH:0.00000001	(Malaccensis_NADH:0.00822237	(Grande_naine_NADH:0.00000001	(Pisang_Ceylan_NADH:0.00000001	(Wompa_NADH:0.00000001	(Orishele_NADH:0.00000001	(Long_Tavoy_NADH:0.00000001	(Pisang_Mas_NADH:0.00000001	(Prata_Ana_NADH:0.00000001	(Foconah_NADH:0.00000001	(Pisang_Bakar_NADH:0.00000001	(DH_Pahang_NADH:0.00000001	(Banksii_NADH:0.00000001	(Agutay_NADH:0.00000001	(Safet_velchi_NADH:0.00000001	(Zebrina_NADH:0.00000001	(Khae_Phrae_NADH:0.00000001	(Gombe_NADH:0.00000001	(Tomolo_NADH:0.00000001	(Mbwazirume_NADH:0.00000002	(Figue_Pomme_Geante_NADH:0.00000001	(Pisang_Kayu_NADH:0.00000001	(Kunnan_NADH:0.00000001	Truncata_NADH:0.00000007):0.00000006):0.00000008):0.00000001):0.00000005):0.00000003):0.00000002):0.00000001):0.00000001):0.00000001):0.00000001):0.00000001):0.00000001):0.00000001):0.00000001):0.00000001):0.00000001):0.00000001):0.00000001):0.00000001):0.00000007):0.00000006):0.00000001):0.02135662):0.01371925):0.04952001):0.00000012	(Lal_velchi_NADH:0.00000002	(Pelipita_NADH:0.00000001	(Kluai_Tiparot_NADH:0.00000011	Dole_NADH:0.00000002):0.00000006):0.00000009):0.00000009);
(Kluai_Tiparot_NADH:0.00000001	(Yawa_2_NADH:0.00000001	Pelipita_NADH:0.00000009):0.00000009	(Namwa_Khom_NADH:0.00000001	(Dole_NADH:0.00000001	(Pisang_Klutuk_Wulung_NADH:0.00000001	(Saba_NADH:0.00000001	(Honduras_NADH:0.00000001	(Pisang_Batu_NADH:0.00000001	(Monthan_NADH:0.00000011	(Lal_velchi_NADH:0.00000001	(Textilis_NADH:0.19802643	(Malaccensis_NADH:0.00000009	((DH_Pahang_NADH:0.00000001	Musa_ornata_NADH:0.04018989):0.00000001	(Safet_velchi_NADH:0.00000001	(Figue_Pomme_Geante_NADH:0.00000001	((Kunnan_NADH:0.00000001	(Pisang_Kayu_NADH:0.00000007	(Pisang_Ceylan_NADH:0.00000001	(Foconah_NADH:0.00000001	(Long_Tavoy_NADH:0.00000001	(Lady_Finger_NADH:0.00000001	(Khae_Phrae_NADH:0.00000001	(Tomolo_NADH:0.00000001	(Banksii_NADH:0.00000001	(Mbwazirume_NADH:0.00000006	(Prata_Ana_NADH:0.00000001	(Gombe_NADH:0.00000001	(Wompa_NADH:0.00000001	(Zebrina_NADH:0.00000001	(Grande_naine_NADH:0.00000001	(Pisang_Mas_NADH:0.00000001	(Agutay_NADH:0.00000001	Truncata_NADH:0.00000007):0.00000008):0.00000004):0.00000002):0.00000001):0.00000001):0.00000001):0.00000001):0.00000008):0.00000004):0.00000002):0.00000001):0.00000001):0.00000001):0.00000001):0.00000001):0.00000012):0.00000007	(Orishele_NADH:0.00000001	Pisang_Bakar_NADH:0.00000001):0.00000001):0.00000012):0.00000006):0.00000008):0.00820933):0.02533178):0.02719505):0.00000001):0.00000009):0.00000007):0.00000008):0.00000009):0.00000008):0.00000012):0.00000011);
(Dole_NADH:0.00000001	(Pisang_Batu_NADH:0.00000001	(Saba_NADH:0.00000001	(Monthan_NADH:0.00000001	(Honduras_NADH:0.00000001	(Pisang_Klutuk_Wulung_NADH:0.00000001	(Pelipita_NADH:0.00000006	(Yawa_2_NADH:0.00000009	(Namwa_Khom_NADH:0.00000008	(Lal_velchi_NADH:0.00000001	(Textilis_NADH:0.20342965	(Musa_ornata_NADH:0.03126685	(Malaccensis_NADH:0.00652250	((Figue_Pomme_Geante_NADH:0.00000001	DH_Pahang_NADH:0.00000001):0.00000001	(Safet_velchi_NADH:0.00000001	(Orishele_NADH:0.00000001	(Mbwazirume_NADH:0.00000006	(Zebrina_NADH:0.00000001	(Kunnan_NADH:0.00000001	(Pisang_Bakar_NADH:0.00000001	(Grande_naine_NADH:0.00000001	(Gombe_NADH:0.00000001	(Pisang_Mas_NADH:0.00000001	(Pisang_Kayu_NADH:0.00000009	(Khae_Phrae_NADH:0.00000001	(Foconah_NADH:0.00000001	(Tomolo_NADH:0.00000001	(Agutay_NADH:0.00000001	(Prata_Ana_NADH:0.00000001	(Long_Tavoy_NADH:0.00000001	(Lady_Finger_NADH:0.00000001	(Pisang_Ceylan_NADH:0.00000001	(Truncata_NADH:0.00000004	(Wompa_NADH:0.00000001	Banksii_NADH:0.00000001):0.00000001):0.00000002):0.00000001):0.00000001):0.00000001):0.00000001):0.00000001):0.00000001):0.00000001):0.00000001):0.00000005):0.00000003):0.00000002):0.00000001):0.00000001):0.00000001):0.00000001):0.00000006):0.00000006):0.00000008):0.00000015):0.01587545):0.02528300):0.04012987):0.00000008):0.00000008):0.00000006):0.00000010):0.00000010):0.00000008):0.00000010):0.…	Kluai_Tiparot_NADH:0.00000010);
(Pisang_Batu_NADH:0.00000001	(Lal_velchi_NADH:0.00000008	(Pelipita_NADH:0.00000010	(Textilis_NADH:0.21976560	(Malaccensis_NADH:0.00000009	((Figue_Pomme_Geante_NADH:0.00000001	Musa_ornata_NADH:0.03540918):0.00000001	(Safet_velchi_NADH:0.00000001	(DH_Pahang_NADH:0.00000001	(Tomolo_NADH:0.00000001	(Agutay_NADH:0.00000001	(Mbwazirume_NADH:0.00000008	(Gombe_NADH:0.00000001	(Banksii_NADH:0.00000001	(Grande_naine_NADH:0.00000001	(Khae_Phrae_NADH:0.00000001	(Pisang_Bakar_NADH:0.00000001	(Orishele_NADH:0.00000001	(Lady_Finger_NADH:0.00000001	((Pisang_Kayu_NADH:0.00000001	Truncata_NADH:0.00000009):0.00000009	(Zebrina_NADH:0.00000001	(Wompa_NADH:0.00000001	(Long_Tavoy_NADH:0.00000001	(Foconah_NADH:0.00000001	(Kunnan_NADH:0.00000001	(Pisang_Mas_NADH:0.00000001	(Pisang_Ceylan_NADH:0.00000001	Prata_Ana_NADH:0.00000001):0.00000001):0.00000001):0.00000001):0.00000001):0.00000001):0.00000001):0.00000001):0.00000008):0.00000007):0.00000004):0.00000002):0.00000001):0.00000001):0.00000001):0.00000001):0.00000009):0.00000009):0.00000006):0.00000008):0.00000008):0.00495266):0.02673656):0.01771768):0.00000009):0.00000008	(Kluai_Tiparot_NADH:0.00000001	(Saba_NADH:0.00000001	(Honduras_NADH:0.00000001	(Monthan_NADH:0.00000001	(Namwa_Khom_NADH:0.00000001	(Pisang_Klutuk_Wulung_NADH:0.00000001	(Yawa_2_NADH:0.00000001	Dole_NADH:0.00000007):0.00000007):0.00000008):0.00000009):0.00000008):0.00000011):0.00000009):0.00000008);
(Yawa_2_NADH:0.00000001	(Saba_NADH:0.00000002	((Malaccensis_NADH:0.00000022	(DH_Pahang_NADH:0.00000001	(Safet_velchi_NADH:0.00000009	(Figue_Pomme_Geante_NADH:0.00000001	(Zebrina_NADH:0.00000001	(Khae_Phrae_NADH:0.00000001	(Gombe_NADH:0.00000001	(Banksii_NADH:0.00000001	(Wompa_NADH:0.00000001	(Mbwazirume_NADH:0.00000008	(Long_Tavoy_NADH:0.00000001	(Lady_Finger_NADH:0.00000001	(Pisang_Bakar_NADH:0.00000001	(Orishele_NADH:0.00000001	(Prata_Ana_NADH:0.00000001	(Kunnan_NADH:0.00000001	(Grande_naine_NADH:0.00000001	(Pisang_Ceylan_NADH:0.00000001	(Tomolo_NADH:0.00000001	((Pisang_Kayu_NADH:0.00000001	Truncata_NADH:0.00000007):0.00000007	(Pisang_Mas_NADH:0.00000001	(Agutay_NADH:0.00000001	Foconah_NADH:0.00000001):0.00000001):0.00000001):0.00000009):0.00000005):0.00000003):0.00000001):0.00000001):0.00000001):0.00000001):0.00000001):0.00000001):0.00000001):0.00000011):0.00000007):0.00000005):0.00000003):0.00000003):0.00000007):0.00000008):0.00000001):0.00997041):0.02551405	(Musa_ornata_NADH:0.02089529	Textilis_NADH:0.22353128):0.01433417):0.02389548):0.00000009	(Honduras_NADH:0.00000010	(Dole_NADH:0.00000002	(Pisang_Batu_NADH:0.00000001	(Pisang_Klutuk_Wulung_NADH:0.00000001	(Lal_velchi_NADH:0.00000001	(Monthan_NADH:0.00000001	(Namwa_Khom_NADH:0.00000001	(Pelipita_NADH:0.00000001	Kluai_Tiparot_NADH:0.00000001):0.00000001):0.00000001):0.00000001):0.00000001):0.00000001):0.00000009):0.00000009):0.00000001);
(Saba_NADH:0.00000001	Pisang_Klutuk_Wulung_NADH:0.00000008	(Yawa_2_NADH:0.00000010	(Honduras_NADH:0.00000006	((Lal_velchi_NADH:0.00000001	(Kluai_Tiparot_NADH:0.00000001	(Monthan_NADH:0.00000001	(Dole_NADH:0.00000001	(Pisang_Batu_NADH:0.00000001	Namwa_Khom_NADH:0.00000008):0.00000010):0.00000008):0.00000008):0.00000008):0.00000008	(Pelipita_NADH:0.00000001	(Textilis_NADH:0.20766186	(Malaccensis_NADH:0.00000008	(Musa_ornata_NADH:0.04209949	(DH_Pahang_NADH:0.00000001	(Figue_Pomme_Geante_NADH:0.00000010	(Safet_velchi_NADH:0.00000001	(Prata_Ana_NADH:0.00000001	(Pisang_Kayu_NADH:0.00000001	(Kunnan_NADH:0.00000001	(Agutay_NADH:0.00000001	(Grande_naine_NADH:0.00000001	(Long_Tavoy_NADH:0.00000001	(Foconah_NADH:0.00000001	(Lady_Finger_NADH:0.00000001	(Khae_Phrae_NADH:0.00000001	(Zebrina_NADH:0.00000001	(Pisang_Mas_NADH:0.00000001	(Gombe_NADH:0.00000001	(Mbwazirume_NADH:0.00000001	(Pisang_Bakar_NADH:0.00000001	(Orishele_NADH:0.00000001	(Truncata_NADH:0.00000010	(Wompa_NADH:0.00000001	(Pisang_Ceylan_NADH:0.00000001	(Tomolo_NADH:0.00000001	Banksii_NADH:0.00000001):0.00000001):0.00000001):0.00000001):0.00000005):0.00000003):0.00000001):0.00000001):0.00000001):0.00000001):0.00000001):0.00000001):0.00000001):0.00000001):0.00000001):0.00000001):0.00000001):0.00000001):0.00000001):0.00000007):0.00000012):0.00000001):0.00160781):0.00829959):0.02256443):0.02803159):0.00000001):0.00000008):0.00000008):0.00000008);
(Saba_NADH:0.00000001	(Yawa_2_NADH:0.00000001	(Pisang_Batu_NADH:0.00000001	(Namwa_Khom_NADH:0.00000001	(Honduras_NADH:0.00000001	(Kluai_Tiparot_NADH:0.00000001	(Dole_NADH:0.00000001	(Pisang_Klutuk_Wulung_NADH:0.00000008	(Pelipita_NADH:0.00000001	Lal_velchi_NADH:0.00000001):0.00000001):0.00000001):0.00000001):0.00000001):0.00000001):0.00000001):0.00000008):0.00000012	(Monthan_NADH:0.00000002	(Textilis_NADH:0.19712587	(Musa_ornata_NADH:0.03670046	(Malaccensis_NADH:0.00130252	(Figue_Pomme_Geante_NADH:0.00000001	(DH_Pahang_NADH:0.00000009	(Safet_velchi_NADH:0.00000001	(Pisang_Ceylan_NADH:0.00000001	(Foconah_NADH:0.00000001	(Prata_Ana_NADH:0.00000001	(Lady_Finger_NADH:0.00000001	(Kunnan_NADH:0.00000001	(Long_Tavoy_NADH:0.00000001	(Tomolo_NADH:0.00000001	(Orishele_NADH:0.00000001	(Pisang_Bakar_NADH:0.00000001	(Khae_Phrae_NADH:0.00000001	(Zebrina_NADH:0.00000001	(Wompa_NADH:0.00000001	(Pisang_Kayu_NADH:0.00000001	(Agutay_NADH:0.00000001	((Grande_naine_NADH:0.00000001	Truncata_NADH:0.00000011):0.00000007	(Gombe_NADH:0.00000001	(Banksii_NADH:0.00000001	(Mbwazirume_NADH:0.00000001	Pisang_Mas_NADH:0.00000001):0.00000001):0.00000001):0.00000001):0.00000009):0.00000005):0.00000003):0.00000001):0.00000001):0.00000001):0.00000001):0.00000001):0.00000001):0.00000001):0.00000001):0.00000001):0.00000001):0.00000001):0.00000006):0.00000008):0.00000001):0.01041680):0.02291518):0.00385889):0.03160140):0.00000009);
(Namwa_Khom_NADH:0.00000001	(Yawa_2_NADH:0.00000006	(Pisang_Batu_NADH:0.00000001	((Honduras_NADH:0.00000001	Pelipita_NADH:0.00000012):0.00000010	(Kluai_Tiparot_NADH:0.00000001	(Dole_NADH:0.00000001	(Lal_velchi_NADH:0.00000001	(Saba_NADH:0.00000001	(Monthan_NADH:0.00000001	Pisang_Klutuk_Wulung_NADH:0.00000009):0.00000009):0.00000008):0.00000008):0.00000010):0.00000008):0.00000001):0.00000006):0.00000012	(Textilis_NADH:0.21054544	(Musa_ornata_NADH:0.03254554	(Zebrina_NADH:0.00000001	(Malaccensis_NADH:0.00164877	(Safet_velchi_NADH:0.00000001	(Lady_Finger_NADH:0.00000001	(Orishele_NADH:0.00000001	(Pisang_Kayu_NADH:0.00000009	(Mbwazirume_NADH:0.00000008	(Grande_naine_NADH:0.00000001	(DH_Pahang_NADH:0.00000001	(Tomolo_NADH:0.00000001	(Figue_Pomme_Geante_NADH:0.00000001	(Kunnan_NADH:0.00000001	(Gombe_NADH:0.00000001	(Foconah_NADH:0.00000001	(Pisang_Mas_NADH:0.00000001	(Wompa_NADH:0.00000001	(Agutay_NADH:0.00000001	(Pisang_Ceylan_NADH:0.00000001	(Khae_Phrae_NADH:0.00000001	(Pisang_Bakar_NADH:0.00000001	(Truncata_NADH:0.00000004	(Long_Tavoy_NADH:0.00000001	(Prata_Ana_NADH:0.00000001	Banksii_NADH:0.00000001):0.00000001):0.00000001):0.00000002):0.00000001):0.00000001):0.00000001):0.00000001):0.00000001):0.00000001):0.00000001):0.00000001):0.00000001):0.00000001):0.00000001):0.00000001):0.00000001):0.00000001):0.00000007):0.00000007):0.00000012):0.00000002):0.00000001):0.01545385):0.02266683):0.02666805);
((Dole_NADH:0.00000003	(Pisang_Klutuk_Wulung_NADH:0.00000007	Saba_NADH:0.00000001):0.00000010):0.00000003	(Yawa_2_NADH:0.00000008	(Honduras_NADH:0.00000001	(Lal_velchi_NADH:0.00000001	(Pisang_Batu_NADH:0.00000001	(Namwa_Khom_NADH:0.00000001	(Kluai_Tiparot_NADH:0.00000001	(Pelipita_NADH:0.00000009	Monthan_NADH:0.00000001):0.00000010):0.00000008):0.00000008):0.00000007):0.00000009):0.00000009):0.00000006	(Textilis_NADH:0.21831361	(Musa_ornata_NADH:0.03002752	(Malaccensis_NADH:0.00420004	(Wompa_NADH:0.00000001	(DH_Pahang_NADH:0.00000011	(Tomolo_NADH:0.00000001	(Long_Tavoy_NADH:0.00000001	(Foconah_NADH:0.00000001	(Pisang_Kayu_NADH:0.00000001	(Prata_Ana_NADH:0.00000001	(Banksii_NADH:0.00000001	(Mbwazirume_NADH:0.00000001	(Khae_Phrae_NADH:0.00000001	(Zebrina_NADH:0.00000001	(Gombe_NADH:0.00000001	(Pisang_Mas_NADH:0.00000001	(Lady_Finger_NADH:0.00000001	(Agutay_NADH:0.00000001	(Orishele_NADH:0.00000001	(Safet_velchi_NADH:0.00000001	((Pisang_Bakar_NADH:0.00000001	Truncata_NADH:0.00000012):0.00000009	(Kunnan_NADH:0.00000001	(Grande_naine_NADH:0.00000001	(Pisang_Ceylan_NADH:0.00000001	Figue_Pomme_Geante_NADH:0.00000001):0.00000001):0.00000001):0.00000001):0.00000006):0.00000002):0.00000001):0.00000001):0.00000001):0.00000001):0.00000001):0.00000001):0.00000001):0.00000001):0.00000001):0.00000001):0.00000001):0.00000001):0.00000001):0.00000001):0.00000001):0.00229537):0.02950105):0.00736539):0.02420301);
(Pisang_Klutuk_Wulung_NADH:0.00000001	(Yawa_2_NADH:0.00000001	(Kluai_Tiparot_NADH:0.00000001	(Dole_NADH:0.00000001	(Namwa_Khom_NADH:0.00000001	(Lal_velchi_NADH:0.00000001	(Honduras_NADH:0.00000001	(Pisang_Batu_NADH:0.00000010	(Pelipita_NADH:0.00000001	Saba_NADH:0.00000001):0.00000001):0.00000001):0.00000001):0.00000001):0.00000001):0.00000001):0.00000008):0.00000012	(Monthan_NADH:0.00000002	(Textilis_NADH:0.20577101	(Musa_ornata_NADH:0.04669461	(Malaccensis_NADH:0.00000022	(Figue_Pomme_Geante_NADH:0.00000001	((Pisang_Kayu_NADH:0.00000001	Mbwazirume_NADH:0.00000001):0.00000008	(Orishele_NADH:0.00000001	(Long_Tavoy_NADH:0.00000001	(Prata_Ana_NADH:0.00000001	(Lady_Finger_NADH:0.00000001	(Banksii_NADH:0.00000001	(Pisang_Mas_NADH:0.00000001	(Khae_Phrae_NADH:0.00000001	(Kunnan_NADH:0.00000001	(Safet_velchi_NADH:0.00000001	(Tomolo_NADH:0.00000001	(Foconah_NADH:0.00000001	(Agutay_NADH:0.00000001	(DH_Pahang_NADH:0.00000001	(Pisang_Bakar_NADH:0.00000001	(Zebrina_NADH:0.00000001	(Wompa_NADH:0.00000001	(Pisang_Ceylan_NADH:0.00000001	(Truncata_NADH:0.00000001	(Gombe_NADH:0.00000001	Grande_naine_NADH:0.00000001):0.00000001):0.00000001):0.00000001):0.00000001):0.00000001):0.00000001):0.00000001):0.00000001):0.00000001):0.00000001):0.00000001):0.00000001):0.00000001):0.00000001):0.00000001):0.00000001):0.00000001):0.00000001):0.00000001):0.00000007):0.00490968):0.02051425):0.00933521):0.02843662):0.00000009);
((Saba_NADH:0.00000002	(Textilis_NADH:0.20683796	(Musa_ornata_NADH:0.02520701	(Malaccensis_NADH:0.00014411	(Foconah_NADH:0.00000001	(Orishele_NADH:0.00000001	(Pisang_Bakar_NADH:0.00000001	((Khae_Phrae_NADH:0.00000001	(Mbwazirume_NADH:0.00000001	Truncata_NADH:0.00000008):0.00000012):0.00000008	(Gombe_NADH:0.00000001	(Long_Tavoy_NADH:0.00000001	(Kunnan_NADH:0.00000001	(Grande_naine_NADH:0.00000001	(Safet_velchi_NADH:0.00000001	(Figue_Pomme_Geante_NADH:0.00000001	(Banksii_NADH:0.00000001	(Agutay_NADH:0.00000001	(Lady_Finger_NADH:0.00000001	(Pisang_Kayu_NADH:0.00000001	(Prata_Ana_NADH:0.00000001	(DH_Pahang_NADH:0.00000001	(Zebrina_NADH:0.00000001	(Wompa_NADH:0.00000001	(Pisang_Mas_NADH:0.00000001	(Pisang_Ceylan_NADH:0.00000001	Tomolo_NADH:0.00000001):0.00000001):0.00000001):0.00000001):0.00000001):0.00000001):0.00000001):0.00000001):0.00000001):0.00000001):0.00000001):0.00000001):0.00000001):0.00000001):0.00000001):0.00000001):0.00000001):0.00000012):0.00000007):0.00000007):0.00314713):0.01317943):0.00985922):0.04202976):0.00000010	(Monthan_NADH:0.00000001	(Pisang_Batu_NADH:0.00000001	(Lal_velchi_NADH:0.00000001	(Kluai_Tiparot_NADH:0.00000001	Dole_NADH:0.00000002):0.00000001):0.00000001):0.00000001):0.00000012	(Namwa_Khom_NADH:0.00000002	(Pelipita_NADH:0.00000001	(Honduras_NADH:0.00000010	(Yawa_2_NADH:0.00000001	Pisang_Klutuk_Wulung_NADH:0.00000001):0.00000001):0.00000009):0.00000008):0.00000008);
(Lal_velchi_NADH:0.00000001	(Honduras_NADH:0.00000005	(Textilis_NADH:0.19830000	(Musa_ornata_NADH:0.02790251	((Figue_Pomme_Geante_NADH:0.00000001	Malaccensis_NADH:0.00978411):0.00000001	(Safet_velchi_NADH:0.00000001	(DH_Pahang_NADH:0.00000001	(Mbwazirume_NADH:0.00000008	(Grande_naine_NADH:0.00000001	(Agutay_NADH:0.00000001	(Pisang_Mas_NADH:0.00000001	(Prata_Ana_NADH:0.00000001	(Pisang_Ceylan_NADH:0.00000001	(Lady_Finger_NADH:0.00000001	(Kunnan_NADH:0.00000001	(Orishele_NADH:0.00000001	(Banksii_NADH:0.00000001	(Long_Tavoy_NADH:0.00000001	(Foconah_NADH:0.00000001	(Truncata_NADH:0.00000011	(Gombe_NADH:0.00000001	(Pisang_Bakar_NADH:0.00000001	(Khae_Phrae_NADH:0.00000001	(Tomolo_NADH:0.00000001	(Wompa_NADH:0.00000001	(Zebrina_NADH:0.00000001	Pisang_Kayu_NADH:0.00000007):0.00000004):0.00000002):0.00000001):0.00000001):0.00000001):0.00000001):0.00000006):0.00000008):0.00000005):0.00000003):0.00000001):0.00000001):0.00000001):0.00000001):0.00000001):0.00000001):0.00000001):0.00000001):0.00000006):0.00000006):0.00000008):0.03415972):0.01940824):0.02700939):0.00000005	(Yawa_2_NADH:0.00000011	(Kluai_Tiparot_NADH:0.00000001	((Dole_NADH:0.00000001	(Monthan_NADH:0.00000001	(Pisang_Batu_NADH:0.00000001	(Namwa_Khom_NADH:0.00000001	(Pisang_Klutuk_Wulung_NADH:0.00000009	Saba_NADH:0.00000001):0.00000008):0.00000012):0.00000012):0.00000008):0.00000008	Pelipita_NADH:0.00000001):0.00000009):0.00000009):0.00000007);
(Saba_NADH:0.00000001	(Yawa_2_NADH:0.00000010	((Dole_NADH:0.00000001	Namwa_Khom_NADH:0.00000010):0.00000010	(Kluai_Tiparot_NADH:0.00000001	(Pisang_Batu_NADH:0.00000001	(Honduras_NADH:0.00000001	(Pisang_Klutuk_Wulung_NADH:0.00000001	(Lal_velchi_NADH:0.00000001	(Monthan_NADH:0.00000010	Pelipita_NADH:0.00000001):0.00000010):0.00000009):0.00000012):0.00000008):0.00000010):0.00000008):0.00000008):0.00000008	(Textilis_NADH:0.16481952	(Musa_ornata_NADH:0.02783901	(Malaccensis_NADH:0.00000001	(Figue_Pomme_Geante_NADH:0.00000001	(DH_Pahang_NADH:0.00000001	(Safet_velchi_NADH:0.00000001	(Orishele_NADH:0.00000001	(Mbwazirume_NADH:0.00000008	(Khae_Phrae_NADH:0.00000001	(Agutay_NADH:0.00000001	(Tomolo_NADH:0.00000001	(Zebrina_NADH:0.00000001	(Banksii_NADH:0.00000001	(Prata_Ana_NADH:0.00000001	(Long_Tavoy_NADH:0.00000001	(Pisang_Ceylan_NADH:0.00000001	(Gombe_NADH:0.00000001	(Truncata_NADH:0.00000006	(Pisang_Bakar_NADH:0.00000001	(Grande_naine_NADH:0.00000001	(Foconah_NADH:0.00000001	(Kunnan_NADH:0.00000001	(Pisang_Mas_NADH:0.00000001	(Wompa_NADH:0.00000001	(Lady_Finger_NADH:0.00000001	Pisang_Kayu_NADH:0.00000009):0.00000004):0.00000002):0.00000001):0.00000001):0.00000001):0.00000001):0.00000001):0.00000003):0.00000002):0.00000001):0.00000001):0.00000001):0.00000001):0.00000001):0.00000001):0.00000001):0.00000001):0.00000008):0.00000012):0.00000008):0.00000008):0.00332195):0.02168544):0.01644159):0.03654574);
(Honduras_NADH:0.00000001	Lal_velchi_NADH:0.00000010	(Saba_NADH:0.00000001	((Pisang_Klutuk_Wulung_NADH:0.00000001	Yawa_2_NADH:0.00000007):0.00000001	((Dole_NADH:0.00000001	(Monthan_NADH:0.00000001	Pelipita_NADH:0.00000001):0.00000001):0.00000001	(Kluai_Tiparot_NADH:0.00000001	(Pisang_Batu_NADH:0.00000001	(Namwa_Khom_NADH:0.00000001	(Textilis_NADH:0.21965939	(Musa_ornata_NADH:0.02995044	(Malaccensis_NADH:0.00018689	(Figue_Pomme_Geante_NADH:0.00000001	(Tomolo_NADH:0.00000001	(Pisang_Mas_NADH:0.00000001	(Long_Tavoy_NADH:0.00000001	(Gombe_NADH:0.00000001	(Pisang_Ceylan_NADH:0.00000001	(Pisang_Bakar_NADH:0.00000001	(Mbwazirume_NADH:0.00000003	((Truncata_NADH:0.00000011	Pisang_Kayu_NADH:0.00000001):0.00000009	(DH_Pahang_NADH:0.00000001	(Foconah_NADH:0.00000001	(Zebrina_NADH:0.00000001	(Wompa_NADH:0.00000001	(Orishele_NADH:0.00000001	(Kunnan_NADH:0.00000001	(Banksii_NADH:0.00000001	(Lady_Finger_NADH:0.00000001	(Safet_velchi_NADH:0.00000001	(Khae_Phrae_NADH:0.00000001	(Grande_naine_NADH:0.00000001	(Prata_Ana_NADH:0.00000001	Agutay_NADH:0.00000001):0.00000001):0.00000001):0.00000001):0.00000001):0.00000001):0.00000001):0.00000001):0.00000001):0.00000001):0.00000001):0.00000001):0.00000001):0.00000001):0.00000010):0.00000006):0.00000009):0.00000006):0.00000005):0.00000005):0.00000005):0.00310410):0.02614913):0.01726378):0.03581805):0.00000007):0.00000009):0.00000012):0.00000011):0.00000009):0.00000008);
(Lal_velchi_NADH:0.00000008	((Pisang_Batu_NADH:0.00000001	(Monthan_NADH:0.00000001	(Kluai_Tiparot_NADH:0.00000001	(Saba_NADH:0.00000001	(Textilis_NADH:0.23013449	(Musa_ornata_NADH:0.02794440	(Malaccensis_NADH:0.00234191	(DH_Pahang_NADH:0.00000001	(Safet_velchi_NADH:0.00000001	(Figue_Pomme_Geante_NADH:0.00000001	((Mbwazirume_NADH:0.00000001	Truncata_NADH:0.00000006):0.00000012	(Tomolo_NADH:0.00000001	(Pisang_Mas_NADH:0.00000001	(Prata_Ana_NADH:0.00000001	(Pisang_Kayu_NADH:0.00000006	(Foconah_NADH:0.00000001	(Orishele_NADH:0.00000001	(Wompa_NADH:0.00000001	(Lady_Finger_NADH:0.00000001	(Banksii_NADH:0.00000001	(Gombe_NADH:0.00000001	(Agutay_NADH:0.00000001	(Long_Tavoy_NADH:0.00000001	(Khae_Phrae_NADH:0.00000001	(Pisang_Bakar_NADH:0.00000001	(Kunnan_NADH:0.00000001	(Zebrina_NADH:0.00000001	(Pisang_Ceylan_NADH:0.00000001	Grande_naine_NADH:0.00000001):0.00000001):0.00000001):0.00000001):0.00000001):0.00000001):0.00000001):0.00000001):0.00000001):0.00000001):0.00000001):0.00000001):0.00000001):0.00000001):0.00000009):0.00000006):0.00000005):0.00000001):0.00000009):0.00000007):0.00000009):0.00428587):0.02266964):0.01144900):0.02748484):0.00000001):0.00000002):0.00000001):0.00000009	(Namwa_Khom_NADH:0.00000008	(Pisang_Klutuk_Wulung_NADH:0.00000001	(Dole_NADH:0.00000008	(Pelipita_NADH:0.00000001	Honduras_NADH:0.00000008):0.00000008):0.00000001):0.00000009):0.00000001):0.00000009	Yawa_2_NADH:0.00000009);
(Honduras_NADH:0.00000011	((Namwa_Khom_NADH:0.00000001	(Pisang_Klutuk_Wulung_NADH:0.00000001	(Dole_NADH:0.00000001	(Pisang_Batu_NADH:0.00000001	(Yawa_2_NADH:0.00000001	Monthan_NADH:0.00000001):0.00000001):0.00000001):0.00000001):0.00000001):0.00000008	(Textilis_NADH:0.23107188	(Musa_ornata_NADH:0.04113486	(Malaccensis_NADH:0.00000015	(Safet_velchi_NADH:0.00000001	(DH_Pahang_NADH:0.00000010	(Gombe_NADH:0.00000001	(Orishele_NADH:0.00000001	(Zebrina_NADH:0.00000001	(Pisang_Ceylan_NADH:0.00000001	(Figue_Pomme_Geante_NADH:0.00000001	(Kunnan_NADH:0.00000001	(Truncata_NADH:0.00000009	(Foconah_NADH:0.00000001	(Pisang_Kayu_NADH:0.00000007	(Banksii_NADH:0.00000001	(Khae_Phrae_NADH:0.00000001	(Prata_Ana_NADH:0.00000001	(Agutay_NADH:0.00000001	(Mbwazirume_NADH:0.00000010	(Lady_Finger_NADH:0.00000001	(Long_Tavoy_NADH:0.00000001	(Wompa_NADH:0.00000001	(Pisang_Mas_NADH:0.00000001	(Pisang_Bakar_NADH:0.00000001	(Grande_naine_NADH:0.00000001	Tomolo_NADH:0.00000001):0.00000001):0.00000001):0.00000001):0.00000001):0.00000001):0.00000001):0.00000005):0.00000003):0.00000002):0.00000001):0.00000001):0.00000009):0.00000001):0.00000008):0.00000006):0.00000009):0.00000009):0.00000009):0.00000009):0.00000006):0.00000001):0.01006429):0.02105185):0.01123666):0.02870438):0.00000008	(Lal_velchi_NADH:0.00000002	(Pelipita_NADH:0.00000001	(Kluai_Tiparot_NADH:0.00000011	Saba_NADH:0.00000002):0.00000009):0.00000008):0.00000008);
(Pisang_Klutuk_Wulung_NADH:0.00000004	Pisang_Batu_NADH:0.00000010	(Pelipita_NADH:0.00000007	((Lal_velchi_NADH:0.00000001	((DH_Pahang_NADH:0.00000001	(Malaccensis_NADH:0.00323360	(Figue_Pomme_Geante_NADH:0.00000001	(Safet_velchi_NADH:0.00000001	(Truncata_NADH:0.00000006	(Pisang_Ceylan_NADH:0.00000001	(Kunnan_NADH:0.00000001	(Pisang_Mas_NADH:0.00000001	(Khae_Phrae_NADH:0.00000001	(Prata_Ana_NADH:0.00000001	(Wompa_NADH:0.00000001	(Pisang_Kayu_NADH:0.00000004	(Orishele_NADH:0.00000001	(Mbwazirume_NADH:0.00000004	(Foconah_NADH:0.00000001	(Zebrina_NADH:0.00000001	(Banksii_NADH:0.00000001	(Grande_naine_NADH:0.00000001	(Long_Tavoy_NADH:0.00000001	(Lady_Finger_NADH:0.00000001	(Tomolo_NADH:0.00000001	(Pisang_Bakar_NADH:0.00000001	(Agutay_NADH:0.00000001	Gombe_NADH:0.00000001):0.00000001):0.00000001):0.00000001):0.00000001):0.00000001):0.00000001):0.00000001):0.00000001):0.00000001):0.00000002):0.00000001):0.00000003):0.00000002):0.00000001):0.00000001):0.00000001):0.00000001):0.00000001):0.00000008):0.00000007):0.00000008):0.00000001):0.02199381	(Musa_ornata_NADH:0.02333718	Textilis_NADH:0.23650886):0.01110557):0.03760336):0.00000001	(Monthan_NADH:0.00000001	(Dole_NADH:0.00000001	(Honduras_NADH:0.00000001	(Kluai_Tiparot_NADH:0.00000001	(Namwa_Khom_NADH:0.00000001	(Yawa_2_NADH:0.00000010	Saba_NADH:0.00000001):0.00000009):0.00000007):0.00000008):0.00000008):0.00000010):0.00000009):0.00000007):0.00000012);
((Pisang_Klutuk_Wulung_NADH:0.00000002	(Textilis_NADH:0.20679063	(Musa_ornata_NADH:0.03154697	(Malaccensis_NADH:0.00148453	(Gombe_NADH:0.00000001	(Agutay_NADH:0.00000001	(Pisang_Ceylan_NADH:0.00000001	(Pisang_Kayu_NADH:0.00000001	(Figue_Pomme_Geante_NADH:0.00000001	(Lady_Finger_NADH:0.00000001	(Foconah_NADH:0.00000001	(Long_Tavoy_NADH:0.00000001	(Banksii_NADH:0.00000001	(Grande_naine_NADH:0.00000001	((Wompa_NADH:0.00000001	(Mbwazirume_NADH:0.00000001	(Safet_velchi_NADH:0.00000001	Truncata_NADH:0.00000012):0.00000007):0.00000006):0.00000009	(Kunnan_NADH:0.00000001	(Pisang_Mas_NADH:0.00000001	(DH_Pahang_NADH:0.00000001	(Prata_Ana_NADH:0.00000001	(Orishele_NADH:0.00000001	(Khae_Phrae_NADH:0.00000001	(Tomolo_NADH:0.00000001	(Pisang_Bakar_NADH:0.00000001	Zebrina_NADH:0.00000001):0.00000001):0.00000001):0.00000001):0.00000001):0.00000001):0.00000001):0.00000001):0.00000001):0.00000008):0.00000011):0.00000006):0.00000003):0.00000002):0.00000001):0.00000001):0.00000001):0.00000001):0.00000001):0.00353923):0.01649283):0.00767864):0.03001143):0.00000009	(Monthan_NADH:0.00000001	(Lal_velchi_NADH:0.00000001	(Namwa_Khom_NADH:0.00000001	(Kluai_Tiparot_NADH:0.00000001	(Saba_NADH:0.00000001	Pisang_Batu_NADH:0.00000002):0.00000001):0.00000001):0.00000001):0.00000001):0.00000009	(Yawa_2_NADH:0.00000001	(Honduras_NADH:0.00000009	(Pelipita_NADH:0.00000001	Dole_NADH:0.00000001):0.00000001):0.00000012):0.00000009);
(Namwa_Khom_NADH:0.00000008	((Kluai_Tiparot_NADH:0.00000001	(Pisang_Klutuk_Wulung_NADH:0.00000001	(Pisang_Batu_NADH:0.00000001	(Saba_NADH:0.00000001	(Pelipita_NADH:0.00000001	Dole_NADH:0.00000001):0.00000001):0.00000001):0.00000001):0.00000001):0.00000009	(Textilis_NADH:0.20621695	(Musa_ornata_NADH:0.03395784	(Malaccensis_NADH:0.00000066	(Safet_velchi_NADH:0.00000001	(DH_Pahang_NADH:0.00000001	(Figue_Pomme_Geante_NADH:0.00000001	((Agutay_NADH:0.00000001	(Pisang_Bakar_NADH:0.00000001	(Wompa_NADH:0.00000001	(Kunnan_NADH:0.00000001	(Banksii_NADH:0.00000001	(Zebrina_NADH:0.00000001	(Pisang_Kayu_NADH:0.00000001	(Gombe_NADH:0.00000001	(Khae_Phrae_NADH:0.00000001	(Truncata_NADH:0.00000009	(Foconah_NADH:0.00000001	(Tomolo_NADH:0.00000001	(Orishele_NADH:0.00000001	(Prata_Ana_NADH:0.00000001	(Lady_Finger_NADH:0.00000001	(Long_Tavoy_NADH:0.00000001	(Pisang_Ceylan_NADH:0.00000001	Pisang_Mas_NADH:0.00000001):0.00000001):0.00000001):0.00000001):0.00000001):0.00000001):0.00000001):0.00000001):0.00000011):0.00000006):0.00000003):0.00000002):0.00000001):0.00000001):0.00000001):0.00000001):0.00000001):0.00000001	(Grande_naine_NADH:0.00000001	Mbwazirume_NADH:0.00000001):0.00000001):0.00000008):0.00000008):0.00000012):0.00653717):0.01167997):0.02206322):0.03346863):0.00000009	(Lal_velchi_NADH:0.00000002	(Yawa_2_NADH:0.00000001	(Honduras_NADH:0.00000011	Monthan_NADH:0.00000002):0.00000010):0.00000009):0.00000009);
(Lal_velchi_NADH:0.00000001	Pelipita_NADH:0.00000009	(Dole_NADH:0.00000001	((Saba_NADH:0.00000001	(Textilis_NADH:0.20002734	(Musa_ornata_NADH:0.02740711	(Malaccensis_NADH:0.00000019	(Khae_Phrae_NADH:0.00000001	(Kunnan_NADH:0.00000010	(Wompa_NADH:0.00000001	(Figue_Pomme_Geante_NADH:0.00000001	(DH_Pahang_NADH:0.00000001	(Safet_velchi_NADH:0.00000001	(Banksii_NADH:0.00000001	(Pisang_Mas_NADH:0.00000001	((Mbwazirume_NADH:0.00000001	Truncata_NADH:0.00000009):0.00000006	(Agutay_NADH:0.00000001	(Gombe_NADH:0.00000001	(Foconah_NADH:0.00000001	(Grande_naine_NADH:0.00000001	(Pisang_Kayu_NADH:0.00000006	(Pisang_Bakar_NADH:0.00000001	(Pisang_Ceylan_NADH:0.00000001	(Lady_Finger_NADH:0.00000001	(Tomolo_NADH:0.00000001	(Prata_Ana_NADH:0.00000001	(Long_Tavoy_NADH:0.00000001	(Orishele_NADH:0.00000001	Zebrina_NADH:0.00000001):0.00000001):0.00000001):0.00000001):0.00000001):0.00000001):0.00000001):0.00000001):0.00000008):0.00000004):0.00000002):0.00000001):0.00000001):0.00000009):0.00000009):0.00000008):0.00000006):0.00000004):0.00000004):0.00000004):0.00000001):0.00814334):0.01619974):0.01184648):0.02679954):0.00000001	(Pisang_Klutuk_Wulung_NADH:0.00000001	(Pisang_Batu_NADH:0.00000001	(Namwa_Khom_NADH:0.00000001	(Monthan_NADH:0.00000001	(Honduras_NADH:0.00000009	(Yawa_2_NADH:0.00000001	Kluai_Tiparot_NADH:0.00000001):0.00000001):0.00000010):0.00000008):0.00000012):0.00000006):0.00000008):0.00000008):0.00000011);
(Yawa_2_NADH:0.00000001	Pisang_Batu_NADH:0.00000008	(Honduras_NADH:0.00000012	(Monthan_NADH:0.00000002	(Pelipita_NADH:0.00000002	((Namwa_Khom_NADH:0.00000001	(Textilis_NADH:0.21830949	(Musa_ornata_NADH:0.02756943	(Figue_Pomme_Geante_NADH:0.00000001	(Malaccensis_NADH:0.00489078	(Pisang_Ceylan_NADH:0.00000001	(Khae_Phrae_NADH:0.00000001	(Banksii_NADH:0.00000001	(Gombe_NADH:0.00000001	(Zebrina_NADH:0.00000001	(Long_Tavoy_NADH:0.00000001	(Pisang_Bakar_NADH:0.00000001	(Lady_Finger_NADH:0.00000001	(Orishele_NADH:0.00000002	(DH_Pahang_NADH:0.00000001	(Wompa_NADH:0.00000001	(Safet_velchi_NADH:0.00000001	(Pisang_Kayu_NADH:0.00000001	(Pisang_Mas_NADH:0.00000001	(Grande_naine_NADH:0.00000001	(Prata_Ana_NADH:0.00000001	(Agutay_NADH:0.00000001	(Kunnan_NADH:0.00000001	(Foconah_NADH:0.00000001	(Mbwazirume_NADH:0.00000001	(Tomolo_NADH:0.00000001	Truncata_NADH:0.00000012):0.00000011):0.00000006):0.00000008):0.00000004):0.00000002):0.00000001):0.00000001):0.00000001):0.00000002):0.00000001):0.00000001):0.00000001):0.00000001):0.00000001):0.00000001):0.00000001):0.00000001):0.00000001):0.00000001):0.00000001):0.00000007):0.00000001):0.02134624):0.01664748):0.02253811):0.00000001	(Pisang_Klutuk_Wulung_NADH:0.00000001	(Lal_velchi_NADH:0.00000001	(Saba_NADH:0.00000001	(Kluai_Tiparot_NADH:0.00000001	Dole_NADH:0.00000002):0.00000001):0.00000001):0.00000001):0.00000009):0.00000009):0.00000009):0.00000009):0.00000001);
(Monthan_NADH:0.00000011	((Pisang_Batu_NADH:0.00000001	(Pisang_Klutuk_Wulung_NADH:0.00000001	(Lal_velchi_NADH:0.00000001	(Namwa_Khom_NADH:0.00000001	(Yawa_2_NADH:0.00000001	Saba_NADH:0.00000001):0.00000001):0.00000001):0.00000001):0.00000001):0.00000012	(Textilis_NADH:0.17354006	(Musa_ornata_NADH:0.03128629	(Figue_Pomme_Geante_NADH:0.00000001	(Safet_velchi_NADH:0.00000006	(Truncata_NADH:0.00000001	(DH_Pahang_NADH:0.00000001	(Orishele_NADH:0.00000001	(Foconah_NADH:0.00000001	(Wompa_NADH:0.00000001	(Prata_Ana_NADH:0.00000001	(Agutay_NADH:0.00000001	(Pisang_Bakar_NADH:0.00000001	(Gombe_NADH:0.00000001	(Kunnan_NADH:0.00000001	(Pisang_Mas_NADH:0.00000001	(Banksii_NADH:0.00000001	(Zebrina_NADH:0.00000001	(Tomolo_NADH:0.00000001	(Malaccensis_NADH:0.00000001	(Grande_naine_NADH:0.00000001	(Long_Tavoy_NADH:0.00000001	(Lady_Finger_NADH:0.00000001	(Pisang_Ceylan_NADH:0.00000001	(Pisang_Kayu_NADH:0.00000005	(Mbwazirume_NADH:0.00000008	Khae_Phrae_NADH:0.00000001):0.00000001):0.00000007):0.00000003):0.00000002):0.00000001):0.00000001):0.00000001):0.00000001):0.00000001):0.00000001):0.00000001):0.00000001):0.00000001):0.00000001):0.00000001):0.00000001):0.00000001):0.00000001):0.00000012):0.00000006):0.00000008):0.00000001):0.02567957):0.00568529):0.02047511):0.00000012	(Honduras_NADH:0.00000002	(Pelipita_NADH:0.00000001	(Dole_NADH:0.00000011	Kluai_Tiparot_NADH:0.00000002):0.00000008):0.00000012):0.00000012);
(Pisang_Batu_NADH:0.00000001	Pelipita_NADH:0.00000008	(Lal_velchi_NADH:0.00000001	((Saba_NADH:0.00000001	(Pisang_Klutuk_Wulung_NADH:0.00000001	(Namwa_Khom_NADH:0.00000001	(Honduras_NADH:0.00000001	((Dole_NADH:0.00000001	Kluai_Tiparot_NADH:0.00000001):0.00000001	(Textilis_NADH:0.19053368	(Musa_ornata_NADH:0.03755390	(Malaccensis_NADH:0.00114257	(Figue_Pomme_Geante_NADH:0.00000001	(DH_Pahang_NADH:0.00000008	(Safet_velchi_NADH:0.00000001	(Khae_Phrae_NADH:0.00000001	(Mbwazirume_NADH:0.00000012	(Grande_naine_NADH:0.00000001	(Foconah_NADH:0.00000001	(Zebrina_NADH:0.00000001	(Long_Tavoy_NADH:0.00000001	(Wompa_NADH:0.00000001	(Lady_Finger_NADH:0.00000001	(Prata_Ana_NADH:0.00000001	(Pisang_Ceylan_NADH:0.00000001	(Agutay_NADH:0.00000001	(Banksii_NADH:0.00000001	(Tomolo_NADH:0.00000001	(Pisang_Bakar_NADH:0.00000001	(Truncata_NADH:0.00000006	(Pisang_Mas_NADH:0.00000001	(Gombe_NADH:0.00000001	(Orishele_NADH:0.00000001	(Pisang_Kayu_NADH:0.00000003	Kunnan_NADH:0.00000001):0.00000002):0.00000001):0.00000001):0.00000001):0.00000008):0.00000004):0.00000002):0.00000001):0.00000001):0.00000001):0.00000001):0.00000001):0.00000001):0.00000001):0.00000001):0.00000001):0.00000001):0.00000011):0.00000008):0.00000006):0.00000001):0.00711423):0.02307667):0.01277892):0.02672221):0.00000010):0.00000008):0.00000009):0.00000008):0.00000008	(Monthan_NADH:0.00000001	Yawa_2_NADH:0.00000011):0.00000010):0.00000001):0.00000009);
((Yawa_2_NADH:0.00000001	Lal_velchi_NADH:0.00000001):0.00000001	Kluai_Tiparot_NADH:0.00000004	((Honduras_NADH:0.00000001	(Dole_NADH:0.00000001	(Saba_NADH:0.00000001	(Pisang_Klutuk_Wulung_NADH:0.00000001	(Pisang_Batu_NADH:0.00000009	Monthan_NADH:0.00000001):0.00000010):0.00000008):0.00000009):0.00000007):0.00000010	(Pelipita_NADH:0.00000010	(Namwa_Khom_NADH:0.00000009	(Textilis_NADH:0.18911269	(Musa_ornata_NADH:0.03686244	(Malaccensis_NADH:0.00000026	(Safet_velchi_NADH:0.00000001	(Truncata_NADH:0.00000001	(Pisang_Ceylan_NADH:0.00000001	((Foconah_NADH:0.00000001	(Khae_Phrae_NADH:0.00000001	(Mbwazirume_NADH:0.00000001	Pisang_Kayu_NADH:0.00000001):0.00000006):0.00000006):0.00000012	(Wompa_NADH:0.00000001	(Prata_Ana_NADH:0.00000001	(Banksii_NADH:0.00000001	(Pisang_Mas_NADH:0.00000001	(Gombe_NADH:0.00000001	(Grande_naine_NADH:0.00000001	(Tomolo_NADH:0.00000001	(Kunnan_NADH:0.00000001	(Lady_Finger_NADH:0.00000001	(Orishele_NADH:0.00000001	(Zebrina_NADH:0.00000001	(DH_Pahang_NADH:0.00000001	(Long_Tavoy_NADH:0.00000001	(Agutay_NADH:0.00000001	(Pisang_Bakar_NADH:0.00000001	Figue_Pomme_Geante_NADH:0.00000001):0.00000001):0.00000001):0.00000001):0.00000001):0.00000001):0.00000001):0.00000001):0.00000001):0.00000001):0.00000001):0.00000001):0.00000001):0.00000001):0.00000001):0.00000001):0.00000009):0.00000007):0.00000007):0.00826996):0.01794142):0.01661324):0.02415560):0.00000012):0.00000010):0.00000004);
(Pisang_Klutuk_Wulung_NADH:0.00000001	(Pelipita_NADH:0.00000010	(Honduras_NADH:0.00000001	(Lal_velchi_NADH:0.00000009	(Dole_NADH:0.00000001	(Namwa_Khom_NADH:0.00000001	(Monthan_NADH:0.00000001	(Saba_NADH:0.00000001	(Pisang_Batu_NADH:0.00000009	(Kluai_Tiparot_NADH:0.00000001	Yawa_2_NADH:0.00000001):0.00000001):0.00000009):0.00000011):0.00000008):0.00000009):0.00000008):0.00000001):0.00000009):0.00000008	(Textilis_NADH:0.21161456	(Malaccensis_NADH:0.00000009	(Musa_ornata_NADH:0.04474990	(DH_Pahang_NADH:0.00000001	(Figue_Pomme_Geante_NADH:0.00000007	(Agutay_NADH:0.00000001	(Kunnan_NADH:0.00000001	((Pisang_Kayu_NADH:0.00000001	(Orishele_NADH:0.00000001	(Zebrina_NADH:0.00000001	(Banksii_NADH:0.00000001	Truncata_NADH:0.00000008):0.00000009):0.00000012):0.00000011):0.00000007	(Mbwazirume_NADH:0.00000002	(Safet_velchi_NADH:0.00000001	(Lady_Finger_NADH:0.00000001	(Foconah_NADH:0.00000001	(Pisang_Mas_NADH:0.00000001	(Gombe_NADH:0.00000001	(Pisang_Bakar_NADH:0.00000001	(Long_Tavoy_NADH:0.00000001	(Pisang_Ceylan_NADH:0.00000001	(Tomolo_NADH:0.00000001	(Khae_Phrae_NADH:0.00000001	(Grande_naine_NADH:0.00000001	(Prata_Ana_NADH:0.00000001	Wompa_NADH:0.00000001):0.00000001):0.00000001):0.00000001):0.00000001):0.00000001):0.00000001):0.00000001):0.00000001):0.00000001):0.00000001):0.00000003):0.00000001):0.00000001):0.00000012):0.00000012):0.00000008):0.00000001):0.00161174):0.01176382):0.02037306):0.02646200);
((Honduras_NADH:0.00000002	(Textilis_NADH:0.16588034	(Musa_ornata_NADH:0.02931553	(Malaccensis_NADH:0.00000031	(Figue_Pomme_Geante_NADH:0.00000001	(DH_Pahang_NADH:0.00000011	(Safet_velchi_NADH:0.00000001	(Pisang_Kayu_NADH:0.00000001	(Truncata_NADH:0.00000008	(Pisang_Mas_NADH:0.00000001	(Pisang_Ceylan_NADH:0.00000001	(Long_Tavoy_NADH:0.00000001	(Banksii_NADH:0.00000001	(Lady_Finger_NADH:0.00000001	(Khae_Phrae_NADH:0.00000001	(Tomolo_NADH:0.00000001	(Zebrina_NADH:0.00000001	(Agutay_NADH:0.00000001	(Kunnan_NADH:0.00000001	(Grande_naine_NADH:0.00000001	(Orishele_NADH:0.00000001	(Pisang_Bakar_NADH:0.00000001	(Wompa_NADH:0.00000001	(Mbwazirume_NADH:0.00000004	(Foconah_NADH:0.00000001	(Prata_Ana_NADH:0.00000001	Gombe_NADH:0.00000001):0.00000001):0.00000001):0.00000002):0.00000001):0.00000001):0.00000001):0.00000001):0.00000001):0.00000001):0.00000001):0.00000001):0.00000001):0.00000001):0.00000001):0.00000001):0.00000001):0.00000001):0.00000006):0.00000006):0.00000008):0.00000001):0.00495140):0.01532382):0.01566576):0.02887666):0.00000011	(Lal_velchi_NADH:0.00000002	(Kluai_Tiparot_NADH:0.00000002	(Namwa_Khom_NADH:0.00000009	Pelipita_NADH:0.00000001):0.00000009):0.00000009):0.00000009	(Monthan_NADH:0.00000001	(Dole_NADH:0.00000001	(Saba_NADH:0.00000001	(Pisang_Klutuk_Wulung_NADH:0.00000001	(Yawa_2_NADH:0.00000001	Pisang_Batu_NADH:0.00000001):0.00000001):0.00000001):0.00000001):0.00000001):0.00000009);
(Dole_NADH:0.00000005	((Kluai_Tiparot_NADH:0.00000001	Pelipita_NADH:0.00000009):0.00000001	((Lal_velchi_NADH:0.00000001	Monthan_NADH:0.00000001):0.00000001	(Saba_NADH:0.00000001	(Namwa_Khom_NADH:0.00000001	(Pisang_Batu_NADH:0.00000001	(Honduras_NADH:0.00000011	(Yawa_2_NADH:0.00000001	Pisang_Klutuk_Wulung_NADH:0.00000001):0.00000001):0.00000008):0.00000008):0.00000010):0.00000008):0.00000010):0.00000005	(Textilis_NADH:0.22231820	(Musa_ornata_NADH:0.04513073	(Malaccensis_NADH:0.00000026	(Safet_velchi_NADH:0.00000001	(DH_Pahang_NADH:0.00000011	(Figue_Pomme_Geante_NADH:0.00000001	((Wompa_NADH:0.00000001	(Grande_naine_NADH:0.00000001	(Pisang_Mas_NADH:0.00000001	(Khae_Phrae_NADH:0.00000001	(Tomolo_NADH:0.00000001	(Lady_Finger_NADH:0.00000001	(Long_Tavoy_NADH:0.00000001	(Prata_Ana_NADH:0.00000001	(Agutay_NADH:0.00000001	(Pisang_Bakar_NADH:0.00000001	(Zebrina_NADH:0.00000001	(Banksii_NADH:0.00000001	(Pisang_Ceylan_NADH:0.00000001	(Mbwazirume_NADH:0.00000001	(Pisang_Kayu_NADH:0.00000001	(Kunnan_NADH:0.00000001	(Truncata_NADH:0.00000011	Orishele_NADH:0.00000001):0.00000006):0.00000003):0.00000002):0.00000001):0.00000001):0.00000001):0.00000001):0.00000001):0.00000001):0.00000001):0.00000001):0.00000001):0.00000001):0.00000001):0.00000001):0.00000001):0.00000001	(Foconah_NADH:0.00000001	Gombe_NADH:0.00000001):0.00000001):0.00000007):0.00000008):0.00000001):0.00829709):0.01332726):0.01622906):0.01455503);
(Lal_velchi_NADH:0.00000010	((Dole_NADH:0.00000001	(Pisang_Batu_NADH:0.00000001	(Pisang_Klutuk_Wulung_NADH:0.00000001	(Honduras_NADH:0.00000001	(Yawa_2_NADH:0.00000001	Saba_NADH:0.00000001):0.00000001):0.00000001):0.00000001):0.00000001):0.00000008	(Textilis_NADH:0.19845813	(Musa_ornata_NADH:0.02681614	(Malaccensis_NADH:0.00175086	(Banksii_NADH:0.00000001	(Pisang_Mas_NADH:0.00000001	(Gombe_NADH:0.00000001	(Lady_Finger_NADH:0.00000001	(Wompa_NADH:0.00000001	(Figue_Pomme_Geante_NADH:0.00000001	(Kunnan_NADH:0.00000001	(Pisang_Kayu_NADH:0.00000001	(Tomolo_NADH:0.00000001	((Prata_Ana_NADH:0.00000001	Truncata_NADH:0.00000009):0.00000007	(Grande_naine_NADH:0.00000001	(Zebrina_NADH:0.00000001	(DH_Pahang_NADH:0.00000001	(Khae_Phrae_NADH:0.00000001	(Pisang_Bakar_NADH:0.00000001	(Mbwazirume_NADH:0.00000001	(Safet_velchi_NADH:0.00000001	(Orishele_NADH:0.00000001	(Agutay_NADH:0.00000001	(Foconah_NADH:0.00000001	(Pisang_Ceylan_NADH:0.00000001	Long_Tavoy_NADH:0.00000001):0.00000001):0.00000001):0.00000001):0.00000001):0.00000001):0.00000001):0.00000001):0.00000001):0.00000001):0.00000001):0.00000001):0.00000009):0.00000012):0.00000007):0.00000004):0.00000002):0.00000002):0.00000001):0.00000001):0.00000001):0.00495038):0.01430132):0.01281195):0.04670624):0.00000008	(Namwa_Khom_NADH:0.00000002	(Pelipita_NADH:0.00000001	(Monthan_NADH:0.00000012	Kluai_Tiparot_NADH:0.00000002):0.00000008):0.00000008):0.00000008);
(Pisang_Klutuk_Wulung_NADH:0.00000011	((Honduras_NADH:0.00000001	(Saba_NADH:0.00000001	(Kluai_Tiparot_NADH:0.00000001	(Pisang_Batu_NADH:0.00000001	(Yawa_2_NADH:0.00000001	Monthan_NADH:0.00000001):0.00000001):0.00000001):0.00000001):0.00000001):0.00000009	(Textilis_NADH:0.19266893	(Musa_ornata_NADH:0.03361950	(Malaccensis_NADH:0.00000076	(Truncata_NADH:0.00000009	(Figue_Pomme_Geante_NADH:0.00000001	(Gombe_NADH:0.00000001	(Khae_Phrae_NADH:0.00000001	(Zebrina_NADH:0.00000001	(Kunnan_NADH:0.00000001	(Orishele_NADH:0.00000001	(Foconah_NADH:0.00000001	(Banksii_NADH:0.00000001	(Tomolo_NADH:0.00000001	(Mbwazirume_NADH:0.00000001	(Prata_Ana_NADH:0.00000001	(Safet_velchi_NADH:0.00000001	(Wompa_NADH:0.00000001	(Pisang_Ceylan_NADH:0.00000001	(Agutay_NADH:0.00000001	(Grande_naine_NADH:0.00000001	(Long_Tavoy_NADH:0.00000001	(Lady_Finger_NADH:0.00000001	(Pisang_Kayu_NADH:0.00000001	(Pisang_Mas_NADH:0.00000001	(Pisang_Bakar_NADH:0.00000001	DH_Pahang_NADH:0.00000002):0.00000001):0.00000001):0.00000001):0.00000001):0.00000001):0.00000001):0.00000001):0.00000001):0.00000001):0.00000001):0.00000001):0.00000001):0.00000001):0.00000001):0.00000002):0.00000005):0.00000009):0.00000007):0.00000008):0.00000008):0.00000009):0.00488733):0.01668825):0.01621306):0.02595787):0.00000009	(Namwa_Khom_NADH:0.00000002	(Pelipita_NADH:0.00000001	(Dole_NADH:0.00000011	Lal_velchi_NADH:0.00000002):0.00000010):0.00000008):0.00000008);
(Lal_velchi_NADH:0.00000001	(Pisang_Batu_NADH:0.00000002	(Pelipita_NADH:0.00000001	(Dole_NADH:0.00000002	(Saba_NADH:0.00000002	((Monthan_NADH:0.00000001	(Namwa_Khom_NADH:0.00000001	(Honduras_NADH:0.00000001	(Kluai_Tiparot_NADH:0.00000001	(Malaccensis_NADH:0.00000008	((Musa_ornata_NADH:0.02823043	Textilis_NADH:0.23452832):0.01265077	(DH_Pahang_NADH:0.00000001	(Tomolo_NADH:0.00000011	(Pisang_Mas_NADH:0.00000001	((Pisang_Ceylan_NADH:0.00000001	(Orishele_NADH:0.00000001	((Truncata_NADH:0.00000009	(Lady_Finger_NADH:0.00000001	(Mbwazirume_NADH:0.00000001	Pisang_Kayu_NADH:0.00000001):0.00000012):0.00000001):0.00000007	(Kunnan_NADH:0.00000001	(Gombe_NADH:0.00000001	(Long_Tavoy_NADH:0.00000001	(Prata_Ana_NADH:0.00000001	(Grande_naine_NADH:0.00000001	(Figue_Pomme_Geante_NADH:0.00000001	(Foconah_NADH:0.00000001	(Safet_velchi_NADH:0.00000001	Wompa_NADH:0.00000001):0.00000001):0.00000001):0.00000001):0.00000001):0.00000001):0.00000001):0.00000001):0.00000001):0.00000010):0.00000006):0.00000007	(Zebrina_NADH:0.00000001	(Khae_Phrae_NADH:0.00000001	(Agutay_NADH:0.00000001	(Banksii_NADH:0.00000001	Pisang_Bakar_NADH:0.00000001):0.00000001):0.00000001):0.00000001):0.00000001):0.00000007):0.00000008):0.00000001):0.00336233):0.00989044):0.06476982):0.00000001):0.00000001):0.00000001):0.00000008	Pisang_Klutuk_Wulung_NADH:0.00000009):0.00000008):0.00000008):0.00000008):0.00000010):0.00000010	Yawa_2_NADH:0.00000012);
(Namwa_Khom_NADH:0.00000001	Kluai_Tiparot_NADH:0.00000009	((Dole_NADH:0.00000001	(Yawa_2_NADH:0.00000009	Pelipita_NADH:0.00000001):0.00000009):0.00000001	(Honduras_NADH:0.00000001	(Pisang_Batu_NADH:0.00000001	(Pisang_Klutuk_Wulung_NADH:0.00000001	(Monthan_NADH:0.00000001	(Saba_NADH:0.00000001	(Lal_velchi_NADH:0.00000001	(Textilis_NADH:0.22220740	(Musa_ornata_NADH:0.02511812	(Malaccensis_NADH:0.00000016	(Long_Tavoy_NADH:0.00000001	(Orishele_NADH:0.00000001	(Wompa_NADH:0.00000001	(Safet_velchi_NADH:0.00000001	(Pisang_Mas_NADH:0.00000001	(Figue_Pomme_Geante_NADH:0.00000001	((Truncata_NADH:0.00000005	Pisang_Kayu_NADH:0.00000001):0.00000007	(Pisang_Bakar_NADH:0.00000001	(Prata_Ana_NADH:0.00000001	(Gombe_NADH:0.00000001	(Lady_Finger_NADH:0.00000001	(Agutay_NADH:0.00000001	(Pisang_Ceylan_NADH:0.00000001	(Grande_naine_NADH:0.00000001	(Tomolo_NADH:0.00000001	(Zebrina_NADH:0.00000001	(Foconah_NADH:0.00000001	(Kunnan_NADH:0.00000001	(Khae_Phrae_NADH:0.00000001	(DH_Pahang_NADH:0.00000011	(Mbwazirume_NADH:0.00000007	Banksii_NADH:0.00000001):0.00000007):0.00000001):0.00000001):0.00000001):0.00000001):0.00000001):0.00000001):0.00000001):0.00000001):0.00000001):0.00000002):0.00000003):0.00000005):0.00000010):0.00000001):0.00000001):0.00000001):0.00000001):0.00000001):0.00000001):0.00493302):0.02052667):0.01476208):0.03311717):0.00000008):0.00000009):0.00000008):0.00000012):0.00000012):0.00000012):0.00000012);
(Lal_velchi_NADH:0.00000001	(Kluai_Tiparot_NADH:0.00000002	(Pelipita_NADH:0.00000001	(Namwa_Khom_NADH:0.00000002	(Dole_NADH:0.00000002	((Pisang_Batu_NADH:0.00000001	(Saba_NADH:0.00000001	(Monthan_NADH:0.00000001	(Honduras_NADH:0.00000001	(Textilis_NADH:0.21490563	(Musa_ornata_NADH:0.03596851	(Malaccensis_NADH:0.00332528	((DH_Pahang_NADH:0.00000001	((Khae_Phrae_NADH:0.00000001	(Prata_Ana_NADH:0.00000001	(Grande_naine_NADH:0.00000001	(Long_Tavoy_NADH:0.00000001	(Pisang_Kayu_NADH:0.00000001	((Truncata_NADH:0.00000007	Mbwazirume_NADH:0.00000001):0.00000011	(Zebrina_NADH:0.00000001	(Wompa_NADH:0.00000001	(Lady_Finger_NADH:0.00000001	(Gombe_NADH:0.00000001	(Tomolo_NADH:0.00000001	(Agutay_NADH:0.00000001	(Pisang_Bakar_NADH:0.00000001	Pisang_Ceylan_NADH:0.00000001):0.00000001):0.00000001):0.00000001):0.00000001):0.00000001):0.00000001):0.00000001):0.00000002):0.00000006):0.00000008):0.00000005):0.00000003):0.00000008	(Kunnan_NADH:0.00000001	(Banksii_NADH:0.00000001	(Pisang_Mas_NADH:0.00000001	(Orishele_NADH:0.00000001	Foconah_NADH:0.00000001):0.00000001):0.00000001):0.00000001):0.00000001):0.00000008):0.00000008	(Figue_Pomme_Geante_NADH:0.00000001	Safet_velchi_NADH:0.00000001):0.00000001):0.00826278):0.01699176):0.00745285):0.03405755):0.00000001):0.00000001):0.00000001):0.00000010	Pisang_Klutuk_Wulung_NADH:0.00000011):0.00000010):0.00000010):0.00000010):0.00000008):0.00000008	Yawa_2_NADH:0.00000010);
(Namwa_Khom_NADH:0.00000001	(Pisang_Batu_NADH:0.00000011	((Monthan_NADH:0.00000002	(Dole_NADH:0.00000002	(Pelipita_NADH:0.00000001	(Saba_NADH:0.00000001	(Pisang_Klutuk_Wulung_NADH:0.00000001	(Kluai_Tiparot_NADH:0.00000010	Honduras_NADH:0.00000001):0.00000001):0.00000001):0.00000009):0.00000009):0.00000009):0.00000009	(Lal_velchi_NADH:0.00000011	Yawa_2_NADH:0.00000001):0.00000009):0.00000011):0.00000001	(Textilis_NADH:0.22010204	(Musa_ornata_NADH:0.03431367	(Malaccensis_NADH:0.00665447	((Orishele_NADH:0.00000001	Figue_Pomme_Geante_NADH:0.00000001):0.00000001	(Pisang_Mas_NADH:0.00000001	(Zebrina_NADH:0.00000001	(Pisang_Bakar_NADH:0.00000001	(Mbwazirume_NADH:0.00000008	(Lady_Finger_NADH:0.00000001	(Foconah_NADH:0.00000001	(Agutay_NADH:0.00000001	(Khae_Phrae_NADH:0.00000001	(DH_Pahang_NADH:0.00000001	(Long_Tavoy_NADH:0.00000001	(Grande_naine_NADH:0.00000001	(Prata_Ana_NADH:0.00000001	(Tomolo_NADH:0.00000001	(Banksii_NADH:0.00000001	(Kunnan_NADH:0.00000001	(Safet_velchi_NADH:0.00000001	(Pisang_Kayu_NADH:0.00000009	(Gombe_NADH:0.00000001	(Pisang_Ceylan_NADH:0.00000001	(Truncata_NADH:0.00000007	Wompa_NADH:0.00000001):0.00000003):0.00000002):0.00000001):0.00000006):0.00000003):0.00000002):0.00000001):0.00000001):0.00000001):0.00000001):0.00000001):0.00000001):0.00000001):0.00000001):0.00000001):0.00000001):0.00000006):0.00000006):0.00000006):0.00000007):0.00000081):0.02131631):0.02071145):0.02434653);
(Dole_NADH:0.00000001	Pelipita_NADH:0.00000010	(Namwa_Khom_NADH:0.00000001	(Lal_velchi_NADH:0.00000001	(Honduras_NADH:0.00000001	(Monthan_NADH:0.00000001	(Pisang_Klutuk_Wulung_NADH:0.00000001	(Saba_NADH:0.00000011	((Kluai_Tiparot_NADH:0.00000004	(Textilis_NADH:0.20778033	(Musa_ornata_NADH:0.03212531	(Malaccensis_NADH:0.00240750	(Zebrina_NADH:0.00000007	(DH_Pahang_NADH:0.00000001	(Lady_Finger_NADH:0.00000001	(Long_Tavoy_NADH:0.00000001	(Agutay_NADH:0.00000001	(Pisang_Mas_NADH:0.00000001	(Gombe_NADH:0.00000001	(Foconah_NADH:0.00000001	(Mbwazirume_NADH:0.00000001	(Pisang_Bakar_NADH:0.00000001	(Khae_Phrae_NADH:0.00000001	(Tomolo_NADH:0.00000001	(Orishele_NADH:0.00000001	(Pisang_Ceylan_NADH:0.00000001	(Figue_Pomme_Geante_NADH:0.00000001	(Banksii_NADH:0.00000001	(Grande_naine_NADH:0.00000001	(Kunnan_NADH:0.00000001	(Wompa_NADH:0.00000001	(Pisang_Kayu_NADH:0.00000001	(Safet_velchi_NADH:0.00000001	(Prata_Ana_NADH:0.00000001	Truncata_NADH:0.00000006):0.00000012):0.00000008):0.00000010):0.00000008):0.00000007):0.00000004):0.00000003):0.00000001):0.00000001):0.00000001):0.00000001):0.00000001):0.00000001):0.00000001):0.00000001):0.00000001):0.00000001):0.00000001):0.00000001):0.00000006):0.00000001):0.00585958):0.02129914):0.02800764):0.01115446):0.00000004	(Pisang_Batu_NADH:0.00000009	Yawa_2_NADH:0.00000001):0.00000009):0.00000009):0.00000009):0.00000009):0.00000009):0.00000011):0.00000008):0.00000008);
(Lal_velchi_NADH:0.00000001	(Pelipita_NADH:0.00000001	Monthan_NADH:0.00000005):0.00000005	(Saba_NADH:0.00000001	(Pisang_Batu_NADH:0.00000001	(Namwa_Khom_NADH:0.00000001	(Kluai_Tiparot_NADH:0.00000001	(Honduras_NADH:0.00000001	(Pisang_Klutuk_Wulung_NADH:0.00000001	(Dole_NADH:0.00000001	(Yawa_2_NADH:0.00000010	(Textilis_NADH:0.20354881	(Malaccensis_NADH:0.00000001	(Musa_ornata_NADH:0.03620830	(DH_Pahang_NADH:0.00000001	(Safet_velchi_NADH:0.00000008	(Figue_Pomme_Geante_NADH:0.00000001	(Agutay_NADH:0.00000001	(Tomolo_NADH:0.00000001	(Wompa_NADH:0.00000001	(Mbwazirume_NADH:0.00000001	(Pisang_Mas_NADH:0.00000001	(Kunnan_NADH:0.00000001	(Foconah_NADH:0.00000001	(Khae_Phrae_NADH:0.00000001	(Truncata_NADH:0.00000009	(Grande_naine_NADH:0.00000001	(Pisang_Ceylan_NADH:0.00000001	(Lady_Finger_NADH:0.00000001	(Zebrina_NADH:0.00000001	(Pisang_Kayu_NADH:0.00000001	(Long_Tavoy_NADH:0.00000001	(Orishele_NADH:0.00000001	(Prata_Ana_NADH:0.00000001	(Gombe_NADH:0.00000001	(Pisang_Bakar_NADH:0.00000001	Banksii_NADH:0.00000001):0.00000001):0.00000001):0.00000001):0.00000001):0.00000001):0.00000001):0.00000001):0.00000001):0.00000001):0.00000001):0.00000008):0.00000011):0.00000007):0.00000004):0.00000002):0.00000002):0.00000001):0.00000001):0.00000008):0.00000009):0.00000001):0.00330717):0.01006882):0.02608987):0.01561209):0.00000009):0.00000008):0.00000008):0.00000008):0.00000012):0.00000009):0.…
(Saba_NADH:0.00000001	(Pisang_Klutuk_Wulung_NADH:0.00000010	((Lal_velchi_NADH:0.00000002	(Honduras_NADH:0.00000002	(Yawa_2_NADH:0.00000001	(Kluai_Tiparot_NADH:0.00000001	(Monthan_NADH:0.00000001	(Dole_NADH:0.00000010	Namwa_Khom_NADH:0.00000001):0.00000001):0.00000001):0.00000008):0.00000012):0.00000012):0.00000012	(Pisang_Batu_NADH:0.00000010	Pelipita_NADH:0.00000001):0.00000012):0.00000010):0.00000001	(Textilis_NADH:0.21794766	(Musa_ornata_NADH:0.04297872	(Malaccensis_NADH:0.00000014	(Safet_velchi_NADH:0.00000001	(DH_Pahang_NADH:0.00000011	(Kunnan_NADH:0.00000001	(Tomolo_NADH:0.00000001	(Orishele_NADH:0.00000001	(Long_Tavoy_NADH:0.00000001	(Lady_Finger_NADH:0.00000001	(Figue_Pomme_Geante_NADH:0.00000001	(Mbwazirume_NADH:0.00000001	(Truncata_NADH:0.00000009	(Pisang_Kayu_NADH:0.00000005	(Agutay_NADH:0.00000001	(Prata_Ana_NADH:0.00000001	(Grande_naine_NADH:0.00000001	(Zebrina_NADH:0.00000001	(Banksii_NADH:0.00000001	(Wompa_NADH:0.00000001	(Gombe_NADH:0.00000001	(Pisang_Ceylan_NADH:0.00000001	(Pisang_Mas_NADH:0.00000001	(Foconah_NADH:0.00000001	(Pisang_Bakar_NADH:0.00000001	Khae_Phrae_NADH:0.00000001):0.00000001):0.00000001):0.00000001):0.00000001):0.00000001):0.00000001):0.00000001):0.00000001):0.00000001):0.00000001):0.00000001):0.00000001):0.00000002):0.00000009):0.00000004):0.00000003):0.00000002):0.00000001):0.00000001):0.00000012):0.00000001):0.00165074):0.01682692):0.00242008):0.02556042);
(Honduras_NADH:0.00000001	(Textilis_NADH:0.19918318	(Musa_ornata_NADH:0.03458656	(Safet_velchi_NADH:0.00000001	(DH_Pahang_NADH:0.00000010	(Figue_Pomme_Geante_NADH:0.00000001	(Kunnan_NADH:0.00000001	((Zebrina_NADH:0.00000001	(Pisang_Mas_NADH:0.00000001	Truncata_NADH:0.00000012):0.00000008):0.00000012	(Pisang_Ceylan_NADH:0.00000001	(Gombe_NADH:0.00000001	(Prata_Ana_NADH:0.00000001	(Khae_Phrae_NADH:0.00000001	(Agutay_NADH:0.00000001	(Mbwazirume_NADH:0.00000001	(Malaccensis_NADH:0.00000001	(Long_Tavoy_NADH:0.00000001	(Foconah_NADH:0.00000001	(Orishele_NADH:0.00000001	(Pisang_Bakar_NADH:0.00000001	(Tomolo_NADH:0.00000001	(Grande_naine_NADH:0.00000001	(Pisang_Kayu_NADH:0.00000001	(Lady_Finger_NADH:0.00000001	(Wompa_NADH:0.00000001	Banksii_NADH:0.00000001):0.00000001):0.00000001):0.00000001):0.00000001):0.00000001):0.00000001):0.00000001):0.00000001):0.00000001):0.00000001):0.00000001):0.00000001):0.00000001):0.00000001):0.00000001):0.00000001):0.00000012):0.00000006):0.00000012):0.00000001):0.02287549):0.01534892):0.01734287	(((Namwa_Khom_NADH:0.00000001	(Lal_velchi_NADH:0.00000001	(Saba_NADH:0.00000001	Dole_NADH:0.00000008):0.00000009):0.00000009):0.00000008	(Monthan_NADH:0.00000001	(Kluai_Tiparot_NADH:0.00000001	Pisang_Batu_NADH:0.00000012):0.00000009):0.00000008):0.00000011	((Pelipita_NADH:0.00000002	Pisang_Klutuk_Wulung_NADH:0.00000001):0.00000002	Yawa_2_NADH:0.00000004):0.00000004):0.00000009);
(Pisang_Batu_NADH:0.00000001	(Yawa_2_NADH:0.00000001	Lal_velchi_NADH:0.00000003):0.00000003	(Honduras_NADH:0.00000001	(Pisang_Klutuk_Wulung_NADH:0.00000001	(Monthan_NADH:0.00000001	(Saba_NADH:0.00000001	(Namwa_Khom_NADH:0.00000001	((Kluai_Tiparot_NADH:0.00000003	(Pelipita_NADH:0.00000009	Dole_NADH:0.00000012):0.00000009):0.00000009	(Textilis_NADH:0.22474295	(Musa_ornata_NADH:0.02959941	(Safet_velchi_NADH:0.00000001	(Malaccensis_NADH:0.00492989	(DH_Pahang_NADH:0.00000001	(Figue_Pomme_Geante_NADH:0.00000001	(Grande_naine_NADH:0.00000001	(Agutay_NADH:0.00000001	(Pisang_Mas_NADH:0.00000001	(Banksii_NADH:0.00000001	(Pisang_Ceylan_NADH:0.00000001	(Orishele_NADH:0.00000001	(Foconah_NADH:0.00000001	(Mbwazirume_NADH:0.00000004	(Pisang_Kayu_NADH:0.00000006	(Prata_Ana_NADH:0.00000001	(Zebrina_NADH:0.00000001	(Gombe_NADH:0.00000001	(Lady_Finger_NADH:0.00000001	(Truncata_NADH:0.00000010	(Pisang_Bakar_NADH:0.00000001	(Khae_Phrae_NADH:0.00000001	(Long_Tavoy_NADH:0.00000001	(Kunnan_NADH:0.00000001	(Tomolo_NADH:0.00000001	Wompa_NADH:0.00000001):0.00000001):0.00000001):0.00000001):0.00000001):0.00000001):0.00000005):0.00000003):0.00000001):0.00000001):0.00000001):0.00000001):0.00000006):0.00000004):0.00000002):0.00000001):0.00000001):0.00000001):0.00000001):0.00000007):0.00000006):0.00000008):0.00000001):0.02177214):0.01546171):0.03610825):0.00000008):0.00000012):0.00000007):0.00000009):0.00000008):0.00000012);
(Kluai_Tiparot_NADH:0.00000001	(Dole_NADH:0.00000009	(Pelipita_NADH:0.00000001	(Pisang_Batu_NADH:0.00000002	((Yawa_2_NADH:0.00000001	(Saba_NADH:0.00000001	(Namwa_Khom_NADH:0.00000001	(Lal_velchi_NADH:0.00000001	Pisang_Klutuk_Wulung_NADH:0.00000002):0.00000001):0.00000001):0.00000009):0.00000001	(Monthan_NADH:0.00000008	Honduras_NADH:0.00000002):0.00000008):0.00000011):0.00000008):0.00000012):0.00000001	(Textilis_NADH:0.18965862	(Malaccensis_NADH:0.00000012	((Agutay_NADH:0.00000001	(Tomolo_NADH:0.00000001	(Wompa_NADH:0.00000001	(Mbwazirume_NADH:0.00000001	(Pisang_Kayu_NADH:0.00000001	(Pisang_Bakar_NADH:0.00000001	(Khae_Phrae_NADH:0.00000001	(Safet_velchi_NADH:0.00000001	(DH_Pahang_NADH:0.00000001	(Grande_naine_NADH:0.00000001	(Long_Tavoy_NADH:0.00000001	(Zebrina_NADH:0.00000001	(Banksii_NADH:0.00000001	(Kunnan_NADH:0.00000001	((Lady_Finger_NADH:0.00000001	Musa_ornata_NADH:0.05156476):0.00000001	(Foconah_NADH:0.00000001	(Orishele_NADH:0.00000001	Truncata_NADH:0.00000008):0.00000010):0.00000008):0.00000007):0.00000004):0.00000002):0.00000001):0.00000001):0.00000001):0.00000001):0.00000001):0.00000001):0.00000001):0.00000001):0.00000001):0.00000001):0.00000001):0.00000001	(Figue_Pomme_Geante_NADH:0.00000001	(Pisang_Ceylan_NADH:0.00000001	(Pisang_Mas_NADH:0.00000001	(Gombe_NADH:0.00000001	Prata_Ana_NADH:0.00000001):0.00000001):0.00000001):0.00000001):0.00000001):0.00500051):0.02838618):0.02370430);
(Yawa_2_NADH:0.00000001	Pisang_Batu_NADH:0.00000010	(Lal_velchi_NADH:0.00000009	(Dole_NADH:0.00000002	(Namwa_Khom_NADH:0.00000002	((Kluai_Tiparot_NADH:0.00000002	(Textilis_NADH:0.19611431	(Musa_ornata_NADH:0.02632315	(DH_Pahang_NADH:0.00000001	(Malaccensis_NADH:0.00326970	(Figue_Pomme_Geante_NADH:0.00000001	(Safet_velchi_NADH:0.00000001	(Kunnan_NADH:0.00000001	(Wompa_NADH:0.00000001	(Foconah_NADH:0.00000001	(Lady_Finger_NADH:0.00000001	(Pisang_Ceylan_NADH:0.00000001	(Banksii_NADH:0.00000001	(Mbwazirume_NADH:0.00000012	(Gombe_NADH:0.00000001	(Pisang_Mas_NADH:0.00000001	(Tomolo_NADH:0.00000001	(Pisang_Bakar_NADH:0.00000001	(Khae_Phrae_NADH:0.00000001	(Agutay_NADH:0.00000001	(Grande_naine_NADH:0.00000001	(Pisang_Kayu_NADH:0.00000006	(Long_Tavoy_NADH:0.00000001	(Orishele_NADH:0.00000001	(Prata_Ana_NADH:0.00000001	(Truncata_NADH:0.00000007	Zebrina_NADH:0.00000001):0.00000003):0.00000002):0.00000001):0.00000001):0.00000003):0.00000002):0.00000001):0.00000001):0.00000001):0.00000001):0.00000001):0.00000001):0.00000007):0.00000004):0.00000003):0.00000002):0.00000001):0.00000001):0.00000008):0.00000008):0.00000012):0.00000001):0.01954161):0.02093495):0.05283920):0.00000011	(Saba_NADH:0.00000001	(Pisang_Klutuk_Wulung_NADH:0.00000001	(Monthan_NADH:0.00000001	(Pelipita_NADH:0.00000001	Honduras_NADH:0.00000001):0.00000001):0.00000001):0.00000001):0.00000009):0.00000009):0.00000009):0.00000009):0.00000001);
(Namwa_Khom_NADH:0.00000001	(Pelipita_NADH:0.00000010	(Pisang_Batu_NADH:0.00000001	(Saba_NADH:0.00000001	(Dole_NADH:0.00000001	(Monthan_NADH:0.00000001	(Kluai_Tiparot_NADH:0.00000001	(Honduras_NADH:0.00000001	(Yawa_2_NADH:0.00000001	Pisang_Klutuk_Wulung_NADH:0.00000009):0.00000009):0.00000009):0.00000009):0.00000010):0.00000009):0.00000008):0.00000008):0.00000008	(Lal_velchi_NADH:0.00000008	(Textilis_NADH:0.26285362	(Musa_ornata_NADH:0.03657438	(Malaccensis_NADH:0.00122045	(Figue_Pomme_Geante_NADH:0.00000001	(Tomolo_NADH:0.00000001	(Safet_velchi_NADH:0.00000001	((Long_Tavoy_NADH:0.00000001	(Foconah_NADH:0.00000001	(Grande_naine_NADH:0.00000001	(DH_Pahang_NADH:0.00000001	(Khae_Phrae_NADH:0.00000001	(Banksii_NADH:0.00000001	(Orishele_NADH:0.00000001	(Prata_Ana_NADH:0.00000001	(Pisang_Kayu_NADH:0.00000007	(Agutay_NADH:0.00000001	(Pisang_Mas_NADH:0.00000001	((Mbwazirume_NADH:0.00000001	Truncata_NADH:0.00000012):0.00000011	(Kunnan_NADH:0.00000001	(Zebrina_NADH:0.00000001	(Wompa_NADH:0.00000001	(Pisang_Bakar_NADH:0.00000001	Lady_Finger_NADH:0.00000001):0.00000001):0.00000001):0.00000001):0.00000001):0.00000006):0.00000003):0.00000001):0.00000005):0.00000003):0.00000002):0.00000001):0.00000001):0.00000001):0.00000001):0.00000001):0.00000001	(Gombe_NADH:0.00000001	Pisang_Ceylan_NADH:0.00000001):0.00000001):0.00000008):0.00000007):0.00000009):0.00705301):0.02121836):0.01926724):0.01868867):0.00000009);
(Pelipita_NADH:0.00000001	Pisang_Batu_NADH:0.00000010	(Monthan_NADH:0.00000009	(Pisang_Klutuk_Wulung_NADH:0.00000002	(Kluai_Tiparot_NADH:0.00000002	(Lal_velchi_NADH:0.00000002	(((Saba_NADH:0.00000001	(Dole_NADH:0.00000001	Namwa_Khom_NADH:0.00000002):0.00000001):0.00000008	(Honduras_NADH:0.00000001	(Textilis_NADH:0.23399053	(Musa_ornata_NADH:0.04622205	(Malaccensis_NADH:0.00000030	(Pisang_Ceylan_NADH:0.00000001	(Figue_Pomme_Geante_NADH:0.00000008	(Truncata_NADH:0.00000009	(Gombe_NADH:0.00000001	(Lady_Finger_NADH:0.00000001	(Agutay_NADH:0.00000001	(DH_Pahang_NADH:0.00000001	(Foconah_NADH:0.00000001	(Prata_Ana_NADH:0.00000001	(Long_Tavoy_NADH:0.00000001	(Khae_Phrae_NADH:0.00000001	(Grande_naine_NADH:0.00000001	(Kunnan_NADH:0.00000001	(Safet_velchi_NADH:0.00000001	(Banksii_NADH:0.00000001	(Pisang_Bakar_NADH:0.00000001	(Zebrina_NADH:0.00000001	(Mbwazirume_NADH:0.00000009	(Orishele_NADH:0.00000001	(Wompa_NADH:0.00000001	(Pisang_Mas_NADH:0.00000001	(Pisang_Kayu_NADH:0.00000008	Tomolo_NADH:0.00000001):0.00000004):0.00000002):0.00000001):0.00000001):0.00000005):0.00000003):0.00000002):0.00000001):0.00000001):0.00000001):0.00000001):0.00000001):0.00000001):0.00000001):0.00000001):0.00000001):0.00000001):0.00000001):0.00000001):0.00000009):0.00000001):0.00328221):0.01013265):0.02369683):0.02327991):0.00000001):0.00000008	Yawa_2_NADH:0.00000001):0.00000009):0.00000009):0.00000009):0.00000009):0.00000001);
(Monthan_NADH:0.00000001	(Lal_velchi_NADH:0.00000001	(Pisang_Batu_NADH:0.00000001	(Dole_NADH:0.00000001	(((Kluai_Tiparot_NADH:0.00000001	Honduras_NADH:0.00000007):0.00000011	(Namwa_Khom_NADH:0.00000001	Pelipita_NADH:0.00000010):0.00000001):0.00000010	(Pisang_Klutuk_Wulung_NADH:0.00000001	(Saba_NADH:0.00000001	Yawa_2_NADH:0.00000001):0.00000001):0.00000001):0.00000012):0.00000010):0.00000009):0.00000009	(Textilis_NADH:0.28228053	(Musa_ornata_NADH:0.02352402	(Malaccensis_NADH:0.00000022	(Lady_Finger_NADH:0.00000001	(Kunnan_NADH:0.00000001	(Wompa_NADH:0.00000001	(Gombe_NADH:0.00000001	(Zebrina_NADH:0.00000001	(Tomolo_NADH:0.00000001	(DH_Pahang_NADH:0.00000001	(Safet_velchi_NADH:0.00000001	(Grande_naine_NADH:0.00000001	(Foconah_NADH:0.00000001	(Pisang_Ceylan_NADH:0.00000001	(Khae_Phrae_NADH:0.00000001	(Pisang_Mas_NADH:0.00000001	(Pisang_Kayu_NADH:0.00000001	(Figue_Pomme_Geante_NADH:0.00000001	(Pisang_Bakar_NADH:0.00000001	(Long_Tavoy_NADH:0.00000001	(Agutay_NADH:0.00000001	(Orishele_NADH:0.00000001	(Prata_Ana_NADH:0.00000001	(Mbwazirume_NADH:0.00000001	(Truncata_NADH:0.00000008	Banksii_NADH:0.00000001):0.00000008):0.00000012):0.00000011):0.00000006):0.00000008):0.00000004):0.00000002):0.00000001):0.00000001):0.00000001):0.00000001):0.00000001):0.00000001):0.00000001):0.00000001):0.00000001):0.00000001):0.00000001):0.00000001):0.00000001):0.00000001):0.00827950):0.02242901):0.01760389):0.02889239);
(Saba_NADH:0.00000012	((Monthan_NADH:0.00000001	(Kluai_Tiparot_NADH:0.00000001	(Dole_NADH:0.00000001	(Namwa_Khom_NADH:0.00000001	(Yawa_2_NADH:0.00000001	Pisang_Klutuk_Wulung_NADH:0.00000001):0.00000001):0.00000001):0.00000001):0.00000001):0.00000008	(Textilis_NADH:0.21154295	(Musa_ornata_NADH:0.02494197	(DH_Pahang_NADH:0.00000001	(Malaccensis_NADH:0.00325112	(Figue_Pomme_Geante_NADH:0.00000001	(Safet_velchi_NADH:0.00000001	((Tomolo_NADH:0.00000001	(Khae_Phrae_NADH:0.00000001	(Foconah_NADH:0.00000001	(Mbwazirume_NADH:0.00000010	(Kunnan_NADH:0.00000001	(Banksii_NADH:0.00000001	(Pisang_Kayu_NADH:0.00000008	(Gombe_NADH:0.00000001	(Zebrina_NADH:0.00000001	(Lady_Finger_NADH:0.00000001	(Pisang_Ceylan_NADH:0.00000001	(Wompa_NADH:0.00000001	(Agutay_NADH:0.00000001	(Pisang_Mas_NADH:0.00000001	(Long_Tavoy_NADH:0.00000001	(Pisang_Bakar_NADH:0.00000001	Prata_Ana_NADH:0.00000001):0.00000001):0.00000001):0.00000001):0.00000001):0.00000001):0.00000001):0.00000001):0.00000001):0.00000001):0.00000004):0.00000002):0.00000001):0.00000007):0.00000004):0.00000003):0.00000010	(Orishele_NADH:0.00000001	(Truncata_NADH:0.00000001	Grande_naine_NADH:0.00000001):0.00000001):0.00000001):0.00000012):0.00000007):0.00000011):0.00000001):0.02375184):0.02087397):0.04035169):0.00000008	(Pisang_Batu_NADH:0.00000002	(Pelipita_NADH:0.00000001	(Lal_velchi_NADH:0.00000009	Honduras_NADH:0.00000002):0.00000008):0.00000012):0.00000012);
(Dole_NADH:0.00000001	(Pisang_Klutuk_Wulung_NADH:0.00000011	((Lal_velchi_NADH:0.00000002	(Pisang_Batu_NADH:0.00000002	(Pelipita_NADH:0.00000001	(Honduras_NADH:0.00000001	(Kluai_Tiparot_NADH:0.00000001	(Monthan_NADH:0.00000010	Saba_NADH:0.00000001):0.00000001):0.00000001):0.00000008):0.00000012):0.00000012):0.00000012	(Namwa_Khom_NADH:0.00000011	Yawa_2_NADH:0.00000001):0.00000012):0.00000011):0.00000001	(Textilis_NADH:0.18711491	(Musa_ornata_NADH:0.03551988	(Malaccensis_NADH:0.00289012	(Figue_Pomme_Geante_NADH:0.00000001	(Safet_velchi_NADH:0.00000008	(Lady_Finger_NADH:0.00000001	(Kunnan_NADH:0.00000001	(Long_Tavoy_NADH:0.00000001	(Tomolo_NADH:0.00000001	(Agutay_NADH:0.00000001	(Gombe_NADH:0.00000001	(Banksii_NADH:0.00000001	(Pisang_Bakar_NADH:0.00000001	(Prata_Ana_NADH:0.00000001	(Pisang_Ceylan_NADH:0.00000001	((DH_Pahang_NADH:0.00000001	Truncata_NADH:0.00000007):0.00000008	(Khae_Phrae_NADH:0.00000001	(Foconah_NADH:0.00000001	(Pisang_Kayu_NADH:0.00000001	(Grande_naine_NADH:0.00000001	(Pisang_Mas_NADH:0.00000001	(Mbwazirume_NADH:0.00000001	(Orishele_NADH:0.00000001	(Zebrina_NADH:0.00000001	Wompa_NADH:0.00000001):0.00000001):0.00000001):0.00000001):0.00000001):0.00000001):0.00000001):0.00000001):0.00000001):0.00000011):0.00000006):0.00000003):0.00000002):0.00000001):0.00000001):0.00000001):0.00000001):0.00000001):0.00000001):0.00000010):0.00000001):0.00203476):0.02287152):0.02224389):0.03675134);
(Monthan_NADH:0.00000001	Pelipita_NADH:0.00000009	(Pisang_Batu_NADH:0.00000001	(Kluai_Tiparot_NADH:0.00000001	((Honduras_NADH:0.00000001	(Pisang_Klutuk_Wulung_NADH:0.00000001	Yawa_2_NADH:0.00000011):0.00000012):0.00000001	(Namwa_Khom_NADH:0.00000001	(Lal_velchi_NADH:0.00000001	((Dole_NADH:0.00000001	Saba_NADH:0.00000001):0.00000001	(Textilis_NADH:0.24024309	(Malaccensis_NADH:0.00000008	((Safet_velchi_NADH:0.00000001	Musa_ornata_NADH:0.03875600):0.00000001	(Figue_Pomme_Geante_NADH:0.00000001	(DH_Pahang_NADH:0.00000001	(Banksii_NADH:0.00000001	(Pisang_Ceylan_NADH:0.00000001	(Agutay_NADH:0.00000001	(Tomolo_NADH:0.00000001	(Lady_Finger_NADH:0.00000001	(Truncata_NADH:0.00000010	(Pisang_Mas_NADH:0.00000001	(Orishele_NADH:0.00000001	(Kunnan_NADH:0.00000001	(Zebrina_NADH:0.00000001	(Khae_Phrae_NADH:0.00000001	(Pisang_Kayu_NADH:0.00000009	(Wompa_NADH:0.00000001	(Gombe_NADH:0.00000001	(Prata_Ana_NADH:0.00000001	(Long_Tavoy_NADH:0.00000001	(Pisang_Bakar_NADH:0.00000001	(Grande_naine_NADH:0.00000001	(Foconah_NADH:0.00000001	Mbwazirume_NADH:0.00000005):0.00000003):0.00000001):0.00000001):0.00000001):0.00000001):0.00000001):0.00000001):0.00000005):0.00000003):0.00000001):0.00000001):0.00000001):0.00000001):0.00000006):0.00000010):0.00000007):0.00000007):0.00000007):0.00000009):0.00000012):0.00000006):0.00657943):0.01937091):0.01949846):0.00000008):0.00000010):0.00000008):0.00000010):0.00000011):0.00000009);
(Saba_NADH:0.00000009	((Namwa_Khom_NADH:0.00000001	(Lal_velchi_NADH:0.00000001	(Monthan_NADH:0.00000001	(Dole_NADH:0.00000001	(Yawa_2_NADH:0.00000001	Pisang_Batu_NADH:0.00000001):0.00000001):0.00000001):0.00000001):0.00000001):0.00000009	(Textilis_NADH:0.21326479	(Malaccensis_NADH:0.00000009	(Musa_ornata_NADH:0.03685400	(Safet_velchi_NADH:0.00000001	(Figue_Pomme_Geante_NADH:0.00000012	(DH_Pahang_NADH:0.00000001	(Khae_Phrae_NADH:0.00000001	(Foconah_NADH:0.00000001	(Lady_Finger_NADH:0.00000001	(Zebrina_NADH:0.00000001	(Tomolo_NADH:0.00000001	(Pisang_Kayu_NADH:0.00000011	(Kunnan_NADH:0.00000001	(Grande_naine_NADH:0.00000001	(Pisang_Mas_NADH:0.00000001	(Agutay_NADH:0.00000001	(Mbwazirume_NADH:0.00000006	(Prata_Ana_NADH:0.00000001	(Long_Tavoy_NADH:0.00000001	(Gombe_NADH:0.00000001	(Pisang_Ceylan_NADH:0.00000001	(Orishele_NADH:0.00000001	(Banksii_NADH:0.00000001	(Wompa_NADH:0.00000001	(Truncata_NADH:0.00000008	Pisang_Bakar_NADH:0.00000001):0.00000010):0.00000005):0.00000003):0.00000002):0.00000001):0.00000001):0.00000001):0.00000001):0.00000007):0.00000004):0.00000002):0.00000001):0.00000001):0.00000007):0.00000011):0.00000008):0.00000008):0.00000008):0.00000007):0.00000006):0.00000001):0.00323228):0.00989146):0.02592303):0.03165314):0.00000009	(Kluai_Tiparot_NADH:0.00000002	(Pelipita_NADH:0.00000001	(Pisang_Klutuk_Wulung_NADH:0.00000008	Honduras_NADH:0.00000002):0.00000008):0.00000009):0.00000009);
(Pelipita_NADH:0.00000001	Kluai_Tiparot_NADH:0.00000009	(Dole_NADH:0.00000010	(Lal_velchi_NADH:0.00000002	(Honduras_NADH:0.00000002	((Yawa_2_NADH:0.00000011	(Saba_NADH:0.00000010	(Namwa_Khom_NADH:0.00000001	(Textilis_NADH:0.19217501	(Musa_ornata_NADH:0.04044970	(DH_Pahang_NADH:0.00000001	(Malaccensis_NADH:0.00163992	(Figue_Pomme_Geante_NADH:0.00000001	(Prata_Ana_NADH:0.00000001	(Mbwazirume_NADH:0.00000009	(Safet_velchi_NADH:0.00000001	(Kunnan_NADH:0.00000001	(Pisang_Mas_NADH:0.00000001	(Gombe_NADH:0.00000001	(Tomolo_NADH:0.00000001	(Orishele_NADH:0.00000001	(Pisang_Ceylan_NADH:0.00000001	(Lady_Finger_NADH:0.00000001	(Truncata_NADH:0.00000009	(Wompa_NADH:0.00000001	(Zebrina_NADH:0.00000001	(Agutay_NADH:0.00000001	(Khae_Phrae_NADH:0.00000001	(Pisang_Kayu_NADH:0.00000003	(Foconah_NADH:0.00000001	(Long_Tavoy_NADH:0.00000001	(Banksii_NADH:0.00000001	(Pisang_Bakar_NADH:0.00000001	Grande_naine_NADH:0.00000001):0.00000001):0.00000001):0.00000001):0.00000001):0.00000001):0.00000001):0.00000001):0.00000001):0.00000001):0.00000005):0.00000003):0.00000001):0.00000001):0.00000001):0.00000001):0.00000001):0.00000002):0.00000001):0.00000008):0.00000008):0.00000012):0.00000001):0.01580288):0.00454226):0.02853542):0.00000001):0.00000008):0.00000001	((Monthan_NADH:0.00000001	Pisang_Klutuk_Wulung_NADH:0.00000002):0.00000001	Pisang_Batu_NADH:0.00000001):0.00000009):0.00000009):0.00000009):0.00000009):0.00000001);
(Pisang_Klutuk_Wulung_NADH:0.00000001	(Namwa_Khom_NADH:0.00000001	(Yawa_2_NADH:0.00000001	((Lal_velchi_NADH:0.00000001	(Monthan_NADH:0.00000001	Dole_NADH:0.00000007):0.00000009):0.00000009	((Honduras_NADH:0.00000001	(Pisang_Batu_NADH:0.00000001	(Pelipita_NADH:0.00000009	Saba_NADH:0.00000001):0.00000010):0.00000008):0.00000008	Kluai_Tiparot_NADH:0.00000001):0.00000009):0.00000001):0.00000008):0.00000008	(Textilis_NADH:0.19255585	(Musa_ornata_NADH:0.02426867	(Malaccensis_NADH:0.00000001	(Safet_velchi_NADH:0.00000001	(DH_Pahang_NADH:0.00000001	(Figue_Pomme_Geante_NADH:0.00000001	(Lady_Finger_NADH:0.00000001	(Orishele_NADH:0.00000001	(Tomolo_NADH:0.00000001	(Prata_Ana_NADH:0.00000001	(Long_Tavoy_NADH:0.00000001	(Pisang_Mas_NADH:0.00000001	(Gombe_NADH:0.00000001	(Banksii_NADH:0.00000001	(Zebrina_NADH:0.00000001	(Pisang_Kayu_NADH:0.00000007	(Pisang_Ceylan_NADH:0.00000001	(Pisang_Bakar_NADH:0.00000001	(Kunnan_NADH:0.00000001	(Grande_naine_NADH:0.00000001	(Mbwazirume_NADH:0.00000001	(Truncata_NADH:0.00000007	(Foconah_NADH:0.00000001	(Wompa_NADH:0.00000001	(Agutay_NADH:0.00000001	Khae_Phrae_NADH:0.00000001):0.00000001):0.00000001):0.00000001):0.00000004):0.00000007):0.00000004):0.00000002):0.00000001):0.00000001):0.00000004):0.00000002):0.00000001):0.00000001):0.00000001):0.00000001):0.00000001):0.00000001):0.00000001):0.00000012):0.00000008):0.00000008):0.00167484):0.01900909):0.00781844):0.02400727);
(Lal_velchi_NADH:0.00000001	(Namwa_Khom_NADH:0.00000001	(Dole_NADH:0.00000001	(Kluai_Tiparot_NADH:0.00000001	(Saba_NADH:0.00000001	(Monthan_NADH:0.00000001	((Honduras_NADH:0.00000001	(Textilis_NADH:0.20128963	(Musa_ornata_NADH:0.03867657	(Malaccensis_NADH:0.00000013	(Lady_Finger_NADH:0.00000001	(DH_Pahang_NADH:0.00000009	(Safet_velchi_NADH:0.00000001	(Prata_Ana_NADH:0.00000001	(Pisang_Kayu_NADH:0.00000006	(Gombe_NADH:0.00000001	(Kunnan_NADH:0.00000001	(Agutay_NADH:0.00000001	(Pisang_Ceylan_NADH:0.00000001	(Orishele_NADH:0.00000001	(Pisang_Mas_NADH:0.00000001	(Grande_naine_NADH:0.00000001	((Mbwazirume_NADH:0.00000001	(Figue_Pomme_Geante_NADH:0.00000001	Truncata_NADH:0.00000008):0.00000007):0.00000006	(Wompa_NADH:0.00000001	(Foconah_NADH:0.00000001	(Long_Tavoy_NADH:0.00000001	(Pisang_Bakar_NADH:0.00000001	(Zebrina_NADH:0.00000001	(Khae_Phrae_NADH:0.00000001	(Banksii_NADH:0.00000001	Tomolo_NADH:0.00000001):0.00000001):0.00000001):0.00000001):0.00000001):0.00000001):0.00000001):0.00000001):0.00000008):0.00000005):0.00000003):0.00000002):0.00000001):0.00000001):0.00000001):0.00000001):0.00000006):0.00000008):0.00000007):0.00000001):0.00662046):0.02694814):0.02076729):0.01235607):0.00000001	((Pisang_Batu_NADH:0.00000001	Pisang_Klutuk_Wulung_NADH:0.00000010):0.00000009	Pelipita_NADH:0.00000011):0.00000011):0.00000008):0.00000009):0.00000009):0.00000010):0.00000009):0.00000009	Yawa_2_NADH:0.00000009);
(Namwa_Khom_NADH:0.00000001	(Saba_NADH:0.00000001	((Lal_velchi_NADH:0.00000001	(Monthan_NADH:0.00000001	(Honduras_NADH:0.00000001	(Kluai_Tiparot_NADH:0.00000001	(Pisang_Klutuk_Wulung_NADH:0.00000001	Pelipita_NADH:0.00000010):0.00000009):0.00000010):0.00000009):0.00000008):0.00000010	(Textilis_NADH:0.22959446	(Musa_ornata_NADH:0.02653466	(Malaccensis_NADH:0.00493775	((Tomolo_NADH:0.00000001	Grande_naine_NADH:0.00000001):0.00000001	(Kunnan_NADH:0.00000001	(Khae_Phrae_NADH:0.00000001	(Zebrina_NADH:0.00000001	(Long_Tavoy_NADH:0.00000001	(Pisang_Kayu_NADH:0.00000009	(Pisang_Bakar_NADH:0.00000001	(Agutay_NADH:0.00000001	(Figue_Pomme_Geante_NADH:0.00000001	(Foconah_NADH:0.00000001	(Truncata_NADH:0.00000009	(DH_Pahang_NADH:0.00000001	(Pisang_Ceylan_NADH:0.00000001	(Banksii_NADH:0.00000001	(Wompa_NADH:0.00000001	(Prata_Ana_NADH:0.00000001	(Gombe_NADH:0.00000001	(Lady_Finger_NADH:0.00000001	(Orishele_NADH:0.00000001	(Pisang_Mas_NADH:0.00000001	(Safet_velchi_NADH:0.00000001	Mbwazirume_NADH:0.00000004):0.00000002):0.00000001):0.00000001):0.00000001):0.00000001):0.00000001):0.00000001):0.00000001):0.00000001):0.00000001):0.00000012):0.00000007):0.00000004):0.00000003):0.00000001):0.00000008):0.00000008):0.00000008):0.00000008):0.00000009):0.00000018):0.01987760):0.02684148):0.02257026):0.00000001):0.00000009	(Pisang_Batu_NADH:0.00000001	(Yawa_2_NADH:0.00000009	Dole_NADH:0.00000011):0.00000010):0.00000010);
(Pisang_Batu_NADH:0.00000012	((Lal_velchi_NADH:0.00000001	(Dole_NADH:0.00000001	(Saba_NADH:0.00000001	(Namwa_Khom_NADH:0.00000001	(Yawa_2_NADH:0.00000001	Kluai_Tiparot_NADH:0.00000001):0.00000001):0.00000001):0.00000001):0.00000001):0.00000008	(Textilis_NADH:0.19559766	(Musa_ornata_NADH:0.01395562	(Grande_naine_NADH:0.00000001	(Pisang_Mas_NADH:0.00000001	(Prata_Ana_NADH:0.00000001	(Safet_velchi_NADH:0.00000001	(Pisang_Bakar_NADH:0.00000001	(Lady_Finger_NADH:0.00000001	(Gombe_NADH:0.00000001	(Orishele_NADH:0.00000001	(Agutay_NADH:0.00000001	(Pisang_Ceylan_NADH:0.00000001	(DH_Pahang_NADH:0.00000001	(Truncata_NADH:0.00000001	(Long_Tavoy_NADH:0.00000001	(Tomolo_NADH:0.00000001	(Banksii_NADH:0.00000001	(Figue_Pomme_Geante_NADH:0.00000001	(Zebrina_NADH:0.00000001	(Foconah_NADH:0.00000001	(Kunnan_NADH:0.00000001	(Mbwazirume_NADH:0.00000001	(Malaccensis_NADH:0.00490170	(Khae_Phrae_NADH:0.00000001	(Pisang_Kayu_NADH:0.00000001	Wompa_NADH:0.00000001):0.00000001):0.00000001):0.00000001):0.00000001):0.00000001):0.00000001):0.00000001):0.00000001):0.00000001):0.00000001):0.00000001):0.00000001):0.00000001):0.00000001):0.00000001):0.00000001):0.00000001):0.00000001):0.00000001):0.00000001):0.00000001):0.00000001):0.03217409):0.01316397):0.04101578):0.00000008	(Pisang_Klutuk_Wulung_NADH:0.00000002	(Pelipita_NADH:0.00000001	(Honduras_NADH:0.00000009	Monthan_NADH:0.00000002):0.00000008):0.00000010):0.00000010);
(Honduras_NADH:0.00000001	(Kluai_Tiparot_NADH:0.00000001	(Pisang_Batu_NADH:0.00000001	(Dole_NADH:0.00000001	(Pisang_Klutuk_Wulung_NADH:0.00000001	(Namwa_Khom_NADH:0.00000001	(Monthan_NADH:0.00000001	(Saba_NADH:0.00000009	(Yawa_2_NADH:0.00000001	(Lal_velchi_NADH:0.00000001	Pelipita_NADH:0.00000001):0.00000001):0.00000001):0.00000001):0.00000001):0.00000001):0.00000001):0.00000001):0.00000001):0.00000001	(Textilis_NADH:0.22942266	(Musa_ornata_NADH:0.02762178	(Grande_naine_NADH:0.00000001	(Malaccensis_NADH:0.00324611	(Banksii_NADH:0.00000001	(Khae_Phrae_NADH:0.00000001	(Figue_Pomme_Geante_NADH:0.00000001	(Pisang_Bakar_NADH:0.00000001	(Pisang_Ceylan_NADH:0.00000001	(Wompa_NADH:0.00000001	(Kunnan_NADH:0.00000001	(Gombe_NADH:0.00000001	(Safet_velchi_NADH:0.00000001	(Long_Tavoy_NADH:0.00000001	(Tomolo_NADH:0.00000001	(Lady_Finger_NADH:0.00000001	(Prata_Ana_NADH:0.00000001	(Pisang_Mas_NADH:0.00000001	(Pisang_Kayu_NADH:0.00000008	(Zebrina_NADH:0.00000001	(Agutay_NADH:0.00000001	(Orishele_NADH:0.00000001	(DH_Pahang_NADH:0.00000001	(Foconah_NADH:0.00000001	(Mbwazirume_NADH:0.00000001	Truncata_NADH:0.00000011):0.00000012):0.00000007):0.00000008):0.00000004):0.00000002):0.00000001):0.00000012):0.00000006):0.00000003):0.00000002):0.00000001):0.00000001):0.00000001):0.00000001):0.00000001):0.00000001):0.00000001):0.00000001):0.00000001):0.00000001):0.00000001):0.00000001):0.01950424):0.02520189):0.01109174);
(Pelipita_NADH:0.00000005	((Yawa_2_NADH:0.00000001	(Dole_NADH:0.00000001	(Honduras_NADH:0.00000001	(Namwa_Khom_NADH:0.00000001	(Monthan_NADH:0.00000001	(Saba_NADH:0.00000001	(Kluai_Tiparot_NADH:0.00000009	Pisang_Klutuk_Wulung_NADH:0.00000001):0.00000007):0.00000009):0.00000008):0.00000011):0.00000009):0.00000008):0.00000001	(Pisang_Batu_NADH:0.00000007	Lal_velchi_NADH:0.00000001):0.00000009):0.00000008	(Textilis_NADH:0.19120336	(Musa_ornata_NADH:0.04407516	(Malaccensis_NADH:0.00000016	(Gombe_NADH:0.00000001	(Pisang_Mas_NADH:0.00000001	(Safet_velchi_NADH:0.00000001	(Wompa_NADH:0.00000001	(Long_Tavoy_NADH:0.00000001	(Prata_Ana_NADH:0.00000001	(Zebrina_NADH:0.00000001	(Grande_naine_NADH:0.00000001	(Orishele_NADH:0.00000001	(Khae_Phrae_NADH:0.00000001	(Figue_Pomme_Geante_NADH:0.00000001	(Pisang_Kayu_NADH:0.00000008	(Banksii_NADH:0.00000001	(Pisang_Ceylan_NADH:0.00000001	(Mbwazirume_NADH:0.00000007	(Kunnan_NADH:0.00000001	(Pisang_Bakar_NADH:0.00000001	(Lady_Finger_NADH:0.00000001	(Foconah_NADH:0.00000001	(DH_Pahang_NADH:0.00000001	(Agutay_NADH:0.00000001	(Tomolo_NADH:0.00000001	Truncata_NADH:0.00000007):0.00000009):0.00000011):0.00000006):0.00000003):0.00000002):0.00000001):0.00000001):0.00000009):0.00000005):0.00000001):0.00000008):0.00000007):0.00000004):0.00000002):0.00000001):0.00000001):0.00000001):0.00000001):0.00000001):0.00000001):0.00000001):0.00486433):0.01476668):0.01445790):0.02323822);
(Saba_NADH:0.00000001	(Pelipita_NADH:0.00000009	(Pisang_Klutuk_Wulung_NADH:0.00000007	((Monthan_NADH:0.00000001	(Textilis_NADH:0.26042142	(Musa_ornata_NADH:0.04029495	(Malaccensis_NADH:0.00668355	((Pisang_Mas_NADH:0.00000001	Figue_Pomme_Geante_NADH:0.00000001):0.00000001	(Prata_Ana_NADH:0.00000001	(Lady_Finger_NADH:0.00000001	((Tomolo_NADH:0.00000001	(Zebrina_NADH:0.00000001	(Pisang_Kayu_NADH:0.00000001	(Pisang_Bakar_NADH:0.00000001	(Khae_Phrae_NADH:0.00000001	(Safet_velchi_NADH:0.00000001	(Wompa_NADH:0.00000001	(Agutay_NADH:0.00000001	(Orishele_NADH:0.00000001	(Gombe_NADH:0.00000001	(Banksii_NADH:0.00000001	(Mbwazirume_NADH:0.00000001	(Long_Tavoy_NADH:0.00000001	(Grande_naine_NADH:0.00000001	(DH_Pahang_NADH:0.00000001	(Kunnan_NADH:0.00000001	Pisang_Ceylan_NADH:0.00000001):0.00000001):0.00000001):0.00000001):0.00000001):0.00000001):0.00000001):0.00000001):0.00000001):0.00000001):0.00000001):0.00000001):0.00000001):0.00000001):0.00000001):0.00000001):0.00000001	(Foconah_NADH:0.00000001	Truncata_NADH:0.00000008):0.00000008):0.00000008):0.00000007):0.00000008):0.00000020):0.02308375):0.01734920):0.02959716):0.00000001	(Namwa_Khom_NADH:0.00000001	(Dole_NADH:0.00000001	(Kluai_Tiparot_NADH:0.00000001	(Pisang_Batu_NADH:0.00000001	(Yawa_2_NADH:0.00000009	Honduras_NADH:0.00000001):0.00000009):0.00000008):0.00000012):0.00000009):0.00000008):0.00000007):0.00000012):0.00000009	Lal_velchi_NADH:0.00000007);
(Lal_velchi_NADH:0.00000011	((Pisang_Klutuk_Wulung_NADH:0.00000001	(Monthan_NADH:0.00000001	(Saba_NADH:0.00000001	(Pisang_Batu_NADH:0.00000001	(Yawa_2_NADH:0.00000001	Namwa_Khom_NADH:0.00000001):0.00000001):0.00000001):0.00000001):0.00000001):0.00000009	(Textilis_NADH:0.19720000	(Musa_ornata_NADH:0.02414922	(Malaccensis_NADH:0.00653775	(Pisang_Ceylan_NADH:0.00000001	(Pisang_Mas_NADH:0.00000001	(Banksii_NADH:0.00000001	(Grande_naine_NADH:0.00000001	(Wompa_NADH:0.00000001	(Lady_Finger_NADH:0.00000001	((Truncata_NADH:0.00000009	(Mbwazirume_NADH:0.00000001	Pisang_Kayu_NADH:0.00000001):0.00000001):0.00000008	(Zebrina_NADH:0.00000001	(Tomolo_NADH:0.00000001	(Gombe_NADH:0.00000001	(Pisang_Bakar_NADH:0.00000001	(Long_Tavoy_NADH:0.00000001	(Agutay_NADH:0.00000001	(Figue_Pomme_Geante_NADH:0.00000001	(Khae_Phrae_NADH:0.00000001	(Orishele_NADH:0.00000001	(Foconah_NADH:0.00000001	(Kunnan_NADH:0.00000001	(Safet_velchi_NADH:0.00000001	(Prata_Ana_NADH:0.00000001	DH_Pahang_NADH:0.00000001):0.00000001):0.00000001):0.00000001):0.00000001):0.00000001):0.00000001):0.00000001):0.00000001):0.00000001):0.00000001):0.00000001):0.00000001):0.00000001):0.00000009):0.00000008):0.00000008):0.00000008):0.00000009):0.00000008):0.00667577):0.01665745):0.02223951):0.03080582):0.00000009	(Dole_NADH:0.00000002	(Pelipita_NADH:0.00000001	(Honduras_NADH:0.00000010	Kluai_Tiparot_NADH:0.00000002):0.00000009):0.00000008):0.00000008);
(Lal_velchi_NADH:0.00000001	Pelipita_NADH:0.00000010	(Monthan_NADH:0.00000001	(Pisang_Klutuk_Wulung_NADH:0.00000001	((Honduras_NADH:0.00000001	Yawa_2_NADH:0.00000009):0.00000011	(Namwa_Khom_NADH:0.00000001	(Pisang_Batu_NADH:0.00000007	(Dole_NADH:0.00000001	((Kluai_Tiparot_NADH:0.00000001	Saba_NADH:0.00000001):0.00000001	(Textilis_NADH:0.20515863	(Musa_ornata_NADH:0.02832841	(Safet_velchi_NADH:0.00000001	(Malaccensis_NADH:0.00486048	(Figue_Pomme_Geante_NADH:0.00000001	(DH_Pahang_NADH:0.00000001	(Grande_naine_NADH:0.00000001	(Tomolo_NADH:0.00000001	(Zebrina_NADH:0.00000001	(Prata_Ana_NADH:0.00000001	(Pisang_Ceylan_NADH:0.00000001	(Khae_Phrae_NADH:0.00000001	(Wompa_NADH:0.00000001	(Mbwazirume_NADH:0.00000008	(Orishele_NADH:0.00000001	(Lady_Finger_NADH:0.00000001	(Pisang_Bakar_NADH:0.00000001	(Agutay_NADH:0.00000001	(Foconah_NADH:0.00000001	(Truncata_NADH:0.00000012	(Pisang_Mas_NADH:0.00000001	(Long_Tavoy_NADH:0.00000001	(Banksii_NADH:0.00000001	(Gombe_NADH:0.00000001	(Kunnan_NADH:0.00000001	Pisang_Kayu_NADH:0.00000004):0.00000002):0.00000001):0.00000001):0.00000001):0.00000001):0.00000006):0.00000003):0.00000002):0.00000001):0.00000001):0.00000001):0.00000005):0.00000003):0.00000002):0.00000001):0.00000001):0.00000001):0.00000001):0.00000006):0.00000007):0.00000011):0.00000001):0.01842310):0.00950571):0.01925173):0.00000008):0.00000009):0.00000001):0.00000012):0.00000001):0.00000010…
((Monthan_NADH:0.00000002	(Textilis_NADH:0.16460573	(Malaccensis_NADH:0.00000010	((DH_Pahang_NADH:0.00000001	Musa_ornata_NADH:0.04291042):0.00000001	(Safet_velchi_NADH:0.00000001	(Figue_Pomme_Geante_NADH:0.00000001	(Khae_Phrae_NADH:0.00000001	(Grande_naine_NADH:0.00000001	(Truncata_NADH:0.00000008	(Lady_Finger_NADH:0.00000001	(Kunnan_NADH:0.00000001	(Mbwazirume_NADH:0.00000007	(Pisang_Ceylan_NADH:0.00000001	(Pisang_Mas_NADH:0.00000001	(Long_Tavoy_NADH:0.00000001	(Pisang_Bakar_NADH:0.00000001	(Prata_Ana_NADH:0.00000001	(Banksii_NADH:0.00000001	(Pisang_Kayu_NADH:0.00000008	(Wompa_NADH:0.00000001	(Agutay_NADH:0.00000001	(Tomolo_NADH:0.00000001	(Zebrina_NADH:0.00000001	(Foconah_NADH:0.00000001	(Orishele_NADH:0.00000001	Gombe_NADH:0.00000001):0.00000001):0.00000001):0.00000001):0.00000001):0.00000001):0.00000001):0.00000004):0.00000002):0.00000001):0.00000001):0.00000001):0.00000001):0.00000001):0.00000010):0.00000006):0.00000001):0.00000009):0.00000009):0.00000010):0.00000012):0.00000009):0.00840502):0.02821011):0.02512165):0.00000012	(Dole_NADH:0.00000001	(Pisang_Klutuk_Wulung_NADH:0.00000001	(Lal_velchi_NADH:0.00000001	(Namwa_Khom_NADH:0.00000001	(Kluai_Tiparot_NADH:0.00000001	Honduras_NADH:0.00000002):0.00000001):0.00000001):0.00000001):0.00000001):0.00000008	(Yawa_2_NADH:0.00000001	(Pisang_Batu_NADH:0.00000010	(Pelipita_NADH:0.00000001	Saba_NADH:0.00000001):0.00000001):0.00000008):0.00000008);
(Monthan_NADH:0.00000001	(Pisang_Klutuk_Wulung_NADH:0.00000001	(Saba_NADH:0.00000001	(Lal_velchi_NADH:0.00000001	(Honduras_NADH:0.00000001	(Dole_NADH:0.00000001	(Namwa_Khom_NADH:0.00000008	((Yawa_2_NADH:0.00000001	(Kluai_Tiparot_NADH:0.00000012	Pelipita_NADH:0.00000010):0.00000009):0.00000001	Pisang_Batu_NADH:0.00000001):0.00000001):0.00000009):0.00000009):0.00000011):0.00000009):0.00000008):0.00000008	(Textilis_NADH:0.21619570	(Musa_ornata_NADH:0.02133460	(Malaccensis_NADH:0.00341353	(DH_Pahang_NADH:0.00000001	(Safet_velchi_NADH:0.00000012	(Figue_Pomme_Geante_NADH:0.00000001	(Tomolo_NADH:0.00000001	(Grande_naine_NADH:0.00000001	(Foconah_NADH:0.00000001	(Banksii_NADH:0.00000001	(Pisang_Mas_NADH:0.00000001	(Pisang_Kayu_NADH:0.00000012	(Khae_Phrae_NADH:0.00000001	(Prata_Ana_NADH:0.00000001	(Pisang_Ceylan_NADH:0.00000001	(Orishele_NADH:0.00000001	(Mbwazirume_NADH:0.00000007	(Zebrina_NADH:0.00000001	(Kunnan_NADH:0.00000001	(Lady_Finger_NADH:0.00000001	(Agutay_NADH:0.00000001	(Wompa_NADH:0.00000001	(Truncata_NADH:0.00000007	(Long_Tavoy_NADH:0.00000001	(Gombe_NADH:0.00000001	Pisang_Bakar_NADH:0.00000001):0.00000001):0.00000001):0.00000009):0.00000005):0.00000003):0.00000001):0.00000001):0.00000001):0.00000004):0.00000002):0.00000001):0.00000001):0.00000001):0.00000007):0.00000005):0.00000003):0.00000002):0.00000002):0.00000009):0.00000009):0.00000001):0.00328032):0.01308495):0.00768553):0.03056718);
(Monthan_NADH:0.00000012	((Honduras_NADH:0.00000001	(Dole_NADH:0.00000001	(Saba_NADH:0.00000001	(Pisang_Batu_NADH:0.00000001	(Yawa_2_NADH:0.00000001	Lal_velchi_NADH:0.00000001):0.00000001):0.00000001):0.00000001):0.00000001):0.00000008	(Textilis_NADH:0.21990950	(Musa_ornata_NADH:0.03790897	(Malaccensis_NADH:0.00295076	((Figue_Pomme_Geante_NADH:0.00000001	(Tomolo_NADH:0.00000001	(Pisang_Mas_NADH:0.00000001	(Safet_velchi_NADH:0.00000001	(Pisang_Bakar_NADH:0.00000001	(Gombe_NADH:0.00000001	(Grande_naine_NADH:0.00000001	(Prata_Ana_NADH:0.00000001	(Zebrina_NADH:0.00000001	(Kunnan_NADH:0.00000001	(Pisang_Kayu_NADH:0.00000001	(Lady_Finger_NADH:0.00000001	(Wompa_NADH:0.00000001	(Long_Tavoy_NADH:0.00000001	(DH_Pahang_NADH:0.00000001	(Truncata_NADH:0.00000007	Mbwazirume_NADH:0.00000001):0.00000009):0.00000008):0.00000007):0.00000009):0.00000005):0.00000002):0.00000001):0.00000001):0.00000001):0.00000001):0.00000001):0.00000001):0.00000001):0.00000001):0.00000001):0.00000001	(Banksii_NADH:0.00000001	(Foconah_NADH:0.00000001	(Khae_Phrae_NADH:0.00000001	(Orishele_NADH:0.00000001	(Pisang_Ceylan_NADH:0.00000001	Agutay_NADH:0.00000001):0.00000001):0.00000001):0.00000001):0.00000001):0.00000001):0.00513355):0.01258463):0.01875984):0.03280330):0.00000008	(Namwa_Khom_NADH:0.00000002	(Pelipita_NADH:0.00000001	(Kluai_Tiparot_NADH:0.00000009	Pisang_Klutuk_Wulung_NADH:0.00000002):0.00000008):0.00000008):0.00000008);
(Pelipita_NADH:0.00000001	Honduras_NADH:0.00000010	(Namwa_Khom_NADH:0.00000012	(Lal_velchi_NADH:0.00000002	(Kluai_Tiparot_NADH:0.00000002	((Saba_NADH:0.00000002	(Textilis_NADH:0.24787891	(Musa_ornata_NADH:0.04037211	(Malaccensis_NADH:0.00165348	(Safet_velchi_NADH:0.00000001	(DH_Pahang_NADH:0.00000001	(Pisang_Kayu_NADH:0.00000007	(Khae_Phrae_NADH:0.00000007	(Figue_Pomme_Geante_NADH:0.00000001	(Gombe_NADH:0.00000001	(Agutay_NADH:0.00000001	(Zebrina_NADH:0.00000001	(Wompa_NADH:0.00000001	(Banksii_NADH:0.00000001	(Tomolo_NADH:0.00000001	(Foconah_NADH:0.00000001	(Kunnan_NADH:0.00000001	(Mbwazirume_NADH:0.00000001	(Lady_Finger_NADH:0.00000001	(Pisang_Bakar_NADH:0.00000001	(Long_Tavoy_NADH:0.00000001	(Orishele_NADH:0.00000001	(Prata_Ana_NADH:0.00000001	(Pisang_Mas_NADH:0.00000001	(Pisang_Ceylan_NADH:0.00000001	(Truncata_NADH:0.00000010	Grande_naine_NADH:0.00000001):0.00000008):0.00000007):0.00000004):0.00000002):0.00000001):0.00000001):0.00000001):0.00000001):0.00000001):0.00000001):0.00000001):0.00000001):0.00000001):0.00000001):0.00000001):0.00000001):0.00000008):0.00000001):0.00000001):0.00000007):0.00000008):0.00324792):0.01029201):0.02654540):0.02685899):0.00000009	(Pisang_Klutuk_Wulung_NADH:0.00000001	(Monthan_NADH:0.00000001	(Dole_NADH:0.00000001	(Yawa_2_NADH:0.00000001	Pisang_Batu_NADH:0.00000001):0.00000001):0.00000001):0.00000001):0.00000008):0.00000008):0.00000008):0.00000008):0.00000001);
(Monthan_NADH:0.00000001	Pisang_Batu_NADH:0.00000010	(Namwa_Khom_NADH:0.00000001	(Pisang_Klutuk_Wulung_NADH:0.00000001	(Honduras_NADH:0.00000001	(Lal_velchi_NADH:0.00000001	((Yawa_2_NADH:0.00000009	(Saba_NADH:0.00000001	(Textilis_NADH:0.19058842	(Musa_ornata_NADH:0.03233565	(Safet_velchi_NADH:0.00000001	(Malaccensis_NADH:0.00493859	(Figue_Pomme_Geante_NADH:0.00000001	(DH_Pahang_NADH:0.00000001	(Zebrina_NADH:0.00000001	(Kunnan_NADH:0.00000001	(Truncata_NADH:0.00000010	(Mbwazirume_NADH:0.00000001	(Pisang_Kayu_NADH:0.00000001	(Orishele_NADH:0.00000001	(Agutay_NADH:0.00000001	(Gombe_NADH:0.00000001	(Banksii_NADH:0.00000001	(Pisang_Ceylan_NADH:0.00000001	(Foconah_NADH:0.00000001	(Pisang_Mas_NADH:0.00000001	(Grande_naine_NADH:0.00000001	(Wompa_NADH:0.00000001	(Tomolo_NADH:0.00000001	(Long_Tavoy_NADH:0.00000001	(Khae_Phrae_NADH:0.00000001	(Prata_Ana_NADH:0.00000001	(Lady_Finger_NADH:0.00000001	Pisang_Bakar_NADH:0.00000001):0.00000001):0.00000001):0.00000001):0.00000001):0.00000001):0.00000001):0.00000001):0.00000001):0.00000001):0.00000001):0.00000001):0.00000001):0.00000001):0.00000001):0.00000001):0.00000001):0.00000008):0.00000008):0.00000012):0.00000007):0.00000011):0.00000001):0.02247297):0.01839137):0.02873666):0.00000010):0.00000009	(Kluai_Tiparot_NADH:0.00000002	(Pelipita_NADH:0.00000001	Dole_NADH:0.00000001):0.00000001):0.00000002):0.00000012):0.00000008):0.00000009):0.00000012):0.00000007);
(Lal_velchi_NADH:0.00000010	((Pisang_Klutuk_Wulung_NADH:0.00000001	(Dole_NADH:0.00000001	(Namwa_Khom_NADH:0.00000001	(Kluai_Tiparot_NADH:0.00000001	(Yawa_2_NADH:0.00000001	Pisang_Batu_NADH:0.00000001):0.00000001):0.00000001):0.00000001):0.00000001):0.00000012	(Textilis_NADH:0.22719447	(Musa_ornata_NADH:0.03434594	(DH_Pahang_NADH:0.00000001	(Figue_Pomme_Geante_NADH:0.00000006	(Safet_velchi_NADH:0.00000001	(Tomolo_NADH:0.00000001	(Long_Tavoy_NADH:0.00000001	(Grande_naine_NADH:0.00000001	(Banksii_NADH:0.00000001	(Malaccensis_NADH:0.00000001	(Kunnan_NADH:0.00000001	(Gombe_NADH:0.00000001	(Pisang_Ceylan_NADH:0.00000001	(Zebrina_NADH:0.00000001	(Khae_Phrae_NADH:0.00000001	(Foconah_NADH:0.00000001	(Pisang_Kayu_NADH:0.00000007	(Pisang_Mas_NADH:0.00000001	(Prata_Ana_NADH:0.00000001	(Pisang_Bakar_NADH:0.00000001	(Wompa_NADH:0.00000001	(Orishele_NADH:0.00000001	(Agutay_NADH:0.00000001	(Mbwazirume_NADH:0.00000001	(Lady_Finger_NADH:0.00000001	Truncata_NADH:0.00000007):0.00000009):0.00000009):0.00000005):0.00000002):0.00000001):0.00000001):0.00000001):0.00000001):0.00000004):0.00000002):0.00000001):0.00000001):0.00000001):0.00000001):0.00000001):0.00000001):0.00000001):0.00000001):0.00000006):0.00000009):0.00000008):0.00000001):0.01505270):0.00401495):0.03283881):0.00000012	(Honduras_NADH:0.00000002	(Pelipita_NADH:0.00000001	(Monthan_NADH:0.00000010	Saba_NADH:0.00000002):0.00000008):0.00000012):0.00000012);
(Kluai_Tiparot_NADH:0.00000001	(Lal_velchi_NADH:0.00000010	((Namwa_Khom_NADH:0.00000001	(Pisang_Klutuk_Wulung_NADH:0.00000001	Pisang_Batu_NADH:0.00000002):0.00000001):0.00000008	((Dole_NADH:0.00000002	(Honduras_NADH:0.00000010	Pelipita_NADH:0.00000001):0.00000008):0.00000008	(Saba_NADH:0.00000001	(Monthan_NADH:0.00000010	Yawa_2_NADH:0.00000001):0.00000001):0.00000001):0.00000012):0.00000010):0.00000001	(Textilis_NADH:0.20121234	(Musa_ornata_NADH:0.02011523	(Safet_velchi_NADH:0.00000001	(Malaccensis_NADH:0.00485080	(DH_Pahang_NADH:0.00000001	(Figue_Pomme_Geante_NADH:0.00000001	(Prata_Ana_NADH:0.00000001	(Pisang_Kayu_NADH:0.00000001	(Gombe_NADH:0.00000001	(Truncata_NADH:0.00000008	(Kunnan_NADH:0.00000001	(Mbwazirume_NADH:0.00000001	(Zebrina_NADH:0.00000001	(Wompa_NADH:0.00000001	(Pisang_Mas_NADH:0.00000001	(Lady_Finger_NADH:0.00000001	(Orishele_NADH:0.00000001	(Grande_naine_NADH:0.00000001	(Banksii_NADH:0.00000001	(Agutay_NADH:0.00000001	(Foconah_NADH:0.00000001	(Long_Tavoy_NADH:0.00000001	(Pisang_Bakar_NADH:0.00000001	(Khae_Phrae_NADH:0.00000001	(Pisang_Ceylan_NADH:0.00000001	Tomolo_NADH:0.00000001):0.00000001):0.00000001):0.00000001):0.00000001):0.00000001):0.00000001):0.00000001):0.00000001):0.00000001):0.00000001):0.00000001):0.00000001):0.00000001):0.00000001):0.00000001):0.00000012):0.00000009):0.00000009):0.00000006):0.00000006):0.00000008):0.00000001):0.02317724):0.01673021):0.02916608);
(Dole_NADH:0.00000001	(Namwa_Khom_NADH:0.00000001	(Pisang_Batu_NADH:0.00000001	(Honduras_NADH:0.00000001	(Kluai_Tiparot_NADH:0.00000001	(Pisang_Klutuk_Wulung_NADH:0.00000001	(Lal_velchi_NADH:0.00000012	(Saba_NADH:0.00000001	(Textilis_NADH:0.20223136	(Musa_ornata_NADH:0.02662017	(Safet_velchi_NADH:0.00000001	(Malaccensis_NADH:0.00662267	(Figue_Pomme_Geante_NADH:0.00000001	(DH_Pahang_NADH:0.00000001	(Lady_Finger_NADH:0.00000001	(Agutay_NADH:0.00000001	(Orishele_NADH:0.00000001	(Prata_Ana_NADH:0.00000001	(Pisang_Bakar_NADH:0.00000001	(Tomolo_NADH:0.00000001	(Foconah_NADH:0.00000001	(Grande_naine_NADH:0.00000001	(Mbwazirume_NADH:0.00000007	(Gombe_NADH:0.00000001	(Pisang_Kayu_NADH:0.00000007	(Pisang_Ceylan_NADH:0.00000001	(Wompa_NADH:0.00000001	(Zebrina_NADH:0.00000001	(Long_Tavoy_NADH:0.00000001	(Banksii_NADH:0.00000001	(Kunnan_NADH:0.00000001	(Pisang_Mas_NADH:0.00000001	(Khae_Phrae_NADH:0.00000001	Truncata_NADH:0.00000009):0.00000007):0.00000004):0.00000002):0.00000001):0.00000001):0.00000001):0.00000001):0.00000001):0.00000004):0.00000001):0.00000006):0.00000003):0.00000002):0.00000001):0.00000001):0.00000001):0.00000001):0.00000001):0.00000011):0.00000006):0.00000008):0.00000001):0.02811622):0.00321263):0.01975531):0.00000001):0.00000010):0.00000008):0.00000008):0.00000009):0.00000009):0…	(Yawa_2_NADH:0.00000001	(Pelipita_NADH:0.00000008	Monthan_NADH:0.00000012):0.00000012):0.00000010);
(Pisang_Klutuk_Wulung_NADH:0.00000001	Lal_velchi_NADH:0.00000009	(Dole_NADH:0.00000001	((Yawa_2_NADH:0.00000009	(Pelipita_NADH:0.00000001	Honduras_NADH:0.00000002):0.00000001):0.00000012	(Kluai_Tiparot_NADH:0.00000001	((Pisang_Batu_NADH:0.00000001	Saba_NADH:0.00000001):0.00000001	((Namwa_Khom_NADH:0.00000001	Monthan_NADH:0.00000001):0.00000001	(Textilis_NADH:0.20321136	(Musa_ornata_NADH:0.02095151	(Malaccensis_NADH:0.00446137	(Safet_velchi_NADH:0.00000001	(DH_Pahang_NADH:0.00000008	(Figue_Pomme_Geante_NADH:0.00000001	(Pisang_Mas_NADH:0.00000001	(Pisang_Kayu_NADH:0.00000007	(Long_Tavoy_NADH:0.00000001	(Lady_Finger_NADH:0.00000001	(Orishele_NADH:0.00000001	(Agutay_NADH:0.00000001	(Kunnan_NADH:0.00000001	(Prata_Ana_NADH:0.00000001	(Wompa_NADH:0.00000001	(Gombe_NADH:0.00000001	(Tomolo_NADH:0.00000001	(Banksii_NADH:0.00000001	(Foconah_NADH:0.00000001	(Mbwazirume_NADH:0.00000002	(Pisang_Bakar_NADH:0.00000001	(Truncata_NADH:0.00000007	(Zebrina_NADH:0.00000001	(Khae_Phrae_NADH:0.00000001	(Grande_naine_NADH:0.00000001	Pisang_Ceylan_NADH:0.00000001):0.00000001):0.00000001):0.00000001):0.00000008):0.00000001):0.00000006):0.00000003):0.00000002):0.00000001):0.00000001):0.00000001):0.00000001):0.00000001):0.00000001):0.00000001):0.00000001):0.00000001):0.00000007):0.00000009):0.00000009):0.00000001):0.00225140):0.01936087):0.01879141):0.01697212):0.00000012):0.00000012):0.00000012):0.00000012):0.00000009);
(Pisang_Klutuk_Wulung_NADH:0.00000001	(Yawa_2_NADH:0.00000001	(Kluai_Tiparot_NADH:0.00000001	(Saba_NADH:0.00000001	(Honduras_NADH:0.00000001	(Lal_velchi_NADH:0.00000001	(Monthan_NADH:0.00000001	(Pisang_Batu_NADH:0.00000009	(Pelipita_NADH:0.00000001	Namwa_Khom_NADH:0.00000001):0.00000001):0.00000001):0.00000001):0.00000001):0.00000001):0.00000001):0.00000009):0.00000012	(Dole_NADH:0.00000002	(Textilis_NADH:0.21304098	(Musa_ornata_NADH:0.03678611	(Malaccensis_NADH:0.00171051	(DH_Pahang_NADH:0.00000001	(Safet_velchi_NADH:0.00000001	(Figue_Pomme_Geante_NADH:0.00000001	(Foconah_NADH:0.00000001	(Prata_Ana_NADH:0.00000001	(Pisang_Ceylan_NADH:0.00000001	(Khae_Phrae_NADH:0.00000001	(Lady_Finger_NADH:0.00000001	(Banksii_NADH:0.00000001	(Pisang_Kayu_NADH:0.00000011	(Tomolo_NADH:0.00000001	(Kunnan_NADH:0.00000001	(Gombe_NADH:0.00000001	(Wompa_NADH:0.00000001	(Orishele_NADH:0.00000001	(Long_Tavoy_NADH:0.00000001	(Agutay_NADH:0.00000001	(Mbwazirume_NADH:0.00000011	(Truncata_NADH:0.00000005	(Pisang_Bakar_NADH:0.00000001	(Zebrina_NADH:0.00000001	(Pisang_Mas_NADH:0.00000001	Grande_naine_NADH:0.00000001):0.00000001):0.00000001):0.00000001):0.00000001):0.00000008):0.00000004):0.00000002):0.00000001):0.00000001):0.00000001):0.00000001):0.00000001):0.00000007):0.00000010):0.00000006):0.00000004):0.00000003):0.00000003):0.00000011):0.00000006):0.00000008):0.00646546):0.01900204):0.01358725):0.03569701):0.00000012);
((Pelipita_NADH:0.00000001	Pisang_Batu_NADH:0.00000007):0.00000010	(Kluai_Tiparot_NADH:0.00000001	(Dole_NADH:0.00000001	(Monthan_NADH:0.00000001	(Namwa_Khom_NADH:0.00000001	(Honduras_NADH:0.00000001	Saba_NADH:0.00000002):0.00000001):0.00000001):0.00000001):0.00000001):0.00000012	(Yawa_2_NADH:0.00000001	(Pisang_Klutuk_Wulung_NADH:0.00000008	(Lal_velchi_NADH:0.00000001	(Textilis_NADH:0.16246508	(Musa_ornata_NADH:0.03649915	(Safet_velchi_NADH:0.00000001	(Malaccensis_NADH:0.00655576	(DH_Pahang_NADH:0.00000001	(Figue_Pomme_Geante_NADH:0.00000001	(Pisang_Mas_NADH:0.00000001	(Wompa_NADH:0.00000001	(Mbwazirume_NADH:0.00000012	(Banksii_NADH:0.00000001	(Agutay_NADH:0.00000001	(Foconah_NADH:0.00000001	(Grande_naine_NADH:0.00000001	(Tomolo_NADH:0.00000001	(Long_Tavoy_NADH:0.00000001	(Lady_Finger_NADH:0.00000001	(Prata_Ana_NADH:0.00000001	(Khae_Phrae_NADH:0.00000001	(Truncata_NADH:0.00000001	(Kunnan_NADH:0.00000001	(Zebrina_NADH:0.00000001	(Pisang_Kayu_NADH:0.00000011	(Orishele_NADH:0.00000001	(Pisang_Bakar_NADH:0.00000001	(Gombe_NADH:0.00000001	Pisang_Ceylan_NADH:0.00000001):0.00000001):0.00000001):0.00000001):0.00000005):0.00000003):0.00000001):0.00000002):0.00000001):0.00000001):0.00000001):0.00000001):0.00000001):0.00000001):0.00000001):0.00000001):0.00000001):0.00000007):0.00000007):0.00000006):0.00000009):0.00000007):0.00000001):0.01582978):0.02140124):0.03106649):0.00000001):0.00000008):0.00000009);
(Pisang_Klutuk_Wulung_NADH:0.00000005	((Namwa_Khom_NADH:0.00000001	Yawa_2_NADH:0.00000010):0.00000001	((Saba_NADH:0.00000001	Monthan_NADH:0.00000001):0.00000001	(Lal_velchi_NADH:0.00000001	(Pisang_Batu_NADH:0.00000001	(Honduras_NADH:0.00000001	(Dole_NADH:0.00000010	(Pelipita_NADH:0.00000001	Kluai_Tiparot_NADH:0.00000001):0.00000001):0.00000007):0.00000012):0.00000009):0.00000008):0.00000008):0.00000005	(Textilis_NADH:0.23269403	(Musa_ornata_NADH:0.03253230	(Grande_naine_NADH:0.00000001	(Malaccensis_NADH:0.00325879	((Khae_Phrae_NADH:0.00000001	(Lady_Finger_NADH:0.00000001	(Pisang_Mas_NADH:0.00000001	(Pisang_Ceylan_NADH:0.00000001	(Foconah_NADH:0.00000001	(Agutay_NADH:0.00000001	(Zebrina_NADH:0.00000001	(Pisang_Bakar_NADH:0.00000001	(Wompa_NADH:0.00000001	((Mbwazirume_NADH:0.00000001	(Pisang_Kayu_NADH:0.00000001	Truncata_NADH:0.00000001):0.00000001):0.00000012	(Prata_Ana_NADH:0.00000001	(Long_Tavoy_NADH:0.00000001	(Banksii_NADH:0.00000001	(Figue_Pomme_Geante_NADH:0.00000001	(Orishele_NADH:0.00000001	(Tomolo_NADH:0.00000001	Gombe_NADH:0.00000001):0.00000001):0.00000001):0.00000001):0.00000001):0.00000001):0.00000001):0.00000007):0.00000009):0.00000005):0.00000003):0.00000001):0.00000001):0.00000001):0.00000001):0.00000001):0.00000001	(DH_Pahang_NADH:0.00000001	(Kunnan_NADH:0.00000001	Safet_velchi_NADH:0.00000001):0.00000001):0.00000001):0.00000001):0.00000001):0.01275399):0.02939028):0.02027294);
(Honduras_NADH:0.00000001	(Pelipita_NADH:0.00000008	((Lal_velchi_NADH:0.00000001	Namwa_Khom_NADH:0.00000012):0.00000012	(Pisang_Klutuk_Wulung_NADH:0.00000001	(Kluai_Tiparot_NADH:0.00000001	(Dole_NADH:0.00000001	(Pisang_Batu_NADH:0.00000001	(Saba_NADH:0.00000001	(Monthan_NADH:0.00000007	Yawa_2_NADH:0.00000001):0.00000007):0.00000008):0.00000010):0.00000008):0.00000008):0.00000008):0.00000008):0.00000008	(Textilis_NADH:0.19024018	(Musa_ornata_NADH:0.03572903	(Malaccensis_NADH:0.00000022	(Figue_Pomme_Geante_NADH:0.00000001	(Safet_velchi_NADH:0.00000007	(Agutay_NADH:0.00000001	(Kunnan_NADH:0.00000001	(Long_Tavoy_NADH:0.00000001	(Wompa_NADH:0.00000001	(Banksii_NADH:0.00000001	(Foconah_NADH:0.00000001	(Lady_Finger_NADH:0.00000001	(Pisang_Ceylan_NADH:0.00000001	(DH_Pahang_NADH:0.00000001	((Orishele_NADH:0.00000001	(Gombe_NADH:0.00000001	Truncata_NADH:0.00000008):0.00000008):0.00000007	(Khae_Phrae_NADH:0.00000001	(Pisang_Bakar_NADH:0.00000001	(Pisang_Kayu_NADH:0.00000001	(Tomolo_NADH:0.00000001	(Grande_naine_NADH:0.00000001	(Prata_Ana_NADH:0.00000001	(Mbwazirume_NADH:0.00000001	(Zebrina_NADH:0.00000001	Pisang_Mas_NADH:0.00000001):0.00000001):0.00000001):0.00000001):0.00000001):0.00000001):0.00000001):0.00000001):0.00000001):0.00000010):0.00000004):0.00000002):0.00000001):0.00000001):0.00000001):0.00000001):0.00000001):0.00000001):0.00000010):0.00000001):0.00654725):0.01117461):0.01753895):0.01970012);
(Saba_NADH:0.00000001	(Pisang_Klutuk_Wulung_NADH:0.00000012	(Yawa_2_NADH:0.00000001	((Dole_NADH:0.00000010	(Honduras_NADH:0.00000002	(Pelipita_NADH:0.00000001	(Namwa_Khom_NADH:0.00000010	Kluai_Tiparot_NADH:0.00000002):0.00000008):0.00000008):0.00000008):0.00000010	(Pisang_Batu_NADH:0.00000001	(Monthan_NADH:0.00000001	Lal_velchi_NADH:0.00000002):0.00000001):0.00000010):0.00000009):0.00000007):0.00000001	(Textilis_NADH:0.20844979	(Musa_ornata_NADH:0.03180740	(Figue_Pomme_Geante_NADH:0.00000001	(Malaccensis_NADH:0.00329360	(Lady_Finger_NADH:0.00000001	(Mbwazirume_NADH:0.00000001	(Pisang_Ceylan_NADH:0.00000002	(Foconah_NADH:0.00000002	(Pisang_Mas_NADH:0.00000003	(Safet_velchi_NADH:0.00000001	(DH_Pahang_NADH:0.00000001	(Orishele_NADH:0.00000001	(Agutay_NADH:0.00000001	(Long_Tavoy_NADH:0.00000001	(Kunnan_NADH:0.00000001	(Zebrina_NADH:0.00000001	(Pisang_Bakar_NADH:0.00000001	(Tomolo_NADH:0.00000001	(Banksii_NADH:0.00000001	(Gombe_NADH:0.00000001	(Prata_Ana_NADH:0.00000001	(Pisang_Kayu_NADH:0.00000001	(Grande_naine_NADH:0.00000001	(Khae_Phrae_NADH:0.00000001	(Truncata_NADH:0.00000006	Wompa_NADH:0.00000001):0.00000007):0.00000004):0.00000002):0.00000001):0.00000001):0.00000001):0.00000001):0.00000001):0.00000001):0.00000001):0.00000001):0.00000001):0.00000001):0.00000002):0.00000001):0.00000001):0.00000001):0.00000001):0.00000001):0.00000001):0.00000008):0.00000001):0.01442419):0.02348207):0.02217059);
(Saba_NADH:0.00000008	((Honduras_NADH:0.00000001	(Monthan_NADH:0.00000001	(Kluai_Tiparot_NADH:0.00000001	(Dole_NADH:0.00000001	(Yawa_2_NADH:0.00000001	Pisang_Batu_NADH:0.00000001):0.00000001):0.00000001):0.00000001):0.00000001):0.00000008	(Textilis_NADH:0.17514504	(Musa_ornata_NADH:0.02017154	(Malaccensis_NADH:0.00473308	(Safet_velchi_NADH:0.00000001	(DH_Pahang_NADH:0.00000010	(Figue_Pomme_Geante_NADH:0.00000001	((Zebrina_NADH:0.00000001	(Lady_Finger_NADH:0.00000001	(Wompa_NADH:0.00000001	(Pisang_Ceylan_NADH:0.00000001	(Kunnan_NADH:0.00000001	(Khae_Phrae_NADH:0.00000001	(Long_Tavoy_NADH:0.00000001	(Pisang_Mas_NADH:0.00000001	(Foconah_NADH:0.00000001	(Grande_naine_NADH:0.00000001	(Mbwazirume_NADH:0.00000012	(Gombe_NADH:0.00000001	(Tomolo_NADH:0.00000001	(Orishele_NADH:0.00000001	(Agutay_NADH:0.00000001	Pisang_Kayu_NADH:0.00000010):0.00000005):0.00000003):0.00000001):0.00000001):0.00000007):0.00000004):0.00000002):0.00000001):0.00000001):0.00000001):0.00000001):0.00000001):0.00000001):0.00000001):0.00000001	(Truncata_NADH:0.00000012	(Banksii_NADH:0.00000001	(Prata_Ana_NADH:0.00000001	Pisang_Bakar_NADH:0.00000001):0.00000001):0.00000001):0.00000012):0.00000008):0.00000008):0.00000001):0.00351199):0.01905683):0.00537906):0.03196977):0.00000008	(Lal_velchi_NADH:0.00000002	(Pelipita_NADH:0.00000001	(Pisang_Klutuk_Wulung_NADH:0.00000008	Namwa_Khom_NADH:0.00000002):0.00000009):0.00000008):0.00000008);
(Monthan_NADH:0.00000001	Kluai_Tiparot_NADH:0.00000010	((Pisang_Batu_NADH:0.00000001	(Saba_NADH:0.00000007	((Pisang_Klutuk_Wulung_NADH:0.00000001	Honduras_NADH:0.00000001):0.00000001	((Lal_velchi_NADH:0.00000001	(Dole_NADH:0.00000001	(Namwa_Khom_NADH:0.00000001	Pelipita_NADH:0.00000008):0.00000009):0.00000009):0.00000008	(Textilis_NADH:0.21346572	(Musa_ornata_NADH:0.01832115	(DH_Pahang_NADH:0.00000001	(Safet_velchi_NADH:0.00000001	(Figue_Pomme_Geante_NADH:0.00000001	(Banksii_NADH:0.00000001	(Pisang_Bakar_NADH:0.00000001	(Truncata_NADH:0.00000012	(Orishele_NADH:0.00000001	(Kunnan_NADH:0.00000001	(Khae_Phrae_NADH:0.00000001	(Pisang_Kayu_NADH:0.00000001	(Prata_Ana_NADH:0.00000001	(Long_Tavoy_NADH:0.00000001	(Malaccensis_NADH:0.00000001	(Zebrina_NADH:0.00000001	(Foconah_NADH:0.00000001	(Agutay_NADH:0.00000001	(Gombe_NADH:0.00000001	(Grande_naine_NADH:0.00000001	(Mbwazirume_NADH:0.00000001	(Tomolo_NADH:0.00000001	(Lady_Finger_NADH:0.00000001	(Pisang_Ceylan_NADH:0.00000001	(Wompa_NADH:0.00000001	Pisang_Mas_NADH:0.00000001):0.00000001):0.00000001):0.00000001):0.00000001):0.00000001):0.00000001):0.00000001):0.00000001):0.00000001):0.00000001):0.00000001):0.00000001):0.00000001):0.00000001):0.00000001):0.00000001):0.00000001):0.00000006):0.00000006):0.00000012):0.00000009):0.00000008):0.02050732):0.01178374):0.02488356):0.00000009):0.00000008):0.00000008):0.00000008	Yawa_2_NADH:0.00000010):0.00000007);
(Kluai_Tiparot_NADH:0.00000001	(Monthan_NADH:0.00000002	(Pelipita_NADH:0.00000001	(Honduras_NADH:0.00000002	(Dole_NADH:0.00000002	((Namwa_Khom_NADH:0.00000001	(Saba_NADH:0.00000001	(Pisang_Batu_NADH:0.00000001	(Yawa_2_NADH:0.00000001	Lal_velchi_NADH:0.00000001):0.00000001):0.00000001):0.00000001):0.00000009	(Textilis_NADH:0.22062541	(Musa_ornata_NADH:0.02675292	(Malaccensis_NADH:0.00671005	(Safet_velchi_NADH:0.00000001	(Kunnan_NADH:0.00000001	(Grande_naine_NADH:0.00000001	((Foconah_NADH:0.00000001	(Tomolo_NADH:0.00000001	(DH_Pahang_NADH:0.00000001	(Figue_Pomme_Geante_NADH:0.00000001	Truncata_NADH:0.00000008):0.00000009):0.00000012):0.00000008):0.00000012	(Mbwazirume_NADH:0.00000001	(Zebrina_NADH:0.00000001	(Pisang_Bakar_NADH:0.00000001	(Prata_Ana_NADH:0.00000001	(Pisang_Ceylan_NADH:0.00000001	(Lady_Finger_NADH:0.00000001	(Wompa_NADH:0.00000001	(Pisang_Kayu_NADH:0.00000001	(Long_Tavoy_NADH:0.00000001	(Agutay_NADH:0.00000001	(Khae_Phrae_NADH:0.00000001	(Banksii_NADH:0.00000001	(Pisang_Mas_NADH:0.00000001	(Orishele_NADH:0.00000001	Gombe_NADH:0.00000001):0.00000001):0.00000001):0.00000001):0.00000001):0.00000001):0.00000001):0.00000001):0.00000001):0.00000001):0.00000001):0.00000001):0.00000001):0.00000001):0.00000001):0.00000012):0.00000006):0.00000011):0.00657284):0.02126738):0.01215808):0.03492029):0.00000010):0.00000010):0.00000010):0.00000010):0.00000010	Pisang_Klutuk_Wulung_NADH:0.00000010);
(Dole_NADH:0.00000001	Monthan_NADH:0.00000008	((Saba_NADH:0.00000001	(Pisang_Klutuk_Wulung_NADH:0.00000001	(Lal_velchi_NADH:0.00000001	(Namwa_Khom_NADH:0.00000001	(Pisang_Batu_NADH:0.00000001	Kluai_Tiparot_NADH:0.00000009):0.00000008):0.00000009):0.00000008):0.00000008):0.00000008	(Pelipita_NADH:0.00000001	(Honduras_NADH:0.00000001	(Yawa_2_NADH:0.00000009	(Textilis_NADH:0.22079225	(Musa_ornata_NADH:0.02542518	(Malaccensis_NADH:0.00000020	(Grande_naine_NADH:0.00000001	((Tomolo_NADH:0.00000001	(Pisang_Kayu_NADH:0.00000001	(Pisang_Bakar_NADH:0.00000001	(Safet_velchi_NADH:0.00000001	(Figue_Pomme_Geante_NADH:0.00000001	(Gombe_NADH:0.00000001	(Zebrina_NADH:0.00000001	(Long_Tavoy_NADH:0.00000001	(DH_Pahang_NADH:0.00000001	(Kunnan_NADH:0.00000001	(Prata_Ana_NADH:0.00000001	(Agutay_NADH:0.00000001	(Mbwazirume_NADH:0.00000001	(Khae_Phrae_NADH:0.00000001	(Wompa_NADH:0.00000001	(Lady_Finger_NADH:0.00000001	(Pisang_Mas_NADH:0.00000001	Truncata_NADH:0.00000011):0.00000007):0.00000009):0.00000012):0.00000006):0.00000003):0.00000002):0.00000001):0.00000001):0.00000001):0.00000001):0.00000001):0.00000001):0.00000001):0.00000001):0.00000001):0.00000001):0.00000002	(Foconah_NADH:0.00000001	(Banksii_NADH:0.00000001	(Orishele_NADH:0.00000001	Pisang_Ceylan_NADH:0.00000001):0.00000001):0.00000001):0.00000001):0.00000001):0.00324628):0.01835475):0.00861152):0.01799779):0.00000001):0.00000009):0.00000008):0.00000008);
(Lal_velchi_NADH:0.00000009	((Saba_NADH:0.00000001	(Namwa_Khom_NADH:0.00000001	(Pisang_Klutuk_Wulung_NADH:0.00000001	(Dole_NADH:0.00000001	(Yawa_2_NADH:0.00000001	Honduras_NADH:0.00000001):0.00000001):0.00000001):0.00000001):0.00000001):0.00000010	(Textilis_NADH:0.26261149	(Musa_ornata_NADH:0.02866320	(Malaccensis_NADH:0.00000024	(Pisang_Bakar_NADH:0.00000001	(Zebrina_NADH:0.00000003	(Prata_Ana_NADH:0.00000001	(DH_Pahang_NADH:0.00000001	(Kunnan_NADH:0.00000001	(Pisang_Ceylan_NADH:0.00000001	(Pisang_Kayu_NADH:0.00000010	(Grande_naine_NADH:0.00000001	(Banksii_NADH:0.00000001	(Figue_Pomme_Geante_NADH:0.00000001	(Khae_Phrae_NADH:0.00000001	(Lady_Finger_NADH:0.00000001	(Gombe_NADH:0.00000001	(Pisang_Mas_NADH:0.00000001	(Wompa_NADH:0.00000001	(Agutay_NADH:0.00000001	(Tomolo_NADH:0.00000001	(Orishele_NADH:0.00000001	(Foconah_NADH:0.00000001	(Safet_velchi_NADH:0.00000001	(Long_Tavoy_NADH:0.00000001	(Mbwazirume_NADH:0.00000001	Truncata_NADH:0.00000007):0.00000007):0.00000009):0.00000004):0.00000002):0.00000001):0.00000001):0.00000001):0.00000001):0.00000001):0.00000001):0.00000001):0.00000001):0.00000001):0.00000001):0.00000001):0.00000006):0.00000009):0.00000010):0.00000002):0.00000002):0.00000001):0.00329717):0.02087465):0.01846227):0.03446274):0.00000008	(Pisang_Batu_NADH:0.00000002	(Pelipita_NADH:0.00000001	(Kluai_Tiparot_NADH:0.00000010	Monthan_NADH:0.00000002):0.00000009):0.00000009):0.00000009);
(Kluai_Tiparot_NADH:0.00000001	(Pelipita_NADH:0.00000009	((Namwa_Khom_NADH:0.00000001	(Pisang_Klutuk_Wulung_NADH:0.00000012	(Yawa_2_NADH:0.00000001	(Monthan_NADH:0.00000009	Lal_velchi_NADH:0.00000009):0.00000008):0.00000012):0.00000012):0.00000012	(Pisang_Batu_NADH:0.00000001	(Saba_NADH:0.00000001	(Dole_NADH:0.00000001	Honduras_NADH:0.00000010):0.00000008):0.00000007):0.00000012):0.00000009):0.00000010	(Textilis_NADH:0.21560732	(Musa_ornata_NADH:0.02608842	(Malaccensis_NADH:0.00000028	(Grande_naine_NADH:0.00000001	(Safet_velchi_NADH:0.00000009	(Figue_Pomme_Geante_NADH:0.00000001	(Long_Tavoy_NADH:0.00000001	(Foconah_NADH:0.00000001	(Mbwazirume_NADH:0.00000008	(Pisang_Kayu_NADH:0.00000011	(Pisang_Ceylan_NADH:0.00000001	(Pisang_Bakar_NADH:0.00000001	(DH_Pahang_NADH:0.00000001	(Truncata_NADH:0.00000007	(Gombe_NADH:0.00000001	(Lady_Finger_NADH:0.00000001	(Tomolo_NADH:0.00000001	(Orishele_NADH:0.00000001	(Banksii_NADH:0.00000001	(Wompa_NADH:0.00000001	(Pisang_Mas_NADH:0.00000001	(Agutay_NADH:0.00000001	(Zebrina_NADH:0.00000001	(Kunnan_NADH:0.00000001	(Prata_Ana_NADH:0.00000001	Khae_Phrae_NADH:0.00000001):0.00000001):0.00000001):0.00000001):0.00000001):0.00000001):0.00000001):0.00000001):0.00000001):0.00000001):0.00000001):0.00000001):0.00000010):0.00000005):0.00000003):0.00000001):0.00000001):0.00000006):0.00000006):0.00000007):0.00000008):0.00000001):0.00827748):0.02662160):0.02300551):0.03217766);
(Pelipita_NADH:0.00000008	Lal_velchi_NADH:0.00000008	(Kluai_Tiparot_NADH:0.00000006	((Monthan_NADH:0.00000001	(Textilis_NADH:0.20558035	(Musa_ornata_NADH:0.03644444	(Grande_naine_NADH:0.00000001	(Malaccensis_NADH:0.00163919	((Pisang_Kayu_NADH:0.00000011	(Pisang_Bakar_NADH:0.00000001	((Orishele_NADH:0.00000001	Truncata_NADH:0.00000012):0.00000011	(Agutay_NADH:0.00000001	(Foconah_NADH:0.00000001	(Prata_Ana_NADH:0.00000001	(Pisang_Ceylan_NADH:0.00000001	(Zebrina_NADH:0.00000001	(Safet_velchi_NADH:0.00000001	(Mbwazirume_NADH:0.00000007	(Wompa_NADH:0.00000001	(Banksii_NADH:0.00000001	(Pisang_Mas_NADH:0.00000001	(Gombe_NADH:0.00000001	(Long_Tavoy_NADH:0.00000001	(Lady_Finger_NADH:0.00000001	(Figue_Pomme_Geante_NADH:0.00000001	DH_Pahang_NADH:0.00000001):0.00000001):0.00000001):0.00000001):0.00000001):0.00000001):0.00000001):0.00000001):0.00000003):0.00000002):0.00000001):0.00000001):0.00000001):0.00000001):0.00000001):0.00000007):0.00000001):0.00000008	(Kunnan_NADH:0.00000001	(Tomolo_NADH:0.00000001	Khae_Phrae_NADH:0.00000001):0.00000001):0.00000001):0.00000008):0.00000001):0.01852590):0.00734375):0.02857842):0.00000001	(Pisang_Batu_NADH:0.00000001	(Dole_NADH:0.00000001	(Pisang_Klutuk_Wulung_NADH:0.00000001	(Namwa_Khom_NADH:0.00000001	(Honduras_NADH:0.00000001	(Yawa_2_NADH:0.00000010	Saba_NADH:0.00000001):0.00000010):0.00000008):0.00000012):0.00000009):0.00000008):0.00000008):0.00000006):0.00000010);
(Lal_velchi_NADH:0.00000001	Monthan_NADH:0.00000008	((Kluai_Tiparot_NADH:0.00000001	(Pisang_Batu_NADH:0.00000001	(Honduras_NADH:0.00000001	(Saba_NADH:0.00000001	(Namwa_Khom_NADH:0.00000001	Pisang_Klutuk_Wulung_NADH:0.00000008):0.00000009):0.00000012):0.00000009):0.00000009):0.00000009	(Pelipita_NADH:0.00000001	(Yawa_2_NADH:0.00000010	(Dole_NADH:0.00000001	(Textilis_NADH:0.23121966	(Musa_ornata_NADH:0.01526586	(Malaccensis_NADH:0.00000025	(Kunnan_NADH:0.00000001	(Lady_Finger_NADH:0.00000001	(Pisang_Mas_NADH:0.00000001	(DH_Pahang_NADH:0.00000001	(Grande_naine_NADH:0.00000001	(Banksii_NADH:0.00000001	(Safet_velchi_NADH:0.00000001	(Orishele_NADH:0.00000001	(Foconah_NADH:0.00000001	(Figue_Pomme_Geante_NADH:0.00000001	((Mbwazirume_NADH:0.00000002	(Long_Tavoy_NADH:0.00000001	(Pisang_Kayu_NADH:0.00000001	Truncata_NADH:0.00000006):0.00000007):0.00000001):0.00000008	(Zebrina_NADH:0.00000001	(Agutay_NADH:0.00000001	(Prata_Ana_NADH:0.00000001	(Tomolo_NADH:0.00000011	(Pisang_Bakar_NADH:0.00000001	(Gombe_NADH:0.00000001	(Wompa_NADH:0.00000001	(Pisang_Ceylan_NADH:0.00000001	Khae_Phrae_NADH:0.00000001):0.00000001):0.00000001):0.00000001):0.00000001):0.00000011):0.00000009):0.00000006):0.00000011):0.00000001):0.00000001):0.00000001):0.00000001):0.00000001):0.00000001):0.00000001):0.00000001):0.00000001):0.00000001):0.00492662):0.01314108):0.01141911):0.01683758):0.00000008):0.00000008):0.00000009):0.00000007);
(Namwa_Khom_NADH:0.00000001	(Lal_velchi_NADH:0.00000011	(Yawa_2_NADH:0.00000001	((Kluai_Tiparot_NADH:0.00000009	(Dole_NADH:0.00000002	(Pelipita_NADH:0.00000001	(Monthan_NADH:0.00000008	Saba_NADH:0.00000002):0.00000008):0.00000008):0.00000008):0.00000009	(Pisang_Klutuk_Wulung_NADH:0.00000001	(Pisang_Batu_NADH:0.00000001	Honduras_NADH:0.00000002):0.00000001):0.00000012):0.00000008):0.00000010):0.00000001	(Textilis_NADH:0.19234271	(Musa_ornata_NADH:0.03391215	(Figue_Pomme_Geante_NADH:0.00000001	(DH_Pahang_NADH:0.00000012	(Safet_velchi_NADH:0.00000001	(Zebrina_NADH:0.00000001	(Pisang_Bakar_NADH:0.00000001	(Agutay_NADH:0.00000001	(Gombe_NADH:0.00000001	(Tomolo_NADH:0.00000001	((Foconah_NADH:0.00000001	Truncata_NADH:0.00000008):0.00000008	(Long_Tavoy_NADH:0.00000001	(Wompa_NADH:0.00000001	(Pisang_Ceylan_NADH:0.00000001	(Orishele_NADH:0.00000001	(Pisang_Mas_NADH:0.00000001	(Malaccensis_NADH:0.00000001	(Pisang_Kayu_NADH:0.00000001	(Banksii_NADH:0.00000001	(Khae_Phrae_NADH:0.00000001	(Grande_naine_NADH:0.00000001	(Kunnan_NADH:0.00000001	(Mbwazirume_NADH:0.00000001	(Prata_Ana_NADH:0.00000001	Lady_Finger_NADH:0.00000001):0.00000001):0.00000001):0.00000001):0.00000001):0.00000001):0.00000001):0.00000001):0.00000001):0.00000001):0.00000001):0.00000001):0.00000001):0.00000001):0.00000008):0.00000012):0.00000008):0.00000006):0.00000006):0.00000008):0.00000006):0.00000001):0.01576738):0.00788124):0.02825163);
(Pisang_Batu_NADH:0.00000001	(Saba_NADH:0.00000010	(Pelipita_NADH:0.00000011	(Textilis_NADH:0.20431524	(Musa_ornata_NADH:0.03224529	((DH_Pahang_NADH:0.00000001	Malaccensis_NADH:0.00807652):0.00000001	(Figue_Pomme_Geante_NADH:0.00000001	(Safet_velchi_NADH:0.00000001	(Grande_naine_NADH:0.00000001	(Pisang_Kayu_NADH:0.00000008	(Gombe_NADH:0.00000001	(Wompa_NADH:0.00000001	(Orishele_NADH:0.00000001	(Khae_Phrae_NADH:0.00000001	(Long_Tavoy_NADH:0.00000001	(Lady_Finger_NADH:0.00000001	(Pisang_Ceylan_NADH:0.00000001	((Truncata_NADH:0.00000008	Mbwazirume_NADH:0.00000001):0.00000011	(Pisang_Mas_NADH:0.00000001	(Pisang_Bakar_NADH:0.00000001	(Foconah_NADH:0.00000001	(Prata_Ana_NADH:0.00000001	(Tomolo_NADH:0.00000001	(Zebrina_NADH:0.00000001	(Agutay_NADH:0.00000001	(Kunnan_NADH:0.00000001	Banksii_NADH:0.00000001):0.00000001):0.00000001):0.00000001):0.00000001):0.00000001):0.00000001):0.00000001):0.00000001):0.00000006):0.00000008):0.00000005):0.00000003):0.00000002):0.00000001):0.00000001):0.00000001):0.00000008):0.00000008):0.00000006):0.00000007):0.01937905):0.02199974):0.03320591):0.00000009):0.00000009	(Dole_NADH:0.00000001	(Honduras_NADH:0.00000001	(Pisang_Klutuk_Wulung_NADH:0.00000001	(Namwa_Khom_NADH:0.00000001	(Lal_velchi_NADH:0.00000001	(Monthan_NADH:0.00000001	(Yawa_2_NADH:0.00000001	Kluai_Tiparot_NADH:0.00000008):0.00000008):0.00000012):0.00000008):0.00000009):0.00000011):0.00000011):0.00000009);
(Pelipita_NADH:0.00000007	(Namwa_Khom_NADH:0.00000006	(Kluai_Tiparot_NADH:0.00000001	(Honduras_NADH:0.00000001	(Pisang_Batu_NADH:0.00000001	(Lal_velchi_NADH:0.00000001	(Dole_NADH:0.00000001	(Monthan_NADH:0.00000001	(Pisang_Klutuk_Wulung_NADH:0.00000007	(Yawa_2_NADH:0.00000001	Saba_NADH:0.00000001):0.00000001):0.00000008):0.00000008):0.00000009):0.00000012):0.00000011):0.00000008):0.00000008):0.00000007	(Textilis_NADH:0.20106070	(Musa_ornata_NADH:0.04033376	(Malaccensis_NADH:0.00050725	(Prata_Ana_NADH:0.00000001	(Grande_naine_NADH:0.00000011	(Pisang_Ceylan_NADH:0.00000001	(Safet_velchi_NADH:0.00000001	((Kunnan_NADH:0.00000001	(Agutay_NADH:0.00000001	(Khae_Phrae_NADH:0.00000001	(Mbwazirume_NADH:0.00000006	(Wompa_NADH:0.00000001	(Zebrina_NADH:0.00000001	(Tomolo_NADH:0.00000001	(Banksii_NADH:0.00000001	(Figue_Pomme_Geante_NADH:0.00000001	(Pisang_Mas_NADH:0.00000001	(Foconah_NADH:0.00000001	((Pisang_Kayu_NADH:0.00000001	Truncata_NADH:0.00000008):0.00000008	(Gombe_NADH:0.00000001	(Orishele_NADH:0.00000001	(Lady_Finger_NADH:0.00000001	DH_Pahang_NADH:0.00000001):0.00000001):0.00000001):0.00000001):0.00000011):0.00000006):0.00000003):0.00000002):0.00000001):0.00000001):0.00000001):0.00000001):0.00000009):0.00000008):0.00000009):0.00000008	(Long_Tavoy_NADH:0.00000001	Pisang_Bakar_NADH:0.00000001):0.00000001):0.00000008):0.00000008):0.00000008):0.00000001):0.01267775):0.01883540):0.01396496):0.03425827);
(Yawa_2_NADH:0.00000001	Pisang_Klutuk_Wulung_NADH:0.00000009	(Lal_velchi_NADH:0.00000012	(Monthan_NADH:0.00000002	(Dole_NADH:0.00000002	((Namwa_Khom_NADH:0.00000002	(Textilis_NADH:0.20862134	(Musa_ornata_NADH:0.02478524	(DH_Pahang_NADH:0.00000001	(Figue_Pomme_Geante_NADH:0.00000001	(Safet_velchi_NADH:0.00000012	(Long_Tavoy_NADH:0.00000001	(Grande_naine_NADH:0.00000001	(Khae_Phrae_NADH:0.00000001	(Gombe_NADH:0.00000001	(Agutay_NADH:0.00000001	(Lady_Finger_NADH:0.00000001	(Mbwazirume_NADH:0.00000001	(Tomolo_NADH:0.00000001	(Pisang_Kayu_NADH:0.00000001	(Orishele_NADH:0.00000001	(Malaccensis_NADH:0.00000001	(Wompa_NADH:0.00000001	(Pisang_Mas_NADH:0.00000001	(Foconah_NADH:0.00000001	(Zebrina_NADH:0.00000001	(Banksii_NADH:0.00000001	(Pisang_Bakar_NADH:0.00000001	(Prata_Ana_NADH:0.00000001	(Kunnan_NADH:0.00000001	(Pisang_Ceylan_NADH:0.00000001	Truncata_NADH:0.00000007):0.00000009):0.00000012):0.00000006):0.00000003):0.00000002):0.00000001):0.00000001):0.00000001):0.00000001):0.00000001):0.00000001):0.00000001):0.00000001):0.00000001):0.00000001):0.00000001):0.00000001):0.00000001):0.00000001):0.00000006):0.00000001):0.00000008):0.01262145):0.01380656):0.04018306):0.00000012	(Saba_NADH:0.00000001	(Kluai_Tiparot_NADH:0.00000001	(Honduras_NADH:0.00000001	(Pelipita_NADH:0.00000001	Pisang_Batu_NADH:0.00000001):0.00000001):0.00000001):0.00000001):0.00000008):0.00000008):0.00000008):0.00000008):0.00000001);
(Lal_velchi_NADH:0.00000001	(Pisang_Batu_NADH:0.00000009	((Monthan_NADH:0.00000002	(Kluai_Tiparot_NADH:0.00000002	(Pelipita_NADH:0.00000001	(Namwa_Khom_NADH:0.00000001	(Dole_NADH:0.00000001	(Honduras_NADH:0.00000012	Saba_NADH:0.00000001):0.00000001):0.00000001):0.00000010):0.00000009):0.00000009):0.00000009	(Pisang_Klutuk_Wulung_NADH:0.00000009	Yawa_2_NADH:0.00000001):0.00000009):0.00000009):0.00000001	(Textilis_NADH:0.24284606	(Malaccensis_NADH:0.00000009	((Safet_velchi_NADH:0.00000001	(Musa_ornata_NADH:0.03554616	Figue_Pomme_Geante_NADH:0.00000001):0.00000001):0.00000001	(DH_Pahang_NADH:0.00000001	(Long_Tavoy_NADH:0.00000001	(Pisang_Ceylan_NADH:0.00000001	(Foconah_NADH:0.00000001	(Agutay_NADH:0.00000001	(Banksii_NADH:0.00000001	(Orishele_NADH:0.00000001	(Lady_Finger_NADH:0.00000001	(Tomolo_NADH:0.00000001	(Pisang_Mas_NADH:0.00000001	(Kunnan_NADH:0.00000001	(Gombe_NADH:0.00000001	(Truncata_NADH:0.00000009	(Grande_naine_NADH:0.00000001	(Khae_Phrae_NADH:0.00000001	(Zebrina_NADH:0.00000001	(Mbwazirume_NADH:0.00000001	(Wompa_NADH:0.00000001	(Pisang_Kayu_NADH:0.00000001	(Prata_Ana_NADH:0.00000001	Pisang_Bakar_NADH:0.00000001):0.00000001):0.00000001):0.00000001):0.00000001):0.00000001):0.00000001):0.00000001):0.00000007):0.00000004):0.00000002):0.00000001):0.00000001):0.00000001):0.00000001):0.00000001):0.00000001):0.00000001):0.00000001):0.00000008):0.00000008):0.00659711):0.01422025):0.02877329);
(Honduras_NADH:0.00000001	(Pelipita_NADH:0.00000004	(Textilis_NADH:0.19222317	(Musa_ornata_NADH:0.02695924	(Truncata_NADH:0.00000009	(Malaccensis_NADH:0.00329203	(Wompa_NADH:0.00000001	(Pisang_Ceylan_NADH:0.00000001	(Figue_Pomme_Geante_NADH:0.00000001	(Orishele_NADH:0.00000001	(Gombe_NADH:0.00000001	(Safet_velchi_NADH:0.00000001	(Zebrina_NADH:0.00000001	(DH_Pahang_NADH:0.00000001	(Khae_Phrae_NADH:0.00000001	(Pisang_Kayu_NADH:0.00000001	(Banksii_NADH:0.00000001	(Grande_naine_NADH:0.00000001	(Long_Tavoy_NADH:0.00000001	(Lady_Finger_NADH:0.00000001	(Tomolo_NADH:0.00000001	(Foconah_NADH:0.00000001	(Kunnan_NADH:0.00000001	(Mbwazirume_NADH:0.00000001	(Agutay_NADH:0.00000001	(Pisang_Bakar_NADH:0.00000001	(Prata_Ana_NADH:0.00000001	Pisang_Mas_NADH:0.00000001):0.00000001):0.00000001):0.00000001):0.00000001):0.00000001):0.00000001):0.00000001):0.00000001):0.00000001):0.00000001):0.00000001):0.00000001):0.00000001):0.00000001):0.00000001):0.00000001):0.00000001):0.00000001):0.00000001):0.00000001):0.00000001):0.00000009):0.01905389):0.01400156):0.02048972):0.00000004	(Namwa_Khom_NADH:0.00000001	(Pisang_Batu_NADH:0.00000001	(Kluai_Tiparot_NADH:0.00000001	(Saba_NADH:0.00000001	(Lal_velchi_NADH:0.00000001	(Dole_NADH:0.00000001	(Pisang_Klutuk_Wulung_NADH:0.00000001	(Monthan_NADH:0.00000001	Yawa_2_NADH:0.00000011):0.00000009):0.00000009):0.00000010):0.00000008):0.00000008):0.00000008):0.00000010):0.00000008);
(Pelipita_NADH:0.00000001	Monthan_NADH:0.00000007	(Dole_NADH:0.00000008	(Lal_velchi_NADH:0.00000002	(Honduras_NADH:0.00000002	(Kluai_Tiparot_NADH:0.00000002	(((Saba_NADH:0.00000001	(Namwa_Khom_NADH:0.00000001	Pisang_Klutuk_Wulung_NADH:0.00000002):0.00000001):0.00000008	Yawa_2_NADH:0.00000001):0.00000001	(Pisang_Batu_NADH:0.00000001	(Textilis_NADH:0.18615035	(Musa_ornata_NADH:0.03066949	((Figue_Pomme_Geante_NADH:0.00000001	Malaccensis_NADH:0.00331800):0.00000001	(DH_Pahang_NADH:0.00000001	(Pisang_Ceylan_NADH:0.00000001	(Pisang_Bakar_NADH:0.00000001	(Pisang_Mas_NADH:0.00000001	(Orishele_NADH:0.00000001	(Truncata_NADH:0.00000001	(Mbwazirume_NADH:0.00000006	(Tomolo_NADH:0.00000001	(Foconah_NADH:0.00000001	(Safet_velchi_NADH:0.00000001	(Agutay_NADH:0.00000001	(Khae_Phrae_NADH:0.00000001	(Gombe_NADH:0.00000001	(Long_Tavoy_NADH:0.00000001	(Grande_naine_NADH:0.00000001	(Lady_Finger_NADH:0.00000001	(Kunnan_NADH:0.00000001	(Pisang_Kayu_NADH:0.00000005	(Zebrina_NADH:0.00000001	(Banksii_NADH:0.00000001	(Wompa_NADH:0.00000001	Prata_Ana_NADH:0.00000001):0.00000001):0.00000001):0.00000001):0.00000003):0.00000001):0.00000001):0.00000001):0.00000001):0.00000001):0.00000001):0.00000001):0.00000001):0.00000001):0.00000001):0.00000005):0.00000007):0.00000005):0.00000004):0.00000004):0.00000012):0.00000007):0.01034818):0.01154702):0.01772940):0.00000009):0.00000010):0.00000010):0.00000010):0.00000010):0.00000001);
(Yawa_2_NADH:0.00000001	Pisang_Klutuk_Wulung_NADH:0.00000008	(Monthan_NADH:0.00000008	(Honduras_NADH:0.00000002	((Namwa_Khom_NADH:0.00000001	(Textilis_NADH:0.22845188	(Musa_ornata_NADH:0.04233836	(Malaccensis_NADH:0.00259339	((DH_Pahang_NADH:0.00000001	Figue_Pomme_Geante_NADH:0.00000001):0.00000001	(Safet_velchi_NADH:0.00000001	((Zebrina_NADH:0.00000001	(Agutay_NADH:0.00000001	(Grande_naine_NADH:0.00000001	(Banksii_NADH:0.00000001	(Kunnan_NADH:0.00000001	(Lady_Finger_NADH:0.00000001	(Khae_Phrae_NADH:0.00000001	(Gombe_NADH:0.00000001	(Wompa_NADH:0.00000001	(Orishele_NADH:0.00000001	(Truncata_NADH:0.00000006	(Pisang_Mas_NADH:0.00000001	(Tomolo_NADH:0.00000001	(Pisang_Ceylan_NADH:0.00000001	(Foconah_NADH:0.00000001	(Mbwazirume_NADH:0.00000001	Pisang_Kayu_NADH:0.00000001):0.00000001):0.00000001):0.00000001):0.00000001):0.00000001):0.00000008):0.00000004):0.00000002):0.00000001):0.00000001):0.00000001):0.00000001):0.00000001):0.00000001):0.00000001):0.00000001	(Long_Tavoy_NADH:0.00000001	(Prata_Ana_NADH:0.00000001	Pisang_Bakar_NADH:0.00000001):0.00000001):0.00000001):0.00000007):0.00000006):0.00395801):0.02216236):0.01763543):0.02214151):0.00000001	(Pisang_Batu_NADH:0.00000001	(Dole_NADH:0.00000001	(Lal_velchi_NADH:0.00000001	(Pelipita_NADH:0.00000001	(Saba_NADH:0.00000012	Kluai_Tiparot_NADH:0.00000002):0.00000010):0.00000001):0.00000001):0.00000001):0.00000008):0.00000008):0.00000008):0.00000001);
(Pisang_Klutuk_Wulung_NADH:0.00000001	(Pelipita_NADH:0.00000007	((Namwa_Khom_NADH:0.00000002	(Saba_NADH:0.00000002	Yawa_2_NADH:0.00000010):0.00000009):0.00000009	((Dole_NADH:0.00000001	(Kluai_Tiparot_NADH:0.00000001	(Pisang_Batu_NADH:0.00000001	(Monthan_NADH:0.00000001	Honduras_NADH:0.00000002):0.00000001):0.00000001):0.00000001):0.00000001	Lal_velchi_NADH:0.00000001):0.00000009):0.00000007):0.00000001	(Textilis_NADH:0.20480717	(Musa_ornata_NADH:0.02820659	(Malaccensis_NADH:0.00000023	(Foconah_NADH:0.00000001	(Gombe_NADH:0.00000001	(Orishele_NADH:0.00000001	(Safet_velchi_NADH:0.00000001	(Banksii_NADH:0.00000001	(Prata_Ana_NADH:0.00000001	(Grande_naine_NADH:0.00000001	(Khae_Phrae_NADH:0.00000001	(Wompa_NADH:0.00000001	((Truncata_NADH:0.00000001	(Long_Tavoy_NADH:0.00000001	Pisang_Kayu_NADH:0.00000007):0.00000005):0.00000006	(Lady_Finger_NADH:0.00000001	(Agutay_NADH:0.00000001	(Pisang_Mas_NADH:0.00000001	(Tomolo_NADH:0.00000001	(Pisang_Bakar_NADH:0.00000001	(Zebrina_NADH:0.00000001	(Figue_Pomme_Geante_NADH:0.00000001	(Pisang_Ceylan_NADH:0.00000001	(DH_Pahang_NADH:0.00000001	(Kunnan_NADH:0.00000001	Mbwazirume_NADH:0.00000008):0.00000001):0.00000001):0.00000001):0.00000001):0.00000001):0.00000002):0.00000003):0.00000006):0.00000010):0.00000008):0.00000001):0.00000001):0.00000001):0.00000001):0.00000001):0.00000001):0.00000001):0.00000001):0.00000001):0.00324036):0.02032713):0.01733999):0.03094333);
(Pelipita_NADH:0.00000001	Kluai_Tiparot_NADH:0.00000009	(Honduras_NADH:0.00000012	(Lal_velchi_NADH:0.00000002	(Namwa_Khom_NADH:0.00000002	((Yawa_2_NADH:0.00000010	(Saba_NADH:0.00000008	(Dole_NADH:0.00000001	((Textilis_NADH:0.19765544	Musa_ornata_NADH:0.01484387):0.00795162	(Malaccensis_NADH:0.00111316	(Safet_velchi_NADH:0.00000001	(Figue_Pomme_Geante_NADH:0.00000006	(Pisang_Kayu_NADH:0.00000002	(Banksii_NADH:0.00000002	(Pisang_Bakar_NADH:0.00000002	(DH_Pahang_NADH:0.00000001	(Foconah_NADH:0.00000001	(Pisang_Mas_NADH:0.00000001	(Grande_naine_NADH:0.00000001	(Zebrina_NADH:0.00000001	(Gombe_NADH:0.00000001	(Wompa_NADH:0.00000001	(Mbwazirume_NADH:0.00000001	(Long_Tavoy_NADH:0.00000001	(Tomolo_NADH:0.00000001	(Prata_Ana_NADH:0.00000001	(Pisang_Ceylan_NADH:0.00000001	(Kunnan_NADH:0.00000001	(Truncata_NADH:0.00000008	(Agutay_NADH:0.00000001	(Lady_Finger_NADH:0.00000001	(Orishele_NADH:0.00000001	Khae_Phrae_NADH:0.00000001):0.00000001):0.00000001):0.00000001):0.00000007):0.00000004):0.00000002):0.00000001):0.00000001):0.00000001):0.00000001):0.00000001):0.00000001):0.00000001):0.00000001):0.00000001):0.00000002):0.00000001):0.00000001):0.00000001):0.00000007):0.00000001):0.00216228):0.01191022):0.04204289):0.00000001):0.00000008):0.00000001	((Monthan_NADH:0.00000001	Pisang_Batu_NADH:0.00000002):0.00000001	Pisang_Klutuk_Wulung_NADH:0.00000001):0.00000009):0.00000008):0.00000008):0.00000008):0.00000001);
((Pisang_Batu_NADH:0.00000002	(Textilis_NADH:0.20172781	(Musa_ornata_NADH:0.03453718	(DH_Pahang_NADH:0.00000001	(Malaccensis_NADH:0.00488344	(Figue_Pomme_Geante_NADH:0.00000001	(Safet_velchi_NADH:0.00000001	((Banksii_NADH:0.00000001	(Orishele_NADH:0.00000001	(Long_Tavoy_NADH:0.00000001	(Agutay_NADH:0.00000001	(Truncata_NADH:0.00000006	(Tomolo_NADH:0.00000001	(Pisang_Bakar_NADH:0.00000001	(Zebrina_NADH:0.00000001	(Prata_Ana_NADH:0.00000001	(Grande_naine_NADH:0.00000001	(Pisang_Kayu_NADH:0.00000005	(Kunnan_NADH:0.00000001	(Khae_Phrae_NADH:0.00000001	(Pisang_Mas_NADH:0.00000001	(Pisang_Ceylan_NADH:0.00000001	(Wompa_NADH:0.00000001	Mbwazirume_NADH:0.00000003):0.00000002):0.00000001):0.00000001):0.00000001):0.00000001):0.00000002):0.00000001):0.00000001):0.00000001):0.00000001):0.00000001):0.00000008):0.00000004):0.00000003):0.00000002):0.00000003	(Gombe_NADH:0.00000001	(Lady_Finger_NADH:0.00000001	Foconah_NADH:0.00000001):0.00000001):0.00000001):0.00000006):0.00000012):0.00000006):0.00000001):0.02285486):0.01949435):0.02648142):0.00000012	(Yawa_2_NADH:0.00000001	Pisang_Klutuk_Wulung_NADH:0.00000012):0.00000012	((Monthan_NADH:0.00000001	(Kluai_Tiparot_NADH:0.00000001	(Namwa_Khom_NADH:0.00000001	(Saba_NADH:0.00000001	Honduras_NADH:0.00000002):0.00000001):0.00000001):0.00000001):0.00000008	(Pelipita_NADH:0.00000001	(Lal_velchi_NADH:0.00000011	Dole_NADH:0.00000002):0.00000007):0.00000009):0.00000008);
(Honduras_NADH:0.00000001	(Saba_NADH:0.00000001	(Monthan_NADH:0.00000001	(Pisang_Klutuk_Wulung_NADH:0.00000001	(Lal_velchi_NADH:0.00000001	(Kluai_Tiparot_NADH:0.00000001	(Yawa_2_NADH:0.00000001	Pisang_Batu_NADH:0.00000007):0.00000007):0.00000008):0.00000009):0.00000008):0.00000008):0.00000008	(Namwa_Khom_NADH:0.00000007	((Textilis_NADH:0.22184393	(Musa_ornata_NADH:0.03878754	(Figue_Pomme_Geante_NADH:0.00000001	(Pisang_Kayu_NADH:0.00000001	(Pisang_Mas_NADH:0.00000001	(Gombe_NADH:0.00000001	(Foconah_NADH:0.00000001	(Zebrina_NADH:0.00000001	(Mbwazirume_NADH:0.00000001	(DH_Pahang_NADH:0.00000001	(Grande_naine_NADH:0.00000001	(Banksii_NADH:0.00000001	(Tomolo_NADH:0.00000001	(Kunnan_NADH:0.00000001	(Wompa_NADH:0.00000001	(Khae_Phrae_NADH:0.00000001	(Long_Tavoy_NADH:0.00000001	(Agutay_NADH:0.00000001	(Pisang_Bakar_NADH:0.00000001	(Truncata_NADH:0.00000008	(Lady_Finger_NADH:0.00000001	(Pisang_Ceylan_NADH:0.00000001	(Malaccensis_NADH:0.00161363	(Safet_velchi_NADH:0.00000001	(Orishele_NADH:0.00000001	Prata_Ana_NADH:0.00000001):0.00000001):0.00000001):0.00000008):0.00000012):0.00000008):0.00000001):0.00000001):0.00000001):0.00000001):0.00000001):0.00000001):0.00000001):0.00000001):0.00000001):0.00000001):0.00000001):0.00000001):0.00000001):0.00000001):0.00000001):0.00000001):0.00000001):0.01888285):0.00756842):0.03110661	(Pelipita_NADH:0.00000011	Dole_NADH:0.00000009):0.00000010):0.00000008):0.00000008);
(Dole_NADH:0.00000010	((Kluai_Tiparot_NADH:0.00000001	(Pisang_Klutuk_Wulung_NADH:0.00000001	(Pisang_Batu_NADH:0.00000001	(Monthan_NADH:0.00000001	(Yawa_2_NADH:0.00000001	Honduras_NADH:0.00000001):0.00000001):0.00000001):0.00000001):0.00000001):0.00000008	(Textilis_NADH:0.20680731	(Musa_ornata_NADH:0.02954572	(Malaccensis_NADH:0.00491735	(Agutay_NADH:0.00000001	(Kunnan_NADH:0.00000007	(Prata_Ana_NADH:0.00000001	(Khae_Phrae_NADH:0.00000001	((Pisang_Kayu_NADH:0.00000001	(Truncata_NADH:0.00000001	Mbwazirume_NADH:0.00000002):0.00000001):0.00000012	(Pisang_Ceylan_NADH:0.00000001	(Zebrina_NADH:0.00000001	(Tomolo_NADH:0.00000001	(Wompa_NADH:0.00000001	(Foconah_NADH:0.00000001	(Figue_Pomme_Geante_NADH:0.00000001	(Long_Tavoy_NADH:0.00000001	(Gombe_NADH:0.00000001	(DH_Pahang_NADH:0.00000001	(Lady_Finger_NADH:0.00000001	(Pisang_Mas_NADH:0.00000001	(Grande_naine_NADH:0.00000001	(Orishele_NADH:0.00000001	(Banksii_NADH:0.00000001	(Pisang_Bakar_NADH:0.00000001	Safet_velchi_NADH:0.00000001):0.00000001):0.00000001):0.00000001):0.00000001):0.00000001):0.00000001):0.00000001):0.00000001):0.00000001):0.00000001):0.00000001):0.00000001):0.00000001):0.00000001):0.00000001):0.00000008):0.00000007):0.00000007):0.00000001):0.00323913):0.01562999):0.02537407):0.03808039):0.00000008	(Saba_NADH:0.00000002	(Pelipita_NADH:0.00000001	(Namwa_Khom_NADH:0.00000010	Lal_velchi_NADH:0.00000002):0.00000009):0.00000010):0.00000010);
(Kluai_Tiparot_NADH:0.00000001	((Honduras_NADH:0.00000001	Pelipita_NADH:0.00000010):0.00000010	(Pisang_Batu_NADH:0.00000001	(Monthan_NADH:0.00000001	Yawa_2_NADH:0.00000012):0.00000008):0.00000001):0.00000008	(Namwa_Khom_NADH:0.00000001	(Pisang_Klutuk_Wulung_NADH:0.00000001	(Dole_NADH:0.00000001	((Lal_velchi_NADH:0.00000001	Saba_NADH:0.00000001):0.00000001	(Textilis_NADH:0.17718721	(Musa_ornata_NADH:0.03622873	(Malaccensis_NADH:0.00116521	(Figue_Pomme_Geante_NADH:0.00000001	(Grande_naine_NADH:0.00000001	(Gombe_NADH:0.00000001	(Pisang_Ceylan_NADH:0.00000001	(Tomolo_NADH:0.00000001	(Kunnan_NADH:0.00000001	(Long_Tavoy_NADH:0.00000001	(Prata_Ana_NADH:0.00000001	(DH_Pahang_NADH:0.00000001	(Khae_Phrae_NADH:0.00000001	(Banksii_NADH:0.00000001	(Truncata_NADH:0.00000011	(Wompa_NADH:0.00000001	(Pisang_Bakar_NADH:0.00000001	(Agutay_NADH:0.00000001	(Pisang_Kayu_NADH:0.00000008	(Foconah_NADH:0.00000001	(Orishele_NADH:0.00000001	(Lady_Finger_NADH:0.00000001	(Pisang_Mas_NADH:0.00000001	(Mbwazirume_NADH:0.00000006	(Zebrina_NADH:0.00000001	Safet_velchi_NADH:0.00000001):0.00000001):0.00000003):0.00000002):0.00000001):0.00000001):0.00000001):0.00000004):0.00000002):0.00000001):0.00000001):0.00000007):0.00000004):0.00000003):0.00000001):0.00000001):0.00000001):0.00000001):0.00000001):0.00000001):0.00000001):0.00000008):0.00385923):0.03868869):0.00842278):0.02027121):0.00000010):0.00000008):0.00000009):0.00000008);
[truncated: 721 more rows]
