# Supplementary material for: Dominant Allele Phylogeny and Constitutive Subgenome Haplotype Inference in Bananas Using Mitochondrial and Nuclear Markers
Source: Genome Biol Evol. 2017 Aug 27;9(10):2510–21. doi: 10.1093/gbe/evx167 (PMC5629815; doi:10.1093/gbe/evx167)
Supplement: Supplementary Data [file evx167_supp.zip › Supplementry Data 2.txt]

((Prata_Ana:0.00000001	((Pisang_Batu:0.00000001	(Yawa_2:0.00899343	(Kluai_Tiparot:0.00000001	Kunnan:0.00000002):0.01497840):0.00000021):0.00000021	(Saba:0.00000002	(Pisang_Klutuk_Walung:0.00000001	(Honduras:0.00000001	(Lal_Velchi:0.00000001	Dole:0.00000002):0.00000001):0.00000001):0.00000015):0.00000015):0.01833490):0.00000001	(Tomolo:0.00000001	(Lady_Finger:0.00000022	(Khae_Phrae:0.00000001	Textilis:0.05719146):0.01481189):0.00000024):0.00000024	(((Safet_velchi:0.00000020	(Figue_Pomme_Geante:0.00000029	(Zebrina_GF:0.00000001	(Namwa_Khom:0.00000024	Pisang_Ceylan:0.00000001):0.00000001):0.00000001):0.00000015):0.00892906	(Long_Tavoy:0.00000001	(Malaccensis:0.00000001	(Truncata:0.00000001	(Agutay:0.00000001	(Grande_Naine:0.00000001	(Pisang_Mas:0.00000001	(Foconah:0.00000001	(Pelipita:0.00000001	(Musa_ornata:0.00000001	(Banksii:0.00000001	(Calcutta_4:0.00000001	(Pisang_Kayu:0.00000001	(Orishele:0.00000001	DH_Pahang:0.00000001):0.00000001):0.00000001):0.00000001):0.00000001):0.00000001):0.00000001):0.00000001):0.00000001):0.00000001):0.00000001):0.00000001):0.00000001):0.00000025):0.00000022	(Mbwazirume:0.00000001	(Ngombe:0.00000001	Wompa:0.00000001):0.00000001):0.00897903):0.00000001);
((Khae_Phrae:0.00000001	Textilis:0.08300851):0.00451333	(Zebrina_GF:0.00000001	(Pisang_Ceylan:0.00000001	(Namwa_Khom:0.00000001	(Figue_Pomme_Geante:0.00000001	Safet_velchi:0.00000002):0.00000001):0.00000020):0.00000020):0.00448639	(Pelipita:0.00000001	((Grande_Naine:0.00000001	(Agutay:0.00000001	Pisang_Kayu:0.00000001):0.00000029):0.00000016	((Lady_Finger:0.00000001	(Pisang_Mas:0.00899058	((Kunnan:0.00000001	Kluai_Tiparot:0.00000028):0.00452055	(Pisang_Batu:0.00000001	(Yawa_2:0.00446794	(Saba:0.00000002	(Pisang_Klutuk_Walung:0.00000001	(Lal_Velchi:0.00000001	(Dole:0.00000001	Honduras:0.00000002):0.00000001):0.00000001):0.00000023):0.00000023):0.00000020):0.00000019):0.00448374):0.00000053):0.00000021	(Ngombe:0.00000001	(Malaccensis:0.00000001	(DH_Pahang:0.00000001	(Tomolo:0.00000001	(Prata_Ana:0.00000001	(Orishele:0.00000001	(Long_Tavoy:0.00000001	(Musa_ornata:0.00000001	(Mbwazirume:0.00000001	(Banksii:0.00000001	(Truncata:0.00000001	(Calcutta_4:0.00000001	(Foconah:0.00000001	Wompa:0.00000001):0.00000001):0.00000001):0.00000001):0.00000001):0.00000001):0.00000001):0.00000001):0.00000001):0.00000001):0.00000001):0.00000001):0.00000001):0.00000001):0.00000024):0.00000001):0.00000021);
(Textilis:0.13233312	(Kunnan:0.00000001	Kluai_Tiparot:0.00000024):0.00000001	(Khae_Phrae:0.00000057	(Lady_Finger:0.00000001	(Prata_Ana:0.00000001	((Wompa:0.00000001	((Namwa_Khom:0.00000001	(Safet_velchi:0.00000024	(Zebrina_GF:0.00000001	(Pisang_Ceylan:0.00000001	Figue_Pomme_Geante:0.00000013):0.00000013):0.00000001):0.00000015):0.01988397	((Lal_Velchi:0.00000001	(Saba:0.00000001	(Honduras:0.00000001	(Dole:0.00000001	Yawa_2:0.01964926):0.00000001):0.00000001):0.00000001):0.00000001	(Pisang_Klutuk_Walung:0.00000001	Pisang_Batu:0.00000001):0.00000001):0.00950488):0.00000034):0.00000034	(Foconah:0.00000001	(Calcutta_4:0.00000001	(Ngombe:0.00000001	(Musa_ornata:0.00000001	(Pisang_Kayu:0.00000001	(Tomolo:0.00000001	(Malaccensis:0.00000001	(Grande_Naine:0.00000001	(Pelipita:0.00000001	(DH_Pahang:0.00000001	(Mbwazirume:0.00000001	(Long_Tavoy:0.00000001	(Orishele:0.00000001	(Banksii:0.00000001	(Truncata:0.00000001	(Agutay:0.00000001	Pisang_Mas:0.00000001):0.00000001):0.00000001):0.00000001):0.00000001):0.00000001):0.00000001):0.00000001):0.00000001):0.00000001):0.00000001):0.00000001):0.00000001):0.00000001):0.00000001):0.00000001):0.00000030):0.00000001):0.00000023):0.01039378):0.01020778);
(DH_Pahang:0.00000014	Tomolo:0.00000001	((Mbwazirume:0.00000001	(Wompa:0.00000001	Ngombe:0.00000001):0.00000001):0.00909147	(Pisang_Ceylan:0.00000019	((Yawa_2:0.00443190	(Figue_Pomme_Geante:0.00000001	(Safet_velchi:0.00000001	Namwa_Khom:0.00000022):0.00000001):0.00000001):0.00901782	(Lady_Finger:0.00000001	((Prata_Ana:0.00000001	(Calcutta_4:0.00000001	(Truncata:0.00000001	(Musa_ornata:0.00000001	(Banksii:0.00000001	(Orishele:0.00000001	(Pelipita:0.00000001	(Long_Tavoy:0.00000001	(Pisang_Mas:0.00000001	(Pisang_Kayu:0.00000001	(Malaccensis:0.00000001	(Foconah:0.00000001	(Zebrina_GF:0.00000001	(Honduras:0.00000001	(Pisang_Klutuk_Walung:0.00000001	(Lal_Velchi:0.00000001	(Dole:0.00000001	(Saba:0.00000001	(Pisang_Batu:0.00000001	((Textilis:0.13026380	Khae_Phrae:0.00000001):0.00458699	(Kluai_Tiparot:0.00000001	Kunnan:0.00000022):0.00000001):0.00463598):0.00000001):0.00000001):0.00000001):0.00000001):0.00000001):0.00001338):0.00446521):0.00000001):0.00000001):0.00000001):0.00000001):0.00000001):0.00000001):0.00000001):0.00000001):0.00000001):0.00000001):0.00000001):0.00000001	(Agutay:0.00000001	Grande_Naine:0.00000001):0.00000001):0.00000027):0.00000019):0.00000020):0.00000020):0.00909838);
(DH_Pahang:0.00000001	Tomolo:0.00000001	(Foconah:0.00000001	(Ngombe:0.00000001	(Orishele:0.00000001	(Malaccensis:0.00000001	((Grande_Naine:0.00000001	Calcutta_4:0.00000001):0.00000001	(Agutay:0.00000001	(Pelipita:0.00000001	(Long_Tavoy:0.00000001	((Mbwazirume:0.00000001	(Musa_ornata:0.00000001	(Zebrina_GF:0.00000001	((Pisang_Ceylan:0.00000001	(Yawa_2:0.01015362	(Figue_Pomme_Geante:0.00000012	(Namwa_Khom:0.00000001	Safet_velchi:0.00000001):0.00000018):0.00000012):0.01022195):0.00001004	((Lady_Finger:0.00000001	(Textilis:0.15102755	(Saba:0.00000001	(Pisang_Klutuk_Walung:0.00000001	(Honduras:0.00000001	(Dole:0.00000001	(Pisang_Batu:0.00000001	(Kluai_Tiparot:0.00000001	(Lal_Velchi:0.00000001	Kunnan:0.00000001):0.00000001):0.00000001):0.00000001):0.00000001):0.00000001):0.00000001):0.00515401):0.00514002):0.00000756	(Prata_Ana:0.00000001	Wompa:0.00000001):0.00000001):0.00000055):0.00000016):0.00000016):0.00000023):0.00000021	(Truncata:0.00000001	(Banksii:0.00000001	(Khae_Phrae:0.00000001	(Pisang_Kayu:0.00000001	Pisang_Mas:0.00000467):0.00505926):0.00000026):0.00000026):0.00000029):0.00000001):0.00000007):0.00000011):0.00000019):0.00000021):0.00000022):0.00000022):0.00000018):0.01600021);
(Tomolo:0.00000001	DH_Pahang:0.00000020	(Pisang_Kayu:0.00000019	((Wompa:0.00000001	(Ngombe:0.00000001	Mbwazirume:0.00000001):0.00000001):0.00456813	(Lady_Finger:0.00000001	((Yawa_2:0.00927561	(Saba:0.00000001	(Lal_Velchi:0.00000001	(Pisang_Klutuk_Walung:0.00000001	(Pisang_Batu:0.00000001	(Dole:0.00000001	(Honduras:0.00000001	((Khae_Phrae:0.00000001	Textilis:0.04399787):0.00466481	(Kunnan:0.00000001	Kluai_Tiparot:0.00000029):0.00000001):0.00469380):0.00000001):0.00000001):0.00000001):0.00000001):0.00000001):0.00000021):0.00456850	((Pisang_Ceylan:0.00000001	(Safet_velchi:0.00000019	(Namwa_Khom:0.00000021	(Zebrina_GF:0.00000001	Figue_Pomme_Geante:0.00000019):0.00000001):0.00000019):0.00000072):0.00921276	(Orishele:0.00000001	(Calcutta_4:0.00000001	(Foconah:0.00000001	(Truncata:0.00000001	(Prata_Ana:0.00000001	((Pelipita:0.00000001	(Malaccensis:0.00000001	(Agutay:0.00000001	Pisang_Mas:0.00929804):0.00000023):0.00000020):0.00000027	(Grande_Naine:0.00000001	(Banksii:0.00000001	(Long_Tavoy:0.00000001	Musa_ornata:0.00000001):0.00000001):0.00000001):0.00000001):0.00000016):0.00000025):0.00000017):0.00000013):0.00000013):0.00000019):0.00000019):0.00000020):0.00000020):0.00000020):0.01407143);
((Textilis:0.08174720	Khae_Phrae:0.00000001):0.00890887	(Kunnan:0.00000001	Kluai_Tiparot:0.00000015):0.00000001	(Honduras:0.00000001	(Dole:0.00000001	(Pisang_Batu:0.00000001	(Yawa_2:0.00000001	(Pisang_Klutuk_Walung:0.00000001	(Saba:0.00000001	(Lal_Velchi:0.00000001	((Zebrina_GF:0.00000001	Pisang_Ceylan:0.00000014):0.00000022	((Ngombe:0.00000001	(Mbwazirume:0.00000001	Wompa:0.00000001):0.00000001):0.00426924	((DH_Pahang:0.00000020	Tomolo:0.00000001):0.00863914	(Lady_Finger:0.00000001	((Figue_Pomme_Geante:0.00000001	(Foconah:0.00000001	(Orishele:0.00000001	(Agutay:0.00000001	(Pisang_Mas:0.00000001	(Safet_velchi:0.00000001	(Long_Tavoy:0.00000001	(Calcutta_4:0.00000001	(Pelipita:0.00000001	(Malaccensis:0.00000001	(Prata_Ana:0.00000001	(Pisang_Kayu:0.00000001	(Banksii:0.00000001	Grande_Naine:0.00000001):0.00000001):0.00000001):0.00000001):0.00000001):0.00000001):0.00000001):0.00000001):0.00000001):0.00000001):0.00000001):0.00000001):0.00000001):0.00000001	(Namwa_Khom:0.00000001	(Musa_ornata:0.00000001	Truncata:0.00000001):0.00000001):0.00000001):0.00000017):0.00000017):0.00000020):0.00000020):0.00865585):0.00000001):0.00000001):0.00000001):0.00000001):0.00000001):0.00000001):0.00908998);
(Kluai_Tiparot:0.00000001	(Kunnan:0.00000001	(Lady_Finger:0.00000025	((Honduras:0.00000001	(Pisang_Klutuk_Walung:0.00000001	(Saba:0.00000001	(Pisang_Batu:0.00000001	(Lal_Velchi:0.00000001	Dole:0.00000003):0.00000001):0.00000001):0.00000001):0.00000014):0.00000020	(Yawa_2:0.01762053	(Prata_Ana:0.00000001	((Namwa_Khom:0.00000001	(Zebrina_GF:0.00000001	(Figue_Pomme_Geante:0.00000011	(Pisang_Ceylan:0.00000001	Safet_velchi:0.00000020):0.00000013):0.00000011):0.00000029):0.01731525	((Ngombe:0.00000026	(Wompa:0.00000001	Mbwazirume:0.00000001):0.00000001):0.00407264	((Long_Tavoy:0.00000001	(Pelipita:0.00000001	(Malaccensis:0.00000001	(Musa_ornata:0.00000001	(Grande_Naine:0.00000001	(Calcutta_4:0.00000001	(Foconah:0.00000001	(Truncata:0.00000001	(Orishele:0.00000001	(Pisang_Kayu:0.00000001	(DH_Pahang:0.00000001	(Pisang_Mas:0.00000001	Agutay:0.00000001):0.00000001):0.00000001):0.00000001):0.00000001):0.00000001):0.00000001):0.00000001):0.00000001):0.00000001):0.00000001):0.00000001):0.00000001	(Banksii:0.00000001	Tomolo:0.00000027):0.00000001):0.00000019):0.00000027):0.00000001):0.01741491):0.00000051):0.00000027):0.01462319):0.00000001	(Khae_Phrae:0.00000467	Textilis:0.06656493):0.01943122);
(Namwa_Khom:0.00000001	Safet_velchi:0.00000001	(Zebrina_GF:0.00000001	(Pisang_Ceylan:0.00000021	(Figue_Pomme_Geante:0.00000025	((Mbwazirume:0.00000001	(Ngombe:0.00000001	Wompa:0.00000001):0.00000001):0.00548661	(Tomolo:0.00000001	((DH_Pahang:0.00000001	(Long_Tavoy:0.00000001	(Pisang_Kayu:0.00000001	(Khae_Phrae:0.00000001	(Grande_Naine:0.00000001	(Agutay:0.00000001	(Pisang_Mas:0.00000001	(Malaccensis:0.00000001	(Banksii:0.00000001	(Orishele:0.00000001	(Truncata:0.00000001	((Musa_ornata:0.00000001	Prata_Ana:0.00000001):0.00000001	(Pelipita:0.00000001	((Lady_Finger:0.00000019	(Saba:0.00000001	(Kluai_Tiparot:0.00000001	(Kunnan:0.00000001	(Pisang_Klutuk_Walung:0.00000001	(Lal_Velchi:0.00000001	(Honduras:0.00000001	(Dole:0.00000001	(Yawa_2:0.01781116	Pisang_Batu:0.00000001):0.00000001):0.00000001):0.00000001):0.00000001):0.00000001):0.00000001):0.00000017):0.00000485):0.02490931	Textilis:0.25590950):0.00000419):0.00000001):0.00000001):0.00000001):0.00000001):0.00000001):0.00000001):0.00000001):0.00000001):0.00000001):0.00000001):0.00000001):0.00000001):0.00000001	(Calcutta_4:0.00000001	Foconah:0.00000001):0.00000001):0.00000017):0.00000023):0.01781568):0.00000020):0.00000001):0.00000018);
(Namwa_Khom:0.00000001	(Figue_Pomme_Geante:0.00000001	(Pisang_Ceylan:0.00000001	Safet_velchi:0.00000021):0.00000027):0.00000001	(Zebrina_GF:0.00000001	(((Prata_Ana:0.00000001	((DH_Pahang:0.00000001	(Khae_Phrae:0.00000001	(Calcutta_4:0.00000001	(Grande_Naine:0.00000001	(Pelipita:0.00000001	(Pisang_Mas:0.00000001	(Orishele:0.00000001	(Agutay:0.00000001	(Malaccensis:0.00000001	(Truncata:0.00000001	(Banksii:0.00000001	(Long_Tavoy:0.00000001	(Musa_ornata:0.00000001	(Foconah:0.00000001	Pisang_Kayu:0.00000001):0.00000001):0.00000001):0.00000001):0.00000001):0.00000001):0.00000001):0.00000001):0.00000001):0.00000001):0.00000001):0.00000001):0.00000001):0.00000001):0.00000023	((Wompa:0.00000001	(Mbwazirume:0.00000001	Ngombe:0.00000028):0.00000001):0.00965937	(Textilis:0.12793330	((Saba:0.00000001	(Honduras:0.00000001	(Kluai_Tiparot:0.00000001	(Pisang_Klutuk_Walung:0.00000001	Pisang_Batu:0.00000002):0.00000001):0.00000001):0.00000001):0.00000018	(Yawa_2:0.01469218	(Kunnan:0.00000027	(Lal_Velchi:0.00000002	Dole:0.00000022):0.00000019):0.00000001):0.00000001):0.00480052):0.00481878):0.00000024):0.00000001):0.00000020	Lady_Finger:0.00000001):0.00000020	Tomolo:0.00000023):0.01463957):0.00000069);
(Namwa_Khom:0.00000001	(Figue_Pomme_Geante:0.00000001	(Zebrina_GF:0.00000001	Safet_velchi:0.00000025):0.00000027):0.00000001	(Pisang_Ceylan:0.00000001	(Prata_Ana:0.00000023	(((Lal_Velchi:0.00000001	(Honduras:0.00000001	(Dole:0.00000001	(Yawa_2:0.01459247	Pisang_Klutuk_Walung:0.00000001):0.00000001):0.00000001):0.00000001):0.00000001	(Pisang_Batu:0.00000001	Saba:0.00000001):0.00000001):0.00463774	((Khae_Phrae:0.00000019	(Textilis:0.11841167	(Kluai_Tiparot:0.00000001	Kunnan:0.00000030):0.00000001):0.00475592):0.00481346	(Wompa:0.00000023	(Lady_Finger:0.00000028	((Pisang_Kayu:0.00000001	(Banksii:0.00000001	(Pisang_Mas:0.00000001	(Tomolo:0.00000001	(Orishele:0.00000001	(Truncata:0.00000001	(Malaccensis:0.00000001	(DH_Pahang:0.00000001	(Foconah:0.00000001	(Mbwazirume:0.00000001	(Calcutta_4:0.00000001	(Ngombe:0.00000001	(Long_Tavoy:0.00000001	(Agutay:0.00000001	Grande_Naine:0.00000001):0.00000001):0.00000001):0.00000001):0.00000001):0.00000001):0.00000001):0.00000001):0.00000001):0.00000001):0.00000001):0.00000001):0.00000001):0.00000001):0.00000001	(Musa_ornata:0.00000001	Pelipita:0.00000001):0.00000001):0.00000022):0.00000022):0.00000019):0.00000030):0.00000029):0.01444129):0.00000040);
(Yawa_2:0.00848397	(Safet_velchi:0.00000001	(Namwa_Khom:0.00000001	Figue_Pomme_Geante:0.00000026):0.00000001):0.00000001	((Zebrina_GF:0.00000001	Pisang_Ceylan:0.00000001):0.00000020	((Pisang_Kayu:0.00000001	(Pelipita:0.00000001	(((Long_Tavoy:0.00000001	((Khae_Phrae:0.00000001	(Orishele:0.00000001	(Textilis:0.13441544	(Calcutta_4:0.00000001	Pisang_Mas:0.00862760):0.00000001):0.00000019):0.00000026):0.00000028	(DH_Pahang:0.00000001	(Prata_Ana:0.00000001	(Musa_ornata:0.00000001	(Agutay:0.00000001	(Grande_Naine:0.00000001	(Malaccensis:0.00000001	(Banksii:0.00000001	(Truncata:0.00000001	Foconah:0.00000001):0.00000001):0.00000001):0.00000001):0.00000001):0.00000001):0.00000001):0.00000001):0.00000001):0.00000016):0.00000016	(Ngombe:0.00000001	(Wompa:0.00000001	Mbwazirume:0.00000001):0.00000001):0.00417379):0.00000047	Tomolo:0.00000001):0.00000001):0.00000025):0.00000014	(Lady_Finger:0.00000001	((Lal_Velchi:0.00000001	(Saba:0.00000001	(Pisang_Batu:0.00000001	(Kunnan:0.00000001	(Honduras:0.00000001	Kluai_Tiparot:0.00000001):0.00000001):0.00000001):0.00000001):0.00000001):0.00000001	(Pisang_Klutuk_Walung:0.00000001	Dole:0.00000001):0.00000001):0.00860728):0.00000502):0.00000391):0.00847986);
(DH_Pahang:0.00000020	Tomolo:0.00000001	(Banksii:0.00000001	(Malaccensis:0.00000001	((Truncata:0.00000001	(((Safet_velchi:0.00000001	(Zebrina_GF:0.00000030	Pisang_Ceylan:0.00000025):0.00000030):0.00000020	(Namwa_Khom:0.00000001	Figue_Pomme_Geante:0.00000001):0.00000001):0.00423244	(((Wompa:0.00000001	(Ngombe:0.00000001	Mbwazirume:0.00000021):0.00000001):0.01292430	(Khae_Phrae:0.00000030	(Textilis:0.08244019	(Kluai_Tiparot:0.00000001	Kunnan:0.00000025):0.00000001):0.00426393):0.00429559):0.00000019	((Yawa_2:0.00424460	(Honduras:0.00000001	(Pisang_Klutuk_Walung:0.00000001	(Pisang_Batu:0.00000001	(Saba:0.00000001	(Dole:0.00000001	Lal_Velchi:0.00000002):0.00000001):0.00000001):0.00000001):0.00000029):0.00000029):0.00277232	(Lady_Finger:0.00000001	Prata_Ana:0.00000001):0.00000049):0.00142701):0.00000019):0.00000030):0.00000020	(Agutay:0.00000001	(Pelipita:0.00000001	(Foconah:0.00000001	(Calcutta_4:0.00000001	(Musa_ornata:0.00000001	(Orishele:0.00000001	(Long_Tavoy:0.00000001	(Grande_Naine:0.00000001	(Pisang_Mas:0.00212240	Pisang_Kayu:0.00000001):0.00209132):0.00000018):0.00000021):0.00000020):0.00000019):0.00000012):0.00000008):0.00000006):0.00000001):0.00000020):0.00000020):0.01295008);
(Kluai_Tiparot:0.00000023	(Kunnan:0.00000001	Textilis:0.09176857):0.00000023	(Yawa_2:0.00859984	(Honduras:0.00000001	((Pisang_Batu:0.00000002	(Pisang_Klutuk_Walung:0.00000001	(Saba:0.00000001	(Dole:0.00000001	Lal_Velchi:0.00000002):0.00000001):0.00000001):0.00000014):0.00000014	(Malaccensis:0.00000001	(((Wompa:0.00000020	Calcutta_4:0.00000001):0.00000001	(Musa_ornata:0.00000001	(Banksii:0.00000001	Pisang_Kayu:0.00000001):0.00000021):0.00000030):0.00000015	((Lady_Finger:0.00000028	((Namwa_Khom:0.00000001	(Figue_Pomme_Geante:0.00000001	(Pisang_Ceylan:0.00000023	(Zebrina_GF:0.00000001	Safet_velchi:0.00000002):0.00000001):0.00000030):0.00000013):0.00861387	(Prata_Ana:0.00000021	Pisang_Mas:0.01775816):0.00000018):0.00000029):0.00000029	(Ngombe:0.00000001	(Agutay:0.00000001	(Mbwazirume:0.00000001	(DH_Pahang:0.00000001	(Tomolo:0.00000001	(Grande_Naine:0.00000001	(Long_Tavoy:0.00000001	(Orishele:0.00000001	(Pelipita:0.00000001	(Foconah:0.00000001	(Truncata:0.00000001	Khae_Phrae:0.00897362):0.00000017):0.00000023):0.00000027):0.00000015):0.00000009):0.00000005):0.00000003):0.00000002):0.00000001):0.00000001):0.00000001):0.00000020):0.00000001):0.01297508):0.00000013):0.00000020):0.00892503);
(Pisang_Ceylan:0.00000001	(Zebrina_GF:0.00000027	Namwa_Khom:0.00000001):0.00000027	((Safet_velchi:0.00000001	Figue_Pomme_Geante:0.00000018):0.00000001	(Yawa_2:0.01075489	(Pisang_Batu:0.00000001	(Lady_Finger:0.00000018	(Pisang_Klutuk_Walung:0.00000001	((Truncata:0.00000001	(Foconah:0.00000001	((Pisang_Kayu:0.00000001	((Kluai_Tiparot:0.00000001	Textilis:0.09927348):0.00000018	(Khae_Phrae:0.00000001	Kunnan:0.00000025):0.00000001):0.00441140):0.00000021	(Calcutta_4:0.00000001	Pisang_Mas:0.00888702):0.00000001):0.00000030):0.00000030):0.00000019	(Grande_Naine:0.00000001	(Long_Tavoy:0.00000001	(Mbwazirume:0.00000001	(Saba:0.00000001	(Prata_Ana:0.00000001	(Agutay:0.00000001	((Orishele:0.00000001	(Pelipita:0.00000001	(DH_Pahang:0.00000001	Tomolo:0.00000001):0.00436826):0.00000016):0.00000020	(Ngombe:0.00000001	(Musa_ornata:0.00000001	(Malaccensis:0.00000001	(Honduras:0.00000001	(Wompa:0.00000001	(Banksii:0.00000001	(Lal_Velchi:0.00000001	Dole:0.00000001):0.00000001):0.00000001):0.00000001):0.00000001):0.00000001):0.00000001):0.00000001):0.00000018):0.00000011):0.00000006):0.00000004):0.00000003):0.00000002):0.00000001):0.00000019):0.00000020):0.00000001):0.00795161):0.00795021):0.00000024);
(Kluai_Tiparot:0.00000001	(Kunnan:0.00000001	Textilis:0.06474244):0.00000001	(Khae_Phrae:0.00000020	(((Wompa:0.00000001	(Mbwazirume:0.00000001	Ngombe:0.00000022):0.00000001):0.00916978	(DH_Pahang:0.00000019	Tomolo:0.00000001):0.00454016):0.00000024	(((Namwa_Khom:0.00000001	(Safet_velchi:0.00000017	Zebrina_GF:0.00000002):0.00000020):0.00000022	(Pisang_Ceylan:0.00000001	Figue_Pomme_Geante:0.00000010):0.00000010):0.01386635	(((Pisang_Batu:0.00000001	(Honduras:0.00000001	(Lal_Velchi:0.00000001	(Pisang_Klutuk_Walung:0.00000001	Yawa_2:0.01392167):0.00000001):0.00000001):0.00000001):0.00000001	(Dole:0.00000001	Saba:0.00000001):0.00000001):0.00452272	(Prata_Ana:0.00000029	(Lady_Finger:0.00000027	(Musa_ornata:0.00000001	((Agutay:0.00000001	(Pelipita:0.00000001	(Banksii:0.00000001	(Orishele:0.00000001	Malaccensis:0.00000001):0.00000001):0.00000001):0.00000001):0.00000001	(Long_Tavoy:0.00000001	(Grande_Naine:0.00000001	(Truncata:0.00000001	(Foconah:0.00000001	(Pisang_Kayu:0.00000001	(Calcutta_4:0.00000001	Pisang_Mas:0.00455720):0.00000026):0.00000009):0.00000009):0.00000012):0.00000018):0.00000029):0.00000019):0.00000020):0.00000029):0.00000026):0.00000021):0.00000024):0.00952577):0.00466140);
(Namwa_Khom:0.00000001	(Zebrina_GF:0.00000001	((Lady_Finger:0.00000001	(DH_Pahang:0.00000024	Tomolo:0.00000001):0.00453816):0.00000022	(Pisang_Kayu:0.00000022	((Yawa_2:0.01884040	(Lal_Velchi:0.00000001	(Pisang_Klutuk_Walung:0.00000001	(Honduras:0.00000001	(Dole:0.00000001	(Pisang_Batu:0.00000001	(Saba:0.00000001	(Kluai_Tiparot:0.00000030	(Kunnan:0.00000001	Textilis:0.10392001):0.00000030):0.00463433):0.00000001):0.00000001):0.00000001):0.00000001):0.00000001):0.00000026):0.00914964	((Ngombe:0.00000030	(Wompa:0.00000001	Mbwazirume:0.00000001):0.00000001):0.00453718	((Prata_Ana:0.00000001	Orishele:0.00000001):0.00000001	((Truncata:0.00000001	(Banksii:0.00000001	(Agutay:0.00000001	Pisang_Mas:0.00920181):0.00000018):0.00000026):0.00000024	(Foconah:0.00000001	(Malaccensis:0.00000001	(Musa_ornata:0.00000001	(Pelipita:0.00000001	(Calcutta_4:0.00000001	(Grande_Naine:0.00000001	(Khae_Phrae:0.00464252	Long_Tavoy:0.00000001):0.00000029):0.00000017):0.00000025):0.00000015):0.00000009):0.00000006):0.00000001):0.00000023):0.00000016):0.00000016):0.00000023):0.00000029):0.01881570):0.00000048	(Figue_Pomme_Geante:0.00000001	(Pisang_Ceylan:0.00000001	Safet_velchi:0.00000021):0.00000025):0.00000001);
(Kunnan:0.00000022	(Kluai_Tiparot:0.00000001	Textilis:0.13040925):0.00000022	(Yawa_2:0.00391964	(Pisang_Batu:0.00000001	(Dole:0.00000001	(Saba:0.00000001	(Honduras:0.00000001	(Lal_Velchi:0.00000001	(Pisang_Klutuk_Walung:0.00000001	((Pisang_Mas:0.00397998	((Wompa:0.00000001	(Musa_ornata:0.00000001	(Agutay:0.00000001	(Pelipita:0.00000001	(Banksii:0.00000001	(Ngombe:0.00000018	(Orishele:0.00000001	(Truncata:0.00000001	((Foconah:0.00000001	(Malaccensis:0.00000001	(Long_Tavoy:0.00000001	(DH_Pahang:0.00000001	Tomolo:0.00000001):0.00809554):0.00000018):0.00000017):0.00000026	(Mbwazirume:0.00000001	(Grande_Naine:0.00000001	(Calcutta_4:0.00000001	Khae_Phrae:0.00409159):0.00000018):0.00000030):0.00000013):0.00000001):0.00000021):0.00000001):0.00000013):0.00000024):0.00000024):0.00000014):0.00000017):0.00000017	((Safet_velchi:0.00000016	(Namwa_Khom:0.00000001	Figue_Pomme_Geante:0.00000001):0.00000001):0.00343165	(Pisang_Ceylan:0.00000001	Zebrina_GF:0.00000001):0.00000022):0.00047834):0.00000027):0.00000013	(Pisang_Kayu:0.00000017	(Prata_Ana:0.00000001	Lady_Finger:0.00000002):0.00000001):0.00000017):0.01647399):0.00000001):0.00000001):0.00000001):0.00000001):0.00000001):0.00000013):0.00404745);
(Figue_Pomme_Geante:0.00000001	(Safet_velchi:0.00000022	(Namwa_Khom:0.00000001	Pisang_Ceylan:0.00000002):0.00000001):0.00000019	(Zebrina_GF:0.00000001	(Pisang_Mas:0.00897403	((Pisang_Kayu:0.00000027	((Prata_Ana:0.00000001	Wompa:0.00000024):0.00000001	(Textilis:0.15134804	(Yawa_2:0.01367203	(Pisang_Klutuk_Walung:0.00000001	(Saba:0.00000001	(Dole:0.00000001	(Kunnan:0.00000001	(Lal_Velchi:0.00000001	(Kluai_Tiparot:0.00000001	(Honduras:0.00000001	(Pisang_Batu:0.00000001	Lady_Finger:0.00000029):0.00000001):0.00000001):0.00000001):0.00000001):0.00000001):0.00000001):0.00000001):0.00000021):0.01360519):0.00001819):0.00000052):0.00000027	(Orishele:0.00000001	(Banksii:0.00000001	(Agutay:0.00000001	(Truncata:0.00000001	(Musa_ornata:0.00000001	(Grande_Naine:0.00000001	(Pelipita:0.00000001	(Long_Tavoy:0.00000001	(Mbwazirume:0.00000001	(Malaccensis:0.00000001	(Foconah:0.00000001	(Khae_Phrae:0.00000001	(Ngombe:0.00000001	(Calcutta_4:0.00000001	(Tomolo:0.00000001	DH_Pahang:0.00000001):0.00446118):0.00000029):0.00000019):0.00000026):0.00000023):0.00000020):0.00000011):0.00000007):0.00000004):0.00000002):0.00000001):0.00000001):0.00000001):0.00000001):0.00000029):0.00000023):0.01377042):0.00000019);
(Kluai_Tiparot:0.00000001	Kunnan:0.00000001	(Khae_Phrae:0.00000034	(Textilis:0.21814706	(Prata_Ana:0.00000001	(Wompa:0.00000001	((Zebrina_GF:0.00000001	(Ngombe:0.00000001	(Pisang_Mas:0.00000001	(Agutay:0.00000001	(Calcutta_4:0.00000001	(Banksii:0.00000001	(Long_Tavoy:0.00000001	(Malaccensis:0.00000001	(Grande_Naine:0.00000001	(Truncata:0.00000001	(Tomolo:0.00000001	(Foconah:0.00000001	(DH_Pahang:0.00000001	(Orishele:0.00000001	(Pisang_Kayu:0.00000001	(Pelipita:0.00000001	(Musa_ornata:0.00000001	Mbwazirume:0.00000001):0.00000001):0.00000001):0.00000001):0.00000001):0.00000001):0.00000001):0.00000001):0.00000001):0.00000001):0.00000001):0.00000001):0.00000001):0.00000001):0.00000001):0.00000001):0.00000017):0.00000017	((Safet_velchi:0.00000021	(Namwa_Khom:0.00000001	Figue_Pomme_Geante:0.00000001):0.00000001):0.00514391	(Pisang_Ceylan:0.00000001	(Lady_Finger:0.00000024	(Pisang_Batu:0.00000001	(Lal_Velchi:0.00000001	(Saba:0.00000001	(Dole:0.00000001	(Honduras:0.00000001	(Yawa_2:0.00514275	Pisang_Klutuk_Walung:0.00000001):0.00000001):0.00000001):0.00000001):0.00000001):0.00000022):0.01075881):0.00000523):0.00000026):0.00000030):0.00000028):0.00000001):0.01236479):0.00000069):0.01219354);
(Safet_velchi:0.00000001	(Zebrina_GF:0.00000028	(Pisang_Ceylan:0.00000001	(Namwa_Khom:0.00000001	Figue_Pomme_Geante:0.00000015):0.00000015):0.00000001):0.00000019	((Prata_Ana:0.00000001	(Lady_Finger:0.00000001	((Saba:0.00000001	(Pisang_Klutuk_Walung:0.00000001	(Pisang_Batu:0.00000001	(Lal_Velchi:0.00000001	((Kluai_Tiparot:0.00000001	Textilis:0.06146619):0.00000016	(Dole:0.00000001	(Honduras:0.00000001	(Kunnan:0.00000014	Yawa_2:0.00921715):0.00000014):0.00000019):0.00000001):0.00000021):0.00000018):0.00000021):0.00000017):0.00921292	((Tomolo:0.00000001	DH_Pahang:0.00000021):0.00458829	(Agutay:0.00000001	(Long_Tavoy:0.00000001	(Khae_Phrae:0.00000001	(Banksii:0.00000001	(Musa_ornata:0.00000001	(Malaccensis:0.00000001	(Calcutta_4:0.00000001	(Orishele:0.00000001	(Pelipita:0.00000001	(Pisang_Kayu:0.00000001	(Truncata:0.00000001	(Grande_Naine:0.00000001	(Foconah:0.00000001	Pisang_Mas:0.00000001):0.00000001):0.00000001):0.00000001):0.00000001):0.00000001):0.00000001):0.00000001):0.00000001):0.00000001):0.00000001):0.00000001):0.00000001):0.00000024):0.00000024):0.00000020):0.00000019):0.00000026	(Wompa:0.00000001	(Ngombe:0.00000001	Mbwazirume:0.00000027):0.00000001):0.00458667):0.00928626);
(Tomolo:0.00000001	DH_Pahang:0.00000019	(((Textilis:0.12916449	(Saba:0.00000001	(Yawa_2:0.00418913	(Lal_Velchi:0.00000001	(Kluai_Tiparot:0.00000001	(Pisang_Klutuk_Walung:0.00000001	(Dole:0.00000001	(Honduras:0.00000001	(Kunnan:0.00000001	(Pisang_Batu:0.00000001	Lady_Finger:0.00000014):0.00000001):0.00000001):0.00000001):0.00000001):0.00000001):0.00000001):0.00000001):0.00000001):0.00418066):0.00420409	(Pisang_Kayu:0.00000020	(((Zebrina_GF:0.00000001	Safet_velchi:0.00000027):0.00000026	(Namwa_Khom:0.00000001	(Pisang_Ceylan:0.00000001	Figue_Pomme_Geante:0.00000001):0.00000031):0.00000001):0.00415415	(Prata_Ana:0.00000001	(Wompa:0.00000001	(Mbwazirume:0.00000001	Ngombe:0.00000029):0.00000001):0.00415174):0.00000013):0.00000014):0.00000013):0.00000019	(Truncata:0.00000001	(Banksii:0.00000001	(Malaccensis:0.00000001	(Grande_Naine:0.00000001	(Orishele:0.00000001	(Khae_Phrae:0.00000001	(Long_Tavoy:0.00000001	(Agutay:0.00000001	(Calcutta_4:0.00000001	(Foconah:0.00000001	(Pelipita:0.00000001	(Musa_ornata:0.00000001	Pisang_Mas:0.00851748):0.00000018):0.00000016):0.00000022):0.00000020):0.00000018):0.00000011):0.00000006):0.00000004):0.00000003):0.00000002):0.00000002):0.00000019):0.01712644);
(Zebrina_GF:0.00000001	Namwa_Khom:0.00000024	(Pisang_Ceylan:0.00000022	(Safet_velchi:0.00000025	(Figue_Pomme_Geante:0.00000027	(((Ngombe:0.00000021	(Wompa:0.00000001	Mbwazirume:0.00000001):0.00000001):0.00418055	(Lady_Finger:0.00000018	((DH_Pahang:0.00000022	Tomolo:0.00000001):0.00418199	(Prata_Ana:0.00000027	((Malaccensis:0.00000001	(Foconah:0.00000001	Grande_Naine:0.00000018):0.00000025):0.00000027	(Calcutta_4:0.00000001	(Long_Tavoy:0.00000001	(Banksii:0.00000001	(Truncata:0.00000001	(Musa_ornata:0.00000001	(Agutay:0.00000001	(Orishele:0.00000001	Pelipita:0.00000001):0.00000001):0.00000001):0.00000001):0.00000001):0.00000001):0.00000001):0.00000001):0.00000028):0.00000020):0.00000020):0.00000021):0.00000021	(Pisang_Mas:0.00419079	(Pisang_Kayu:0.00000001	((Khae_Phrae:0.00000023	Textilis:0.06885892):0.00894656	(Dole:0.00000001	(Lal_Velchi:0.00000001	(Yawa_2:0.01751967	(Saba:0.00000001	((Kluai_Tiparot:0.00000028	Kunnan:0.00000029):0.00898961	(Honduras:0.00000001	(Pisang_Klutuk_Walung:0.00000020	Pisang_Batu:0.00000001):0.00000001):0.00000001):0.00000001):0.00000020):0.00000021):0.00000021):0.01287515):0.00000025):0.00000027):0.00000030):0.01735556):0.00000027):0.00000019):0.00000022);
(Figue_Pomme_Geante:0.00000001	(Zebrina_GF:0.00000001	(Safet_velchi:0.00000001	(Pisang_Ceylan:0.00000001	Namwa_Khom:0.00000001):0.00000001):0.00000018):0.00000018	(Yawa_2:0.00667189	(((Mbwazirume:0.00000001	(Ngombe:0.00000001	Wompa:0.00000001):0.00000001):0.00437385	(Calcutta_4:0.00000001	(Truncata:0.00000001	(Pisang_Klutuk_Walung:0.00000001	(Saba:0.00000001	(Prata_Ana:0.00000001	(Malaccensis:0.00000001	(Musa_ornata:0.00000001	(Foconah:0.00000001	(Long_Tavoy:0.00000001	(Pisang_Kayu:0.00000001	(DH_Pahang:0.00000001	(Pisang_Batu:0.00000001	(Pelipita:0.00000001	(Agutay:0.00000001	(Pisang_Mas:0.00000001	(Orishele:0.00000001	(Honduras:0.00000001	(Lal_Velchi:0.00000001	(Dole:0.00000001	(Grande_Naine:0.00000001	(Banksii:0.00000001	Lady_Finger:0.00000001):0.00000001):0.00000001):0.00000001):0.00000001):0.00000001):0.00000001):0.00000001):0.00000001):0.00000001):0.00000001):0.00000001):0.00000001):0.00000001):0.00000001):0.00000001):0.00000001):0.00000001):0.00000001):0.00000001):0.00000001):0.00000023):0.00000023	(Tomolo:0.00000014	((Kunnan:0.00000001	Textilis:0.10115146):0.00000027	(Khae_Phrae:0.00000001	Kluai_Tiparot:0.00000021):0.00000001):0.00442917):0.00000023):0.00547599):0.00546867);
(Textilis:0.39109228	Kluai_Tiparot:0.00000029	(Kunnan:0.00000001	(((Lal_Velchi:0.00000001	(Yawa_2:0.00444798	(Saba:0.00000001	Lady_Finger:0.00000021):0.00000001):0.00000020):0.00000001	((Pisang_Ceylan:0.00000030	((Wompa:0.00000001	(Ngombe:0.00000001	Mbwazirume:0.00000023):0.00000001):0.00445712	(Tomolo:0.00000001	Zebrina_GF:0.00000001):0.00000022):0.00001181):0.00000169	(Prata_Ana:0.00000023	((Figue_Pomme_Geante:0.00000001	(Safet_velchi:0.00000001	Namwa_Khom:0.00000001):0.00000001):0.00444703	((Pelipita:0.00000001	(Pisang_Kayu:0.00000001	(Malaccensis:0.00000001	(Long_Tavoy:0.00000001	(Musa_ornata:0.00000001	((Orishele:0.00000001	(Grande_Naine:0.00000001	(Foconah:0.00000001	Khae_Phrae:0.00464860):0.00000016):0.00000022):0.00000016	(DH_Pahang:0.00000001	(Calcutta_4:0.00000001	(Truncata:0.00000001	Pisang_Mas:0.00000001):0.00000001):0.00000001):0.00000001):0.00000024):0.00000014):0.00000008):0.00000005):0.00000003):0.00000005	(Agutay:0.00000001	Banksii:0.00000001):0.00000001):0.00000021):0.00000021):0.00000018):0.00910432):0.00000027	(Pisang_Klutuk_Walung:0.00000002	(Pisang_Batu:0.00000001	(Dole:0.00000001	Honduras:0.00000002):0.00000001):0.00000019):0.00000019):0.00464405):0.00000029);
(Textilis:0.08215836	(Kunnan:0.00000001	Kluai_Tiparot:0.00000024):0.00000001	(Khae_Phrae:0.00000021	((Pisang_Ceylan:0.00000001	(Namwa_Khom:0.00000001	(Figue_Pomme_Geante:0.00000016	(Zebrina_GF:0.00000001	Safet_velchi:0.00000027):0.00000001):0.00000020):0.00000073):0.00934460	((Lady_Finger:0.00000028	(Wompa:0.00000001	(Ngombe:0.00000001	Mbwazirume:0.00000025):0.00000001):0.00939253):0.00000024	(((Dole:0.00000001	((Yawa_2:0.00931950	Lal_Velchi:0.00000001):0.00000002	(Pisang_Klutuk_Walung:0.00000001	(Saba:0.00000001	(Honduras:0.00000027	Pisang_Batu:0.00000001):0.00000001):0.00000001):0.00000001):0.00000001):0.00461909	(Long_Tavoy:0.00000001	(Agutay:0.00000001	(Foconah:0.00000001	(Truncata:0.00000001	(DH_Pahang:0.00000001	(Orishele:0.00000001	(Musa_ornata:0.00000001	(Pisang_Mas:0.00000001	(Calcutta_4:0.00000001	(Pelipita:0.00000001	(Malaccensis:0.00000001	(Banksii:0.00000001	(Pisang_Kayu:0.00000001	Grande_Naine:0.00000001):0.00000001):0.00000001):0.00000001):0.00000001):0.00000001):0.00000001):0.00000001):0.00000001):0.00000001):0.00000001):0.00000001):0.00000001):0.00000021):0.00000021	(Prata_Ana:0.00000001	Tomolo:0.00000020):0.00000020):0.00000026):0.00000024):0.00981442):0.00482046);
(Namwa_Khom:0.00000001	(Zebrina_GF:0.00000001	(Figue_Pomme_Geante:0.00000011	(Pisang_Ceylan:0.00000001	Safet_velchi:0.00000020):0.00000021):0.00000011):0.00000023	(Prata_Ana:0.00000001	(((Mbwazirume:0.00000002	(Wompa:0.00000029	Ngombe:0.00000001):0.00000029):0.00412366	(Orishele:0.00000001	(Banksii:0.00000001	(Pisang_Mas:0.00000001	(Long_Tavoy:0.00000001	(Agutay:0.00000001	(Malaccensis:0.00000001	(Foconah:0.00000001	(Truncata:0.00000001	(Calcutta_4:0.00000001	(Musa_ornata:0.00000001	(Grande_Naine:0.00000001	(Pisang_Kayu:0.00000001	(Pelipita:0.00000001	(Lady_Finger:0.00000016	(Tomolo:0.00000001	DH_Pahang:0.00000024):0.00839932):0.00000016):0.00000001):0.00000001):0.00000001):0.00000001):0.00000001):0.00000001):0.00000001):0.00000001):0.00000001):0.00000001):0.00000001):0.00000002):0.00000026):0.00000025	((Dole:0.00000001	(Yawa_2:0.01722046	(Saba:0.00000001	(Lal_Velchi:0.00000001	(Honduras:0.00000001	(Pisang_Klutuk_Walung:0.00000001	(Pisang_Batu:0.00000001	(Kluai_Tiparot:0.00000001	Kunnan:0.00000001):0.00424503):0.00000022):0.00000001):0.00000001):0.00000001):0.00000021):0.00000029):0.01716978	(Textilis:0.13706305	Khae_Phrae:0.00000036):0.00424504):0.00000019):0.00000025):0.01719833);
(Yawa_2:0.00000001	Safet_velchi:0.00000001	(Figue_Pomme_Geante:0.00000001	(Namwa_Khom:0.00000001	((Pisang_Kayu:0.00000001	(Pisang_Mas:0.00391403	((Khae_Phrae:0.00000001	Textilis:0.09212577):0.00000025	(Kunnan:0.00000001	Kluai_Tiparot:0.00000020):0.00000001):0.00401096):0.00000019):0.00000015	(Long_Tavoy:0.00000001	(Lal_Velchi:0.00000001	(Pelipita:0.00000001	(Pisang_Batu:0.00000001	((Dole:0.00000001	(Truncata:0.00000001	(Pisang_Ceylan:0.00000001	Zebrina_GF:0.00000001):0.00000031):0.00000020):0.00000015	(Calcutta_4:0.00000001	(Banksii:0.00000001	(Orishele:0.00000001	(Prata_Ana:0.00000001	(Honduras:0.00000001	((Grande_Naine:0.00000001	(DH_Pahang:0.00000001	Tomolo:0.00000001):0.00391565):0.00000030	(Pisang_Klutuk_Walung:0.00000001	(Lady_Finger:0.00000001	(Foconah:0.00000001	(Saba:0.00000001	(Ngombe:0.00000001	(Malaccensis:0.00000001	(Musa_ornata:0.00000001	(Mbwazirume:0.00000001	(Wompa:0.00000001	Agutay:0.00000001):0.00000001):0.00000001):0.00000001):0.00000001):0.00000001):0.00000001):0.00000001):0.00000001):0.00000001):0.00000017):0.00000010):0.00000006):0.00000004):0.00000002):0.00000001):0.00000015):0.00000015):0.00000015):0.00000027):0.00000015):0.01192918):0.00000001):0.00000001);
(Figue_Pomme_Geante:0.00000001	(Safet_velchi:0.00000001	Yawa_2:0.01320686):0.00000001	(Pisang_Ceylan:0.00000001	(Zebrina_GF:0.00000025	(Namwa_Khom:0.00000021	((Tomolo:0.00000001	DH_Pahang:0.00000018):0.00433415	((Lady_Finger:0.00000015	(Ngombe:0.00000001	(Wompa:0.00000001	Mbwazirume:0.00000001):0.00000001):0.00876015):0.00000018	(((Kluai_Tiparot:0.00000001	(Dole:0.00000001	(Kunnan:0.00000001	(Honduras:0.00000001	(Pisang_Klutuk_Walung:0.00000001	Saba:0.00000001):0.00000001):0.00000001):0.00000001):0.00000001):0.00000001	(Pisang_Batu:0.00000001	Lal_Velchi:0.00000001):0.00000001):0.00433442	((Truncata:0.00000001	(Long_Tavoy:0.00000001	(Malaccensis:0.00000001	(Musa_ornata:0.00000001	((Banksii:0.00000001	(Prata_Ana:0.00000001	(Khae_Phrae:0.00000001	(Foconah:0.00000001	(Textilis:0.12056220	(Pisang_Mas:0.02794569	(Pisang_Kayu:0.00000001	Calcutta_4:0.00000001):0.00000001):0.00000001):0.00000020):0.00000018):0.00000014):0.00000014):0.00000023	(Orishele:0.00000001	Pelipita:0.00000001):0.00000001):0.00000022):0.00000021):0.00000013):0.00000009):0.00000013	(Grande_Naine:0.00000001	Agutay:0.00000001):0.00000001):0.00000020):0.00000020):0.00000029):0.02243213):0.00000015):0.00000001):0.00000024);
(Textilis:0.33991919	Kunnan:0.00000022	(Kluai_Tiparot:0.00000001	(Lal_Velchi:0.00000001	(Pisang_Batu:0.00000001	(Dole:0.00000001	(Pisang_Klutuk_Walung:0.00000001	(Saba:0.00000002	(Yawa_2:0.01197457	(Honduras:0.00000001	((Khae_Phrae:0.00616852	((Agutay:0.00000001	(Pelipita:0.00000001	(Musa_ornata:0.00000001	(Malaccensis:0.00000001	(Pisang_Mas:0.00000001	(Orishele:0.00000001	(Long_Tavoy:0.00000001	(Pisang_Kayu:0.00000001	(Mbwazirume:0.00000001	(Banksii:0.00000001	(Foconah:0.00000001	(DH_Pahang:0.00000001	(Tomolo:0.00000001	(Lady_Finger:0.00000024	(Namwa_Khom:0.00000001	((Pisang_Ceylan:0.00000001	Safet_velchi:0.00000022):0.00000024	(Zebrina_GF:0.00000001	Figue_Pomme_Geante:0.00000028):0.00000001):0.00000018):0.01198171):0.00000023):0.00000001):0.00000001):0.00000001):0.00000001):0.00000001):0.00000001):0.00000001):0.00000001):0.00000001):0.00000001):0.00000001):0.00000001):0.00000001	(Grande_Naine:0.00000001	(Ngombe:0.00000001	(Truncata:0.00000001	Calcutta_4:0.00000001):0.00000001):0.00000001):0.00000001):0.00000021):0.00000034	(Prata_Ana:0.00000001	Wompa:0.00000001):0.00000001):0.01196328):0.00000020):0.00000020):0.00000020):0.00000001):0.00000001):0.00000001):0.00616986):0.00000022);
(Tomolo:0.00000001	DH_Pahang:0.00000001	(Malaccensis:0.00000001	(Foconah:0.00000001	(Long_Tavoy:0.00000001	(Khae_Phrae:0.00000001	(Orishele:0.00000001	(Pisang_Mas:0.00000001	(Calcutta_4:0.00000001	(Musa_ornata:0.00000001	(Grande_Naine:0.00000001	(Pisang_Kayu:0.00000001	(Banksii:0.00000001	(Agutay:0.00000001	(Mbwazirume:0.00000001	(Truncata:0.00000001	(Pelipita:0.00000001	(Ngombe:0.00000001	(Pisang_Ceylan:0.00000001	((Zebrina_GF:0.00000001	(Safet_velchi:0.00000001	(Figue_Pomme_Geante:0.00000001	(Yawa_2:0.00215008	Namwa_Khom:0.00000015):0.00221876):0.00000001):0.00361737):0.00080072	((Pisang_Batu:0.00000001	(Saba:0.00000001	(Pisang_Klutuk_Walung:0.00000001	(Wompa:0.00000001	((Kluai_Tiparot:0.00000001	(Lal_Velchi:0.00000001	Textilis:0.10335942):0.00000021):0.00000015	(Honduras:0.00000001	(Kunnan:0.00000001	Dole:0.00000022):0.00000017):0.00000001):0.00000025):0.00000025):0.00000015):0.00000031):0.00289106	(Lady_Finger:0.00000001	Prata_Ana:0.00000001):0.00000047):0.00149185):0.00000016):0.00000016):0.00000001):0.00000001):0.00000001):0.00000001):0.00000001):0.00000001):0.00000001):0.00000002):0.00000004):0.00000008):0.00000014):0.00000026):0.00000019):0.00000014):0.00000014):0.00906557);
(Textilis:0.15730023	Kunnan:0.00000024	(Kluai_Tiparot:0.00000001	((Pisang_Batu:0.00000001	(Dole:0.00000001	(Yawa_2:0.00452228	((Lady_Finger:0.00000021	Zebrina_GF:0.00000023):0.00000027	(Prata_Ana:0.00000001	(Pisang_Ceylan:0.00000023	(Wompa:0.00000001	((Safet_velchi:0.00000001	(Figue_Pomme_Geante:0.00000001	Namwa_Khom:0.00000001):0.00000001):0.00452188	((Pelipita:0.00000001	(Pisang_Kayu:0.00000001	((Orishele:0.00000001	(Pisang_Mas:0.00000001	(Mbwazirume:0.00000001	Khae_Phrae:0.00472089):0.00000015):0.00000020):0.00000026	((Banksii:0.00000001	(Long_Tavoy:0.00000001	(Musa_ornata:0.00000001	(DH_Pahang:0.00000001	Tomolo:0.00000001):0.00455980):0.00000014):0.00000014):0.00000019	(Foconah:0.00000001	(Agutay:0.00000001	(Truncata:0.00000001	(Calcutta_4:0.00000001	Grande_Naine:0.00000001):0.00000001):0.00000001):0.00000001):0.00000001):0.00000030):0.00000001):0.00000019):0.00000029	(Malaccensis:0.00000001	Ngombe:0.00000001):0.00000001):0.00000027):0.00000027):0.00000017):0.00000017):0.00000069):0.00924317):0.00000001):0.00000018):0.00000018	(Honduras:0.00000002	(Pisang_Klutuk_Walung:0.00000001	(Lal_Velchi:0.00000001	Saba:0.00000002):0.00000001):0.00000020):0.00000020):0.00471486):0.00000024);
(Textilis:0.09923971	(Kunnan:0.00000001	Kluai_Tiparot:0.00000022):0.00000001	(Yawa_2:0.00419313	(Lal_Velchi:0.00000001	((Honduras:0.00000001	Saba:0.00000018):0.00000020	(Pisang_Klutuk_Walung:0.00000001	(Pisang_Batu:0.00000022	(Dole:0.00000001	(Wompa:0.00000001	(Lady_Finger:0.00000001	((Prata_Ana:0.00000001	(Grande_Naine:0.00000001	(Truncata:0.00000001	(Agutay:0.00000001	(Banksii:0.00000001	(Pelipita:0.00000001	(Foconah:0.00000001	(Malaccensis:0.00000001	(Pisang_Mas:0.00000001	((Orishele:0.00000001	Khae_Phrae:0.00431402):0.00000018	(Pisang_Kayu:0.00000001	(Calcutta_4:0.00000001	(Long_Tavoy:0.00000001	(Ngombe:0.00000001	(Musa_ornata:0.00000001	(Mbwazirume:0.00000001	(DH_Pahang:0.00000001	Tomolo:0.00000001):0.00423419):0.00000025):0.00000022):0.00000019):0.00000008):0.00000005):0.00000001):0.00000021):0.00000001):0.00000001):0.00000001):0.00000001):0.00000001):0.00000001):0.00000028):0.00000014):0.00000014	(Namwa_Khom:0.00000001	(Figue_Pomme_Geante:0.00000030	(Pisang_Ceylan:0.00000001	(Safet_velchi:0.00000001	Zebrina_GF:0.00000030):0.00000025):0.00000015):0.00000015):0.00423415):0.00000582):0.00002552):0.01281788):0.00000013):0.00000001):0.00000027):0.00000001):0.00000013):0.00427231);
(Yawa_2:0.00894418	Lal_Velchi:0.00000014	(Honduras:0.00000001	(Saba:0.00000001	(Dole:0.00000001	(Pisang_Klutuk_Walung:0.00000001	(Kunnan:0.00000001	(Pisang_Batu:0.00000001	(Kluai_Tiparot:0.00000001	(Textilis:0.04415483	(Zebrina_GF:0.00000016	(Lady_Finger:0.00000016	((DH_Pahang:0.00000029	Tomolo:0.00000001):0.00435512	(((Pisang_Ceylan:0.00000031	(Namwa_Khom:0.00000001	(Figue_Pomme_Geante:0.00000001	Safet_velchi:0.00000018):0.00000001):0.00881533):0.00000781	(Foconah:0.00000001	(Agutay:0.00000001	((Banksii:0.00000001	(Pisang_Kayu:0.00000001	(Long_Tavoy:0.00000001	Pisang_Mas:0.00437785):0.00000023):0.00000024):0.00000017	(Grande_Naine:0.00000001	(Khae_Phrae:0.00000001	(Malaccensis:0.00000001	(Orishele:0.00000001	(Calcutta_4:0.00000001	(Truncata:0.00000001	(Pelipita:0.00000001	Musa_ornata:0.00000001):0.00000001):0.00000001):0.00000001):0.00000001):0.00000001):0.00000001):0.00000001):0.00000013):0.00000013):0.00000016):0.00000016	(Prata_Ana:0.00000001	(Ngombe:0.00000001	(Mbwazirume:0.00000001	Wompa:0.00000019):0.00000001):0.00435371):0.00000001):0.00000019):0.00000016):0.00000016):0.00042123):0.01809870):0.00000001):0.00000001):0.00000001):0.00000001):0.00000001):0.00000001):0.00000022);
(DH_Pahang:0.00000030	Tomolo:0.00000001	(Pisang_Kayu:0.00000001	(Pisang_Mas:0.00872541	(Prata_Ana:0.00000001	((Mbwazirume:0.00000001	(Ngombe:0.00000001	Wompa:0.00000002):0.00000017):0.00428606	((Yawa_2:0.00704883	(Zebrina_GF:0.00000029	(Figue_Pomme_Geante:0.00000001	(Safet_velchi:0.00000001	(Pisang_Ceylan:0.00000001	Namwa_Khom:0.00000001):0.00000001):0.00000021):0.00000029):0.00511613):0.00511843	(Kunnan:0.00000001	(Foconah:0.00000001	(Grande_Naine:0.00000001	((Pisang_Batu:0.00000001	(Malaccensis:0.00000001	(Pelipita:0.00000001	Textilis:0.07874822):0.00000026):0.00000014):0.00000026	(Calcutta_4:0.00000001	(Musa_ornata:0.00000001	(Lady_Finger:0.00000001	(Pisang_Klutuk_Walung:0.00000001	(Truncata:0.00000001	(Kluai_Tiparot:0.00000001	(Honduras:0.00000001	(Saba:0.00000001	(Long_Tavoy:0.00000001	(Khae_Phrae:0.00000001	(Dole:0.00000001	(Orishele:0.00000001	(Lal_Velchi:0.00000001	(Agutay:0.00000001	Banksii:0.00000001):0.00000001):0.00000001):0.00000001):0.00000001):0.00000001):0.00000001):0.00000001):0.00000001):0.00000001):0.00000001):0.00000001):0.00000001):0.00000001):0.00000001):0.00000016):0.00000028):0.00000021):0.00000021):0.00000021):0.00000001):0.00000001):0.00000001):0.00865279);
(Kluai_Tiparot:0.00000001	Kunnan:0.00000001	(((Dole:0.00000001	(Yawa_2:0.00490729	Saba:0.00000001):0.00000021):0.00000001	(Textilis:0.10132277	((Pisang_Ceylan:0.00000001	(((Ngombe:0.00000001	(Mbwazirume:0.00000001	(Wompa:0.00000020	Tomolo:0.00000016):0.00000020):0.00000001):0.00997802	(Zebrina_GF:0.00000023	(Prata_Ana:0.00000001	Lady_Finger:0.00000028):0.00000001):0.00000031):0.00000031	(Pisang_Mas:0.01000474	(Khae_Phrae:0.00506470	(Agutay:0.00000001	(Long_Tavoy:0.00000001	(Banksii:0.00000001	(Calcutta_4:0.00000001	((Orishele:0.00000001	(DH_Pahang:0.00000001	(Foconah:0.00000001	Pisang_Kayu:0.00000001):0.00000020):0.00000028):0.00000028	(Musa_ornata:0.00000001	(Malaccensis:0.00000001	(Grande_Naine:0.00000001	(Truncata:0.00000001	Pelipita:0.00000001):0.00000001):0.00000001):0.00000001):0.00000001):0.00000018):0.00000030):0.00000022):0.00000022):0.00000022):0.00000019):0.00000019):0.00000049):0.00000030	(Safet_velchi:0.00000021	(Namwa_Khom:0.00000001	Figue_Pomme_Geante:0.00000001):0.00000001):0.00487681):0.00416464):0.02138213):0.00000020	(Lal_Velchi:0.00000002	(Pisang_Klutuk_Walung:0.00000001	(Pisang_Batu:0.00000001	Honduras:0.00000002):0.00000001):0.00000018):0.00000018):0.00510335);
(Kunnan:0.00000001	(Kluai_Tiparot:0.00000001	Textilis:0.11135290):0.00000001	(Yawa_2:0.00000001	((Pisang_Batu:0.00000001	Pisang_Klutuk_Walung:0.00000018):0.00000001	(Honduras:0.00000001	(Saba:0.00000026	((Dole:0.00000001	Lal_Velchi:0.00000001):0.00000001	((Prata_Ana:0.00000001	Lady_Finger:0.00000001):0.00000018	((Namwa_Khom:0.00000001	(DH_Pahang:0.00000001	(Figue_Pomme_Geante:0.00000001	(Truncata:0.00000001	(Foconah:0.00000001	(Banksii:0.00000001	(Musa_ornata:0.00000001	(Grande_Naine:0.00000001	(Orishele:0.00000001	((Long_Tavoy:0.00000001	(Pisang_Mas:0.00201947	Pisang_Kayu:0.00000001):0.00219100):0.00000020	(Agutay:0.00000001	(Safet_velchi:0.00000001	(Calcutta_4:0.00000001	(Pelipita:0.00000001	(Khae_Phrae:0.00433986	Malaccensis:0.00000001):0.00000013):0.00000018):0.00000025):0.00000011):0.00000001):0.00000020):0.00000003):0.00000002):0.00000001):0.00000001):0.00000001):0.00000001):0.00000001):0.00000029):0.00000029	(Tomolo:0.00000001	((Ngombe:0.00000015	(Wompa:0.00000001	Mbwazirume:0.00000001):0.00000001):0.00308220	(Zebrina_GF:0.00000001	Pisang_Ceylan:0.00000001):0.00000050):0.00046665):0.00065676):0.00209762):0.01050213):0.00000030):0.00000001):0.00000031):0.00000023):0.00429749);
(Textilis:0.11127742	Kunnan:0.00000027	(Kluai_Tiparot:0.00000001	((Yawa_2:0.00797272	Honduras:0.00000026):0.00000027	(Pisang_Batu:0.00000002	(Pisang_Klutuk_Walung:0.00000001	(Dole:0.00000001	(Saba:0.00000001	(Lal_Velchi:0.00000001	(Pelipita:0.00000001	(((Wompa:0.00000015	Lady_Finger:0.00000028):0.00000028	((Zebrina_GF:0.00000001	(Safet_velchi:0.00000013	(Namwa_Khom:0.00000001	Figue_Pomme_Geante:0.00000001):0.00000001):0.00697973):0.00104321	(Pisang_Mas:0.00814470	(Pisang_Ceylan:0.00000001	Prata_Ana:0.00000019):0.00000029):0.00000013):0.00000028):0.00000028	(Calcutta_4:0.00000001	(Mbwazirume:0.00000001	(((Truncata:0.00000001	(Malaccensis:0.00000001	(Banksii:0.00000001	Pisang_Kayu:0.00000001):0.00000022):0.00000016):0.00000014	(Ngombe:0.00000001	(Agutay:0.00000001	(Musa_ornata:0.00000001	(Long_Tavoy:0.00000001	Orishele:0.00000001):0.00000001):0.00000001):0.00000001):0.00000001):0.00000001	(Foconah:0.00000001	(Grande_Naine:0.00000001	(Khae_Phrae:0.00410844	(DH_Pahang:0.00000001	Tomolo:0.00000001):0.00399499):0.00000014):0.00000030):0.00000016):0.00000014):0.00000027):0.00000026):0.00000001):0.01656562):0.00000001):0.00000001):0.00000001):0.00000027):0.00000027):0.00406475):0.00000027);
(Kluai_Tiparot:0.00000001	Kunnan:0.00000001	(((Dole:0.00000001	(Yawa_2:0.00837623	Pisang_Klutuk_Walung:0.00000001):0.00000024):0.00000001	((((Textilis:0.09649258	Khae_Phrae:0.00000001):0.00869986	((Agutay:0.00000001	(Banksii:0.00000001	(Grande_Naine:0.00000001	(Pelipita:0.00000001	((Calcutta_4:0.00000001	(Prata_Ana:0.00000001	Pisang_Kayu:0.00000001):0.00000029):0.00000022	(Orishele:0.00000001	(Long_Tavoy:0.00000001	(Malaccensis:0.00000001	Musa_ornata:0.00000001):0.00000001):0.00000001):0.00000001):0.00000021):0.00000020):0.00000012):0.00000008):0.00000012	(Foconah:0.00000001	Truncata:0.00000001):0.00000001):0.00000027):0.00000027	((Pisang_Ceylan:0.00000030	Pisang_Mas:0.00828834):0.00000019	((Zebrina_GF:0.00000001	((Safet_velchi:0.00000001	(Namwa_Khom:0.00000001	Figue_Pomme_Geante:0.00000001):0.00000001):0.00824071	(Wompa:0.00000001	(Mbwazirume:0.00000001	Ngombe:0.00000002):0.00000028):0.00832758):0.00000015):0.00000015	(DH_Pahang:0.00000015	Tomolo:0.00000001):0.00410694):0.00000029):0.00000014):0.00000602	Lady_Finger:0.00000020):0.01702709):0.00000013	(Saba:0.00000002	(Lal_Velchi:0.00000001	(Honduras:0.00000001	Pisang_Batu:0.00000002):0.00000001):0.00000025):0.00000025):0.00885696);
(Textilis:0.07363982	Kunnan:0.00000025	(Kluai_Tiparot:0.00000001	(Saba:0.00000001	(Dole:0.00000001	(Pisang_Klutuk_Walung:0.00000001	(Honduras:0.00000001	(Pisang_Batu:0.00000001	(Lal_Velchi:0.00000001	(Yawa_2:0.00000001	((Pisang_Ceylan:0.00000002	(Zebrina_GF:0.00000001	((Namwa_Khom:0.00000001	(Figue_Pomme_Geante:0.00000001	(Calcutta_4:0.00000001	(Foconah:0.00000001	(Grande_Naine:0.00000001	(Long_Tavoy:0.00000001	(Safet_velchi:0.00000001	(Banksii:0.00000001	(Musa_ornata:0.00000001	(Pelipita:0.00000001	(Agutay:0.00000001	(Orishele:0.00000001	(DH_Pahang:0.00000001	(Pisang_Kayu:0.00000001	(Malaccensis:0.00000001	(Pisang_Mas:0.00000001	(Truncata:0.00000001	Khae_Phrae:0.00435563):0.00000020):0.00000020):0.00000018):0.00000024):0.00000013):0.00000007):0.00000004):0.00000002):0.00000001):0.00000001):0.00000001):0.00000001):0.00000001):0.00000001):0.00000001):0.00000025):0.00000025	(Mbwazirume:0.00000021	(Wompa:0.00000001	Ngombe:0.00000001):0.00000001):0.00862832):0.00000023):0.00000021):0.00000021	(Tomolo:0.00000001	(Prata_Ana:0.00000001	Lady_Finger:0.00000002):0.00000001):0.00000001):0.01751713):0.00000021):0.00000001):0.00000001):0.00000001):0.00000001):0.00000001):0.00432676):0.00000025);
(Namwa_Khom:0.00000001	(Safet_velchi:0.00000001	(Pisang_Ceylan:0.00000001	Figue_Pomme_Geante:0.00000030):0.00000021):0.00000001	(Zebrina_GF:0.00000001	(((Textilis:0.14938882	(Pisang_Batu:0.00000001	(Kunnan:0.00000001	(Honduras:0.00000001	(Dole:0.00000001	(Saba:0.00000001	(Kluai_Tiparot:0.00000001	(Lal_Velchi:0.00000001	(Pisang_Klutuk_Walung:0.00000001	Yawa_2:0.02290903):0.00000001):0.00000001):0.00000001):0.00000001):0.00000001):0.00000001):0.00000001):0.00000480):0.01310901	(Calcutta_4:0.00000001	((Pisang_Mas:0.00000001	Prata_Ana:0.00000001):0.00000001	(Foconah:0.00000001	(Pisang_Kayu:0.00000001	(Orishele:0.00000001	(Banksii:0.00000001	(Khae_Phrae:0.00000001	(Long_Tavoy:0.00000001	(Pelipita:0.00000001	(Grande_Naine:0.00000001	(Malaccensis:0.00000001	(Agutay:0.00000001	((Tomolo:0.00000001	DH_Pahang:0.00000014):0.00868512	(Musa_ornata:0.00000001	Truncata:0.00000001):0.00000001):0.00000001):0.00000001):0.00000001):0.00000001):0.00000001):0.00000001):0.00000001):0.00000001):0.00000001):0.00000001):0.00000001):0.00000001):0.00000029):0.00000019	(Lady_Finger:0.00000015	(Mbwazirume:0.00000020	(Wompa:0.00000001	Ngombe:0.00000001):0.00000001):0.00428128):0.00000031):0.02248774):0.00000045);
(Kluai_Tiparot:0.00000001	Kunnan:0.00000001	(Textilis:0.14868081	(Khae_Phrae:0.00000024	(((DH_Pahang:0.00000019	Tomolo:0.00000015):0.00454610	(Prata_Ana:0.00000001	((Namwa_Khom:0.00000001	(Zebrina_GF:0.00000001	(Safet_velchi:0.00000013	(Pisang_Ceylan:0.00000001	Figue_Pomme_Geante:0.00000021):0.00000027):0.00000013):0.00000027):0.00919654	((Honduras:0.00000001	(Pisang_Batu:0.00000001	(Dole:0.00000001	(Pisang_Klutuk_Walung:0.00000001	(Lal_Velchi:0.00000001	(Yawa_2:0.00921944	Saba:0.00000001):0.00000001):0.00000001):0.00000001):0.00000001):0.00000019):0.00918821	((Wompa:0.00000001	(Mbwazirume:0.00000001	Ngombe:0.00000023):0.00000001):0.01407085	Lady_Finger:0.00000020):0.00000031):0.00000020):0.00000021):0.00000021):0.00000014	(Pelipita:0.00000001	(Pisang_Mas:0.00000001	(Truncata:0.00000001	(Malaccensis:0.00000001	(Musa_ornata:0.00000001	(Calcutta_4:0.00000001	(Banksii:0.00000001	(Agutay:0.00000001	(Pisang_Kayu:0.00000001	(Long_Tavoy:0.00000001	(Orishele:0.00000001	(Grande_Naine:0.00000001	Foconah:0.00000001):0.00000001):0.00000001):0.00000001):0.00000001):0.00000001):0.00000001):0.00000001):0.00000001):0.00000001):0.00000001):0.00000001):0.00000014):0.00981505):0.00497148):0.00475378);
((Khae_Phrae:0.00000001	Textilis:0.07917691):0.00953804	(Kluai_Tiparot:0.00000001	Kunnan:0.00000023):0.00000001	(Saba:0.00000001	(Lal_Velchi:0.00000001	(Pisang_Klutuk_Walung:0.00000001	(Yawa_2:0.00889236	((Dole:0.00000001	(((Mbwazirume:0.00000001	(Wompa:0.00000001	Ngombe:0.00000002):0.00000022):0.00888050	((Namwa_Khom:0.00000028	(Safet_velchi:0.00000023	Figue_Pomme_Geante:0.00000002):0.00000019):0.00000051	(Pisang_Ceylan:0.00000001	Zebrina_GF:0.00000001):0.00000001):0.00883772):0.00000020	((Orishele:0.00000001	(Pisang_Mas:0.00884810	(DH_Pahang:0.00000027	Tomolo:0.00000001):0.00438217):0.00000021):0.00000001	(Musa_ornata:0.00000001	(Pelipita:0.00000001	(Agutay:0.00000001	(Malaccensis:0.00000001	(Calcutta_4:0.00000001	(Banksii:0.00000001	(Grande_Naine:0.00000001	(Foconah:0.00000001	(Prata_Ana:0.00000001	(Long_Tavoy:0.00000001	(Truncata:0.00000001	Pisang_Kayu:0.00000001):0.00000018):0.00000016):0.00000022):0.00000020):0.00000018):0.00000011):0.00000006):0.00000004):0.00000003):0.00000002):0.00000002):0.00000019):0.00886176):0.00000001	(Pisang_Batu:0.00000001	(Lady_Finger:0.00000017	Honduras:0.00000014):0.00000014):0.00000026):0.00000024):0.00000023):0.00000001):0.00000001):0.01461193);
(Namwa_Khom:0.00000001	(Pisang_Ceylan:0.00000001	((Tomolo:0.00000001	DH_Pahang:0.00000024):0.00436242	((Lady_Finger:0.00000001	(Pisang_Mas:0.00000001	(Grande_Naine:0.00000001	(Calcutta_4:0.00000001	(Truncata:0.00000001	(Long_Tavoy:0.00000001	(Agutay:0.00000001	(Malaccensis:0.00000001	(Pisang_Kayu:0.00000001	(Musa_ornata:0.00000001	(Banksii:0.00000001	(Foconah:0.00000001	(Khae_Phrae:0.00000001	(Orishele:0.00000001	Pelipita:0.00000001):0.00000001):0.00000001):0.00000001):0.00000001):0.00000001):0.00000001):0.00000001):0.00000001):0.00000001):0.00000001):0.00000001):0.00000001):0.00000018):0.00000018	(Prata_Ana:0.00000001	((Wompa:0.00000001	(Ngombe:0.00000001	Mbwazirume:0.00000025):0.00000001):0.00435905	(Honduras:0.00000001	(Lal_Velchi:0.00000001	(Pisang_Batu:0.00000001	((Textilis:0.08450165	(Kluai_Tiparot:0.00000001	Saba:0.00000018):0.00000001):0.00000015	(Kunnan:0.00000017	(Dole:0.00000001	(Pisang_Klutuk_Walung:0.00000001	Yawa_2:0.01371375):0.00000021):0.00000017):0.00000029):0.00000001):0.00000001):0.00000015):0.00880560):0.00000018):0.00000018):0.00000020):0.01340170):0.00000061	(Figue_Pomme_Geante:0.00000001	(Zebrina_GF:0.00000001	Safet_velchi:0.00000018):0.00000019):0.00000001);
(DH_Pahang:0.00000001	Tomolo:0.00000001	(Orishele:0.00000001	(Pelipita:0.00000001	(Truncata:0.00000001	(Calcutta_4:0.00000001	(Ngombe:0.00000001	(Foconah:0.00000001	(Grande_Naine:0.00000001	(Malaccensis:0.00000001	((Agutay:0.00000001	(Prata_Ana:0.00000001	(Wompa:0.00000001	((Pisang_Mas:0.00976747	(Textilis:0.18758065	Khae_Phrae:0.00000001):0.00494754):0.00000017	(Mbwazirume:0.00000001	Pisang_Kayu:0.00000021):0.00000001):0.00000031):0.00000019):0.00000016):0.00000021	(Musa_ornata:0.00000001	(Banksii:0.00000001	(Long_Tavoy:0.00000001	(Lady_Finger:0.00000001	((Zebrina_GF:0.00000001	(Lal_Velchi:0.00000001	(Honduras:0.00000001	(Dole:0.00000001	(Pisang_Batu:0.00000001	(Saba:0.00000001	(Pisang_Klutuk_Walung:0.00000001	(Kluai_Tiparot:0.00000001	Kunnan:0.00000001):0.00501541):0.00000001):0.00000001):0.00000001):0.00000001):0.00000001):0.00000204):0.00973842	(Pisang_Ceylan:0.00000001	(Yawa_2:0.00954630	(Figue_Pomme_Geante:0.00000001	(Safet_velchi:0.00000001	Namwa_Khom:0.00000017):0.00000001):0.00000001):0.01458383):0.00000809):0.00000025):0.00000020):0.00000015):0.00000022):0.00000021):0.00000001):0.00000010):0.00000016):0.00000025):0.00000016):0.00000017):0.00000020):0.00000015):0.01492185);
(Kluai_Tiparot:0.00000001	(Textilis:0.12450743	Kunnan:0.00000001):0.00000001	(Honduras:0.00000001	(Saba:0.00000001	(Dole:0.00000001	(Lal_Velchi:0.00000001	(Pisang_Klutuk_Walung:0.00000001	(Yawa_2:0.01397136	(Pisang_Batu:0.00000001	(Lady_Finger:0.00000002	(Pisang_Mas:0.00451689	((((Wompa:0.00000001	(Ngombe:0.00000018	Mbwazirume:0.00000023):0.00000020):0.01388195	(Namwa_Khom:0.00000001	(Zebrina_GF:0.00000001	(Safet_velchi:0.00000015	(Pisang_Ceylan:0.00000001	Figue_Pomme_Geante:0.00000022):0.00000023):0.00000015):0.00000017):0.01383555):0.00000022	(Khae_Phrae:0.00463102	(Pisang_Kayu:0.00000023	(Prata_Ana:0.00000001	(Tomolo:0.00000026	DH_Pahang:0.00000028):0.00450437):0.00000016):0.00000023):0.00000022):0.00000024	((Orishele:0.00000001	Truncata:0.00000021):0.00000025	(Musa_ornata:0.00000001	(Foconah:0.00000001	(Agutay:0.00000001	(Grande_Naine:0.00000001	(Banksii:0.00000001	(Pelipita:0.00000001	(Long_Tavoy:0.00000001	(Calcutta_4:0.00000001	Malaccensis:0.00000001):0.00000001):0.00000001):0.00000001):0.00000001):0.00000001):0.00000001):0.00000001):0.00000001):0.00000021):0.00000023):0.00001266):0.01862582):0.00000024):0.00000021):0.00000001):0.00000001):0.00000001):0.00000021):0.00462621);
(Namwa_Khom:0.00000001	(Figue_Pomme_Geante:0.00000001	Yawa_2:0.01232774):0.00000001	(Pisang_Ceylan:0.00000001	(Zebrina_GF:0.00000022	(Safet_velchi:0.00000013	((Pisang_Mas:0.00404577	((Ngombe:0.00000001	(Wompa:0.00000001	Mbwazirume:0.00000001):0.00000001):0.00402191	(Pisang_Kayu:0.00000031	(Lady_Finger:0.00000014	((Lal_Velchi:0.00000001	(Pisang_Batu:0.00000001	(Pisang_Klutuk_Walung:0.00000001	(Saba:0.00000001	(Dole:0.00000001	(Honduras:0.00000001	((Khae_Phrae:0.00000001	Textilis:0.08873876):0.00413227	(Kluai_Tiparot:0.00000001	Kunnan:0.00000018):0.00000001):0.00847845):0.00000001):0.00000001):0.00000001):0.00000001):0.00000001):0.00402741	(Calcutta_4:0.00000001	(Truncata:0.00000001	(Prata_Ana:0.00000001	(Musa_ornata:0.00000001	((Malaccensis:0.00000001	(Grande_Naine:0.00000001	Banksii:0.00000018):0.00000025):0.00000025	(Pelipita:0.00000001	(Orishele:0.00000001	(Foconah:0.00000001	(Long_Tavoy:0.00000001	Agutay:0.00000001):0.00000001):0.00000001):0.00000001):0.00000001):0.00000016):0.00000027):0.00000020):0.00000020):0.00000029):0.00000029):0.00000017):0.00000017):0.00000018):0.00000030	(Tomolo:0.00000001	DH_Pahang:0.00000013):0.01233196):0.02518923):0.00000014):0.00000001):0.00000021);
(Safet_velchi:0.00000014	(Pisang_Ceylan:0.00000001	(Figue_Pomme_Geante:0.00000024	(Zebrina_GF:0.00000001	Namwa_Khom:0.00000002):0.00000027):0.00000001):0.00000014	(Yawa_2:0.00000061	((DH_Pahang:0.00000019	Tomolo:0.00000001):0.00466964	((Mbwazirume:0.00000001	(Wompa:0.00000001	Ngombe:0.00000002):0.00000020):0.00466914	(Banksii:0.00000002	((Prata_Ana:0.00000001	(Malaccensis:0.00000001	(Long_Tavoy:0.00000001	((Pisang_Mas:0.01381418	((Kluai_Tiparot:0.00000001	Textilis:0.05959458):0.00000021	(Kunnan:0.00000001	Khae_Phrae:0.00000025):0.00000001):0.00465880):0.00000031	(Calcutta_4:0.00000001	Pisang_Kayu:0.00000021):0.00000001):0.00000020):0.00000031):0.00000017):0.00000022	(Agutay:0.00000001	(Pisang_Batu:0.00000001	(Musa_ornata:0.00000001	(Grande_Naine:0.00000001	(Saba:0.00000001	(Pelipita:0.00000001	(Lal_Velchi:0.00000001	(Truncata:0.00000001	(Orishele:0.00000001	(Pisang_Klutuk_Walung:0.00000001	(Foconah:0.00000001	(Lady_Finger:0.00000001	(Honduras:0.00000001	Dole:0.00000001):0.00000001):0.00000001):0.00000001):0.00000001):0.00000001):0.00000001):0.00000001):0.00000001):0.00000001):0.00000001):0.00000001):0.00000001):0.00000001):0.00000022):0.00000019):0.00000021):0.03838279):0.02794100);
(Pisang_Ceylan:0.00000030	Namwa_Khom:0.00000002	(Figue_Pomme_Geante:0.00000012	(Zebrina_GF:0.00000001	(Safet_velchi:0.00000019	(Yawa_2:0.00574295	((Mbwazirume:0.00000001	(Ngombe:0.00000001	Wompa:0.00000001):0.00000001):0.00453255	((Dole:0.00000001	(Kluai_Tiparot:0.00000001	(Pisang_Klutuk_Walung:0.00000001	(Pelipita:0.00000001	(((Khae_Phrae:0.00000001	(Saba:0.00000001	(Prata_Ana:0.00000001	(Kunnan:0.00000001	(Lal_Velchi:0.00000001	(Honduras:0.00000001	(Musa_ornata:0.00000001	(Malaccensis:0.00000001	(Lady_Finger:0.00000001	(Agutay:0.00000001	Tomolo:0.00000029):0.00000001):0.00000001):0.00000001):0.00000001):0.00000001):0.00000001):0.00000001):0.00000001):0.00000001):0.00000001	(Pisang_Kayu:0.00000001	Textilis:0.09024764):0.00000001):0.00000022	Pisang_Mas:0.00452987):0.00000006):0.00000003):0.00000002):0.00000001):0.00000005	(DH_Pahang:0.00000001	(Banksii:0.00000001	(Long_Tavoy:0.00000001	(Grande_Naine:0.00000001	(Foconah:0.00000001	(Calcutta_4:0.00000001	(Pisang_Batu:0.00000001	(Orishele:0.00000001	Truncata:0.00000001):0.00000001):0.00000001):0.00000001):0.00000001):0.00000001):0.00000001):0.00000001):0.00000001):0.00000025):0.02713253):0.00948927):0.00000019):0.00000020):0.00000020);
(Safet_velchi:0.00000001	(Namwa_Khom:0.00000021	(Zebrina_GF:0.00000001	(Pisang_Ceylan:0.00000001	(Figue_Pomme_Geante:0.00000001	Yawa_2:0.00866231):0.00000001):0.00000001):0.00000001):0.00000031	((Malaccensis:0.00000001	(Saba:0.00000001	((Pelipita:0.00000001	(Orishele:0.00000001	(Prata_Ana:0.00000001	(Lady_Finger:0.00000001	(Calcutta_4:0.00000001	(Long_Tavoy:0.00000001	(Musa_ornata:0.00000001	Banksii:0.00000001):0.00000001):0.00000001):0.00000001):0.00000001):0.00000001):0.00000001):0.00000001	(Pisang_Batu:0.00000001	(Grande_Naine:0.00000001	(((Tomolo:0.00000001	DH_Pahang:0.00000018):0.00427213	(Pisang_Kayu:0.00000001	(((Kunnan:0.00000001	Khae_Phrae:0.00000001):0.00000031	(Kluai_Tiparot:0.00000001	Textilis:0.08420660):0.00000001):0.00885940	Pisang_Mas:0.00428543):0.00000024):0.00000016):0.00000016	(Foconah:0.00000001	(Truncata:0.00000001	(Pisang_Klutuk_Walung:0.00000001	(Honduras:0.00000001	(Agutay:0.00000001	Dole:0.00000001):0.00000001):0.00000001):0.00000001):0.00000001):0.00000001):0.00000019):0.00000014):0.00000025):0.00000017):0.00000018):0.00000014	(Lal_Velchi:0.00000001	(Ngombe:0.00000001	(Mbwazirume:0.00000001	Wompa:0.00000002):0.00000029):0.00427292):0.00000001):0.01304852);
(Kluai_Tiparot:0.00000001	Kunnan:0.00000001	((Yawa_2:0.01158261	(Lal_Velchi:0.00000002	(Honduras:0.00000001	(Dole:0.00000001	(Saba:0.00000001	Pisang_Klutuk_Walung:0.00000002):0.00000001):0.00000001):0.00000020):0.00000020):0.00000022	(Pisang_Batu:0.00000001	((Namwa_Khom:0.00000001	(Figue_Pomme_Geante:0.00000001	Safet_velchi:0.00000024):0.00000001):0.01144781	(((Pisang_Ceylan:0.00000023	(Khae_Phrae:0.00000001	Textilis:0.16013634):0.00594974):0.00000026	(Lady_Finger:0.00000001	(Wompa:0.00000001	(Ngombe:0.00000001	Mbwazirume:0.00000024):0.00000001):0.00565380):0.00000022):0.00000025	((DH_Pahang:0.00000022	Tomolo:0.00000001):0.00565496	(Prata_Ana:0.00000023	(Zebrina_GF:0.00000001	(Truncata:0.00000001	(Long_Tavoy:0.00000001	(Agutay:0.00000001	(Foconah:0.00000001	(Grande_Naine:0.00000001	(Pisang_Mas:0.00000001	(Pelipita:0.00000001	(Orishele:0.00000001	(Musa_ornata:0.00000001	(Calcutta_4:0.00000001	(Banksii:0.00000001	(Malaccensis:0.00000001	Pisang_Kayu:0.00000001):0.00000001):0.00000001):0.00000001):0.00000001):0.00000001):0.00000001):0.00000001):0.00000001):0.00000001):0.00000001):0.00000001):0.00000027):0.00000027):0.00000030):0.00000028):0.00000065):0.01793707):0.00000020):0.00602077);
(Namwa_Khom:0.00000001	Safet_velchi:0.00000001	(Figue_Pomme_Geante:0.00000012	((Prata_Ana:0.00000001	(Pisang_Mas:0.01145876	((Lady_Finger:0.00000021	((Zebrina_GF:0.00000030	Mbwazirume:0.00000001):0.00000030	(Ngombe:0.00000001	(Wompa:0.00000002	Textilis:0.31473264):0.00000022):0.00000022):0.00547847):0.00000021	((Tomolo:0.00000001	DH_Pahang:0.00000020):0.00548361	(Pisang_Ceylan:0.00000024	(Orishele:0.00000001	(Banksii:0.00000001	(Foconah:0.00000001	(Calcutta_4:0.00000001	(Pelipita:0.00000001	(Agutay:0.00000001	(Truncata:0.00000001	((Khae_Phrae:0.00000001	(Long_Tavoy:0.00000001	(Grande_Naine:0.00000001	Pisang_Kayu:0.00000001):0.00000026):0.00000023):0.00000023	(Musa_ornata:0.00000001	Malaccensis:0.00000001):0.00000001):0.00000021):0.00000019):0.00000012):0.00000007):0.00000005):0.00000004):0.00000004):0.00000025):0.00000025):0.00000019):0.00000022):0.00000019):0.01734257	(Yawa_2:0.00000035	((Lal_Velchi:0.00000001	(Pisang_Batu:0.00000001	(Kunnan:0.00000001	(Dole:0.00000001	(Honduras:0.00000001	Kluai_Tiparot:0.00000001):0.00000001):0.00000001):0.00000001):0.00000001):0.00000001	(Saba:0.00000001	Pisang_Klutuk_Walung:0.00000001):0.00000001):0.01754969):0.01713624):0.00000012):0.00000023);
(DH_Pahang:0.00000001	Tomolo:0.00000001	(Malaccensis:0.00000001	(Truncata:0.00000001	(Pisang_Mas:0.00000001	(Long_Tavoy:0.00000001	((Grande_Naine:0.00000001	(Agutay:0.00000001	(Ngombe:0.00000001	(Khae_Phrae:0.00000001	(Pisang_Kayu:0.00000001	(Orishele:0.00000001	(Musa_ornata:0.00000001	(Mbwazirume:0.00000001	(Calcutta_4:0.00000001	Banksii:0.00000001):0.00000001):0.00000001):0.00000001):0.00000001):0.00000001):0.00000001):0.00000001):0.00000001):0.00000001	(Foconah:0.00000001	(Pelipita:0.00000001	(Lady_Finger:0.00000001	((Namwa_Khom:0.00000001	(Figue_Pomme_Geante:0.00000001	(Zebrina_GF:0.00000027	(Safet_velchi:0.00000001	Pisang_Ceylan:0.00000022):0.00000001):0.00000023):0.00000018):0.00913928	((Honduras:0.00000001	(Kunnan:0.00000001	((Saba:0.00000001	(Lal_Velchi:0.00000001	(Dole:0.00000024	(Kluai_Tiparot:0.00000001	Textilis:0.06863857):0.00000001):0.00000020):0.00000020):0.00000020	(Pisang_Batu:0.00000001	(Pisang_Klutuk_Walung:0.00000001	Yawa_2:0.00909769):0.00000001):0.00000001):0.00000021):0.00000016):0.00885345	(Prata_Ana:0.00000001	Wompa:0.00000001):0.00000023):0.00003602):0.00000022):0.00000022):0.00000022):0.00000022):0.00000018):0.00000021):0.00000016):0.00000016):0.01387104);
(Tomolo:0.00000001	DH_Pahang:0.00000001	(Banksii:0.00000001	(Mbwazirume:0.00000001	(Wompa:0.00000001	(Musa_ornata:0.00000001	(Prata_Ana:0.00000001	((Long_Tavoy:0.00000001	(Grande_Naine:0.00000001	(Truncata:0.00000001	(Agutay:0.00000001	(Calcutta_4:0.00000001	Orishele:0.00000001):0.00000001):0.00000001):0.00000001):0.00000001):0.00000001	((Ngombe:0.00000001	Pisang_Kayu:0.00000001):0.00000018	(Foconah:0.00000001	(Pelipita:0.00000001	(Malaccensis:0.00000001	(Pisang_Mas:0.01337190	(Lady_Finger:0.00000001	(((Pisang_Ceylan:0.00000017	Namwa_Khom:0.00000013):0.00000019	(Figue_Pomme_Geante:0.00000001	(Yawa_2:0.00867255	(Safet_velchi:0.00000008	Zebrina_GF:0.00000023):0.00000008):0.00000016):0.00000001):0.01310226	(Pisang_Klutuk_Walung:0.00000001	(Lal_Velchi:0.00000001	(Pisang_Batu:0.00000001	(Honduras:0.00000001	(Saba:0.00000001	(Dole:0.00000001	((Textilis:0.07038543	Khae_Phrae:0.00000001):0.00443854	(Kunnan:0.00000001	Kluai_Tiparot:0.00000028):0.00000001):0.00910048):0.00000001):0.00000001):0.00000001):0.00000001):0.00000001):0.00429963):0.00000027):0.00000021):0.00000029):0.00000018):0.00000026):0.00000020):0.00000001):0.00000018):0.00000023):0.00000018):0.00000015):0.00000014):0.01317909);
(Textilis:0.10580830	(Kluai_Tiparot:0.00000001	Kunnan:0.00000028):0.00000679	(Khae_Phrae:0.00000061	((Tomolo:0.00000001	DH_Pahang:0.00000013):0.00872625	((Lady_Finger:0.00000023	(Saba:0.00000001	(Lal_Velchi:0.00000001	(Honduras:0.00000001	(Pisang_Klutuk_Walung:0.00000001	(Dole:0.00000001	(Yawa_2:0.00425072	Pisang_Batu:0.00000001):0.00000001):0.00000001):0.00000001):0.00000001):0.00000013):0.01317272):0.00000710	((Prata_Ana:0.00000001	(Long_Tavoy:0.00000001	(Truncata:0.00000001	(Calcutta_4:0.00000001	(Pelipita:0.00000001	(Agutay:0.00000001	(Pisang_Mas:0.00000001	(Musa_ornata:0.00000001	(Grande_Naine:0.00000001	(Orishele:0.00000001	(Banksii:0.00000001	(Malaccensis:0.00000001	(Pisang_Kayu:0.00000001	Foconah:0.00000001):0.00000001):0.00000001):0.00000001):0.00000001):0.00000001):0.00000001):0.00000001):0.00000001):0.00000001):0.00000001):0.00000001):0.00000014):0.00000022	((Wompa:0.00000001	(Ngombe:0.00000001	Mbwazirume:0.00000022):0.00000001):0.00427572	(Namwa_Khom:0.00000001	(Zebrina_GF:0.00000001	(Figue_Pomme_Geante:0.00000022	(Pisang_Ceylan:0.00000001	Safet_velchi:0.00000022):0.00000001):0.00000027):0.00000027):0.00427666):0.00000029):0.00000020):0.00000020):0.02095160):0.01508756);
(Khae_Phrae:0.00000022	(Textilis:0.16606290	(Kunnan:0.00000001	Kluai_Tiparot:0.00000029):0.00488817):0.00494617	((Pisang_Batu:0.00000001	(Yawa_2:0.01391725	(Dole:0.00000001	(Saba:0.00000001	(Honduras:0.00000001	(Pisang_Klutuk_Walung:0.00000021	Lal_Velchi:0.00000001):0.00000001):0.00000001):0.00000001):0.00000021):0.00000027):0.00916562	(((Mbwazirume:0.00000022	(Wompa:0.00000001	Ngombe:0.00000001):0.00000001):0.00455063	(Truncata:0.00000001	(Banksii:0.00000001	(Orishele:0.00000001	(Pelipita:0.00000001	((Long_Tavoy:0.00000001	(Musa_ornata:0.00000001	(Grande_Naine:0.00000001	Pisang_Mas:0.00916417):0.00000022):0.00000020):0.00000028	(Calcutta_4:0.00000001	(Foconah:0.00000001	(Agutay:0.00000001	Malaccensis:0.00000001):0.00000001):0.00000001):0.00000001):0.00000018):0.00000030):0.00000022):0.00000022):0.00000019):0.00000019	((Tomolo:0.00000001	DH_Pahang:0.00000023):0.00455538	(Lady_Finger:0.00000027	(Pisang_Kayu:0.00000020	(Prata_Ana:0.00000001	(Safet_velchi:0.00000012	(Namwa_Khom:0.00000001	(Pisang_Ceylan:0.00000001	(Zebrina_GF:0.00000001	Figue_Pomme_Geante:0.00000018):0.00000021):0.00000020):0.00000012):0.01406064):0.00000020):0.00000029):0.00000022):0.00000021):0.00000022):0.01493889);
(Mbwazirume:0.00000014	(Wompa:0.00000001	(Textilis:0.11281104	(((DH_Pahang:0.00000020	Tomolo:0.00000001):0.00426493	(Yawa_2:0.00394571	(Pisang_Ceylan:0.00000001	(Namwa_Khom:0.00000001	(Safet_velchi:0.00000018	(Zebrina_GF:0.00000001	Figue_Pomme_Geante:0.00000002):0.00000001):0.00000018):0.00000018):0.00233311):0.00225898):0.00000023	(Calcutta_4:0.00000001	(Pisang_Kayu:0.00000001	(Grande_Naine:0.00000001	(Saba:0.00000001	(Khae_Phrae:0.00000001	(Lal_Velchi:0.00000001	(Foconah:0.00000001	(Pisang_Batu:0.00000001	(Honduras:0.00000001	(Prata_Ana:0.00000001	(Pisang_Klutuk_Walung:0.00000001	(Malaccensis:0.00000001	(Pelipita:0.00000001	(Kluai_Tiparot:0.00000001	(Agutay:0.00000001	(Truncata:0.00000001	(Banksii:0.00000001	(Musa_ornata:0.00000001	(Dole:0.00000001	(Kunnan:0.00000001	(Long_Tavoy:0.00000001	(Lady_Finger:0.00000001	(Orishele:0.00000001	Pisang_Mas:0.00000001):0.00000001):0.00000002):0.00000001):0.00000001):0.00000001):0.00000001):0.00000001):0.00000001):0.00000001):0.00000001):0.00000001):0.00000001):0.00000001):0.00000001):0.00000001):0.00000001):0.00000001):0.00000001):0.00000001):0.00000001):0.00000001):0.00000001):0.00000025):0.00010208):0.00850520):0.00000001	Ngombe:0.00000016);
(Kunnan:0.00000001	Textilis:0.13538087	(Kluai_Tiparot:0.00000020	(Khae_Phrae:0.00000019	(Prata_Ana:0.00000016	(((Lady_Finger:0.00000001	(Pisang_Mas:0.00435899	(((Namwa_Khom:0.00000001	(Pisang_Ceylan:0.00000001	Safet_velchi:0.00000018):0.00000015):0.00000021	(Zebrina_GF:0.00000001	Figue_Pomme_Geante:0.00000030):0.00000015):0.00874476	(Pisang_Kayu:0.00000001	((Wompa:0.00000001	(Ngombe:0.00000001	Mbwazirume:0.00000028):0.00000001):0.00876296	(Tomolo:0.00000001	DH_Pahang:0.00000018):0.00433531):0.00000023):0.00000015):0.00000019):0.00000019):0.00000053	(Honduras:0.00000001	(Pisang_Batu:0.00000001	(Dole:0.00000001	(Pisang_Klutuk_Walung:0.00000001	(Lal_Velchi:0.00000001	(Yawa_2:0.00875552	Saba:0.00000001):0.00000001):0.00000001):0.00000001):0.00000001):0.00000001):0.00432185):0.00000019	(Musa_ornata:0.00000001	(Grande_Naine:0.00000001	(Pelipita:0.00000001	((Truncata:0.00000001	(Malaccensis:0.00000001	Orishele:0.00000017):0.00000024):0.00000026	(Agutay:0.00000001	(Calcutta_4:0.00000001	(Long_Tavoy:0.00000001	(Foconah:0.00000001	Banksii:0.00000001):0.00000001):0.00000001):0.00000001):0.00000001):0.00000018):0.00000021):0.00000021):0.00000015):0.00000019):0.00917103):0.00446071):0.00000001);
(Namwa_Khom:0.00000001	(Safet_velchi:0.00000015	(Zebrina_GF:0.00000001	(Pisang_Ceylan:0.00000001	Figue_Pomme_Geante:0.00000010):0.00000010):0.00000001):0.00000023	((Khae_Phrae:0.00455084	Tomolo:0.00000029):0.00000022	((Mbwazirume:0.00000028	(Wompa:0.00000001	Ngombe:0.00000001):0.00000001):0.00447958	((((Pisang_Klutuk_Walung:0.00000001	(Lal_Velchi:0.00000001	(Dole:0.00000001	(Pisang_Batu:0.00000001	(Yawa_2:0.01368189	(Textilis:0.08011385	(Kluai_Tiparot:0.00000001	Kunnan:0.00000027):0.00000001):0.00453662):0.00000021):0.00000001):0.00000001):0.00000001):0.00000001	(Saba:0.00000001	Honduras:0.00000001):0.00000001):0.00424320	(Lady_Finger:0.00000001	Prata_Ana:0.00000001):0.00000046):0.00018007	(Pisang_Mas:0.00000001	(Pelipita:0.00000001	(Agutay:0.00000001	(Banksii:0.00000001	(Orishele:0.00000001	(Long_Tavoy:0.00000001	(Musa_ornata:0.00000001	(Pisang_Kayu:0.00000001	(Truncata:0.00000001	(Malaccensis:0.00000001	(DH_Pahang:0.00000001	(Foconah:0.00000001	(Grande_Naine:0.00000001	Calcutta_4:0.00000001):0.00000001):0.00000001):0.00000001):0.00000001):0.00000001):0.00000001):0.00000001):0.00000001):0.00000001):0.00000001):0.00000001):0.00000001):0.00000028):0.00000022):0.00000022):0.01370019);
(Yawa_2:0.00579611	Saba:0.00000001	(Pisang_Klutuk_Walung:0.00000001	((Pisang_Batu:0.00000001	(Dole:0.00000001	(Lal_Velchi:0.00000001	(Honduras:0.00000001	(Kluai_Tiparot:0.00000001	Kunnan:0.00000002):0.00000001):0.00000001):0.00000001):0.00000001):0.00000023	(Textilis:1.84156970	((Lady_Finger:0.00000028	(Prata_Ana:0.00000026	(Zebrina_GF:0.00000001	(Pisang_Ceylan:0.00000001	(Namwa_Khom:0.00000001	(Safet_velchi:0.00000001	Figue_Pomme_Geante:0.00000023):0.00000001):0.00604397):0.00001297):0.00000445):0.00000019):0.00000024	(Grande_Naine:0.00000001	(Tomolo:0.00000001	(Ngombe:0.00000001	(Pelipita:0.00000001	(Agutay:0.00000001	(Mbwazirume:0.00000001	(Khae_Phrae:0.00000001	(Foconah:0.00000001	(DH_Pahang:0.00000001	(Orishele:0.00000001	(Truncata:0.00000001	(Long_Tavoy:0.00000001	(Pisang_Kayu:0.00000001	(Malaccensis:0.00000001	(Banksii:0.00000001	(Calcutta_4:0.00000001	(Pisang_Mas:0.00000001	(Wompa:0.00000001	Musa_ornata:0.00000001):0.00000001):0.00000001):0.00000001):0.00000001):0.00000001):0.00000001):0.00000001):0.00000001):0.00000001):0.00000001):0.00000001):0.00000001):0.00000001):0.00000001):0.00000001):0.00000001):0.00000001):0.00000016):0.03460620):0.00735762):0.00000001):0.00000024);
(Kunnan:0.00000001	Textilis:0.12170840	((Khae_Phrae:0.00000001	Kluai_Tiparot:0.00000029):0.00000001	(Pisang_Mas:0.00370467	(Pisang_Kayu:0.00000001	((Pisang_Klutuk_Walung:0.00000001	(Agutay:0.00000001	(DH_Pahang:0.00000001	(Wompa:0.00000001	(Foconah:0.00000001	(Banksii:0.00000001	(Namwa_Khom:0.00000001	(Orishele:0.00000001	(Pisang_Batu:0.00000001	(Lal_Velchi:0.00000001	(Mbwazirume:0.00000001	((Dole:0.00000001	(Tomolo:0.00000001	(Saba:0.00000001	(Yawa_2:0.00000001	Zebrina_GF:0.00000031):0.00000026):0.00000025):0.00000013):0.00000020	(Musa_ornata:0.00000001	(Prata_Ana:0.00000001	(Truncata:0.00000001	(Ngombe:0.00000001	Pelipita:0.00000001):0.00000001):0.00000001):0.00000001):0.00000001):0.00000011):0.00000006):0.00000003):0.00000002):0.00000001):0.00000001):0.00000001):0.00000001):0.00000001):0.00000001):0.00000001):0.00000001	(Honduras:0.00000001	(Safet_velchi:0.00000001	(Lady_Finger:0.00000001	(Long_Tavoy:0.00000001	(Pisang_Ceylan:0.00000001	(Malaccensis:0.00000001	(Calcutta_4:0.00000001	(Grande_Naine:0.00000001	Figue_Pomme_Geante:0.00000001):0.00000001):0.00000001):0.00000001):0.00000001):0.00000001):0.00000001):0.00000001):0.00000001):0.00000015):0.00000015):0.00787970):0.00000021);
(Yawa_2:0.00947703	(Safet_velchi:0.00000001	(Figue_Pomme_Geante:0.00000025	((Mbwazirume:0.00000001	(Wompa:0.00000022	Ngombe:0.00000026):0.00000001):0.01446714	((Lady_Finger:0.00000016	((Pisang_Klutuk_Walung:0.00000001	(Honduras:0.00000001	(Dole:0.00000001	(Lal_Velchi:0.00000001	(Pisang_Batu:0.00000001	(Saba:0.00000001	((Khae_Phrae:0.00000001	Textilis:0.21039667):0.00480308	(Kluai_Tiparot:0.00000001	Kunnan:0.00000030):0.00000001):0.00484683):0.00000001):0.00000001):0.00000001):0.00000001):0.00000001):0.00469135	(Pisang_Kayu:0.00000019	(Pisang_Mas:0.00470743	(DH_Pahang:0.00000025	Tomolo:0.00000022):0.00468558):0.00000021):0.00000024):0.00000018):0.00000019	(Grande_Naine:0.00000001	(Long_Tavoy:0.00000001	(Pelipita:0.00000001	(Calcutta_4:0.00000001	(Malaccensis:0.00000001	(Agutay:0.00000001	(Banksii:0.00000001	(Truncata:0.00000001	(Prata_Ana:0.00000020	(Orishele:0.00000001	(Foconah:0.00000001	Musa_ornata:0.00000001):0.00000001):0.00000001):0.00000027):0.00000016):0.00000009):0.00000005):0.00000003):0.00000002):0.00000002):0.00000002):0.00000019):0.00000029):0.01434874):0.00000001):0.00000021	(Namwa_Khom:0.00000011	(Pisang_Ceylan:0.00000021	Zebrina_GF:0.00000018):0.00000018):0.00000011);
(Kluai_Tiparot:0.00000001	(Kunnan:0.00000001	(Textilis:0.03580007	Khae_Phrae:0.00000001):0.00900227):0.00000001	(Dole:0.00000001	(Honduras:0.00000001	(Lal_Velchi:0.00000001	(Saba:0.00000001	(Pisang_Klutuk_Walung:0.00000001	(Pisang_Batu:0.00000001	(((Yawa_2:0.00786496	(Namwa_Khom:0.00000021	(Safet_velchi:0.00000027	Figue_Pomme_Geante:0.00000001):0.00000001):0.00000021):0.01651826	((Lady_Finger:0.00000024	Zebrina_GF:0.00000002):0.00000024	((Ngombe:0.00000001	(Wompa:0.00000001	Mbwazirume:0.00000001):0.00000001):0.00266199	(Tomolo:0.00000001	Pisang_Ceylan:0.00000001):0.00000023):0.00120310):0.00000014):0.00000013	(Malaccensis:0.00000001	((Foconah:0.00000001	(Long_Tavoy:0.00000001	(Pisang_Mas:0.00219920	Pisang_Kayu:0.00000001):0.00166974):0.00000017):0.00000027	(Prata_Ana:0.00000001	(Musa_ornata:0.00000001	(DH_Pahang:0.00000001	(Banksii:0.00000001	(Truncata:0.00000001	(Grande_Naine:0.00000001	(Pelipita:0.00000001	(Agutay:0.00000001	(Calcutta_4:0.00000001	Orishele:0.00000001):0.00000001):0.00000001):0.00000001):0.00000001):0.00000001):0.00000001):0.00000001):0.00000001):0.00000001):0.00000027):0.00000013):0.00807382):0.00000001):0.00000001):0.00000001):0.00000001):0.00000001):0.01415117);
(Yawa_2:0.00938328	(Namwa_Khom:0.00000001	(Safet_velchi:0.00000001	(Zebrina_GF:0.00000027	((DH_Pahang:0.00000025	Tomolo:0.00000001):0.00464934	((Dole:0.00000001	(Honduras:0.00000001	(Pisang_Klutuk_Walung:0.00000001	(Pisang_Batu:0.00000001	(Lal_Velchi:0.00000001	(Saba:0.00000001	((Textilis:0.09103763	Khae_Phrae:0.00000001):0.00478741	(Kluai_Tiparot:0.00000001	Kunnan:0.00000030):0.00000001):0.00482384):0.00000001):0.00000001):0.00000001):0.00000001):0.00000001):0.00465346	((Lady_Finger:0.00000018	(Mbwazirume:0.00000001	(Wompa:0.00000001	Ngombe:0.00000001):0.00000001):0.00464764):0.00000022	((Pelipita:0.00000001	(Foconah:0.00000001	(Truncata:0.00000001	(Long_Tavoy:0.00000001	(Banksii:0.00000001	(Prata_Ana:0.00000001	(Orishele:0.00000001	(Calcutta_4:0.00000001	Musa_ornata:0.00000001):0.00000001):0.00000001):0.00000001):0.00000001):0.00000001):0.00000001):0.00000001):0.00000001	(Agutay:0.00000001	(Grande_Naine:0.00000001	(Pisang_Kayu:0.00000021	(Malaccensis:0.00000001	Pisang_Mas:0.00951006):0.00000001):0.00000023):0.00000020):0.00000021):0.00000023):0.00000020):0.00000020):0.01427818):0.00000044):0.00000001):0.00000001	(Figue_Pomme_Geante:0.00000016	Pisang_Ceylan:0.00000021):0.00000019);
((Figue_Pomme_Geante:0.00000020	(Pisang_Ceylan:0.00000001	Safet_velchi:0.00000024):0.00000001):0.00000019	(Namwa_Khom:0.00000022	Zebrina_GF:0.00000001):0.00000020	(((Pisang_Klutuk_Walung:0.00000001	(Honduras:0.00000001	(Kluai_Tiparot:0.00000001	(Pisang_Batu:0.00000001	(Dole:0.00000001	(Lal_Velchi:0.00000001	(Saba:0.00000001	(Yawa_2:0.01634501	Kunnan:0.00000001):0.00000001):0.00000001):0.00000001):0.00000001):0.00000001):0.00000001):0.00000001):0.01608977	(Lady_Finger:0.00000001	Textilis:0.27828508):0.00000001):0.00000396	(Prata_Ana:0.00000031	((Tomolo:0.00000001	DH_Pahang:0.00000020):0.00517412	(Pelipita:0.00000001	((Mbwazirume:0.00000001	(Ngombe:0.00000001	Wompa:0.00000028):0.00000001):0.00517230	(Long_Tavoy:0.00000001	(Foconah:0.00000001	(Orishele:0.00000001	(Truncata:0.00000001	(Banksii:0.00000001	(Pisang_Mas:0.00000001	(Khae_Phrae:0.00000001	(Musa_ornata:0.00000001	(Pisang_Kayu:0.00000001	(Malaccensis:0.00000001	(Calcutta_4:0.00000001	(Agutay:0.00000001	Grande_Naine:0.00000001):0.00000001):0.00000001):0.00000001):0.00000001):0.00000001):0.00000001):0.00000001):0.00000001):0.00000001):0.00000001):0.00000001):0.00000001):0.00000001):0.00000020):0.00000025):0.00000025):0.01609486);
(Namwa_Khom:0.00000001	Figue_Pomme_Geante:0.00000001	((Yawa_2:0.01698948	(Safet_velchi:0.00000018	(Zebrina_GF:0.00000023	((Prata_Ana:0.00000001	((Lal_Velchi:0.00000001	(Honduras:0.00000001	(Pisang_Batu:0.00000001	(Pisang_Klutuk_Walung:0.00000001	(Kunnan:0.00000024	(Kluai_Tiparot:0.00000001	Textilis:0.16160298):0.00000024):0.00426201):0.00000001):0.00000001):0.00000001):0.00000001	(Saba:0.00000001	Dole:0.00000001):0.00000001):0.01281314):0.00000001	((Wompa:0.00000001	(Mbwazirume:0.00000001	Ngombe:0.00000021):0.00000001):0.00848073	(Tomolo:0.00000024	(Lady_Finger:0.00000022	(Khae_Phrae:0.00428750	(Long_Tavoy:0.00000001	(Agutay:0.00000001	(Banksii:0.00000001	(Musa_ornata:0.00000001	(Pelipita:0.00000001	(DH_Pahang:0.00000001	(Foconah:0.00000001	(Truncata:0.00000001	(Grande_Naine:0.00000001	(Malaccensis:0.00000001	(Calcutta_4:0.00000001	(Pisang_Kayu:0.00000024	(Orishele:0.00000001	Pisang_Mas:0.00846264):0.00000001):0.00000013):0.00000013):0.00000018):0.00000026):0.00000015):0.00000009):0.00000005):0.00000003):0.00000002):0.00000002):0.00000002):0.00000014):0.00000021):0.00000021):0.00000026):0.00000016):0.02195791):0.00000091):0.00000018):0.00000021	Pisang_Ceylan:0.00000023):0.00000015);
(Kluai_Tiparot:0.00000001	(Dole:0.00000001	(Honduras:0.00000001	(Pisang_Klutuk_Walung:0.00000001	(Saba:0.00000001	(Kunnan:0.00000001	(Lal_Velchi:0.00000001	(Yawa_2:0.00431194	Pisang_Batu:0.00000001):0.00000001):0.00000001):0.00000001):0.00000001):0.00000001):0.00000001):0.00000020	((Lady_Finger:0.00000001	(Zebrina_GF:0.00000001	(Malaccensis:0.00000001	(Truncata:0.00000001	(DH_Pahang:0.00000001	(Tomolo:0.00000001	(Pisang_Mas:0.00000001	(Long_Tavoy:0.00000001	(Orishele:0.00000001	(Musa_ornata:0.00000001	(Agutay:0.00000001	(Grande_Naine:0.00000001	(Prata_Ana:0.00000001	(Ngombe:0.00000001	(Pelipita:0.00000001	(Foconah:0.00000001	(Khae_Phrae:0.00000001	(Banksii:0.00000001	(Mbwazirume:0.00000001	(Calcutta_4:0.00000001	(Pisang_Kayu:0.00000001	(Wompa:0.00000001	Textilis:0.08483252):0.00000027):0.00000017):0.00000013):0.00000028):0.00000017):0.00000024):0.00000013):0.00000018):0.00000010):0.00000005):0.00000003):0.00000002):0.00000001):0.00000001):0.00000001):0.00000001):0.00000001):0.00000001):0.00000001):0.00000020):0.00000020):0.00000025	(Pisang_Ceylan:0.00000001	(Safet_velchi:0.00000001	(Namwa_Khom:0.00000001	Figue_Pomme_Geante:0.00000001):0.00000001):0.00222936):0.00200714):0.00872351);
(Pisang_Ceylan:0.00000001	(Figue_Pomme_Geante:0.00000001	Namwa_Khom:0.00000002):0.00000001	((Yawa_2:0.00536900	(Tomolo:0.00000016	((Wompa:0.00000001	(Ngombe:0.00000001	Mbwazirume:0.00000001):0.00000001):0.00893236	(Lal_Velchi:0.00000001	(((Khae_Phrae:0.00000001	Textilis:0.11155639):0.00000021	(Kluai_Tiparot:0.00000001	Kunnan:0.00000022):0.00000001):0.00931500	(Pisang_Klutuk_Walung:0.00000001	(Calcutta_4:0.00000001	(Musa_ornata:0.00000001	(Dole:0.00000001	(Malaccensis:0.00000001	(Orishele:0.00000001	(Pisang_Kayu:0.00000001	(Pisang_Mas:0.00000001	(Pelipita:0.00000001	(Banksii:0.00000001	(Agutay:0.00000001	(DH_Pahang:0.00000001	(Honduras:0.00000001	(Lady_Finger:0.00000001	(Long_Tavoy:0.00000001	(Truncata:0.00000001	(Saba:0.00000001	(Foconah:0.00000001	(Prata_Ana:0.00000001	(Pisang_Batu:0.00000001	Grande_Naine:0.00000001):0.00000001):0.00000001):0.00000001):0.00000001):0.00000001):0.00000001):0.00000001):0.00000001):0.00000001):0.00000001):0.00000001):0.00000001):0.00000001):0.00000001):0.00000001):0.00000001):0.00000001):0.00000001):0.00000001):0.00000001):0.00000001):0.00000023):0.00000020):0.01688723):0.00461437	(Zebrina_GF:0.00000001	Safet_velchi:0.00000021):0.00000014):0.00000026);
(Tomolo:0.00000001	DH_Pahang:0.00000001	(Mbwazirume:0.00000001	(Malaccensis:0.00000001	(Foconah:0.00000001	((Wompa:0.00000001	(Agutay:0.00000001	(Orishele:0.00000001	(Pelipita:0.00000001	(Pisang_Kayu:0.00000001	(Banksii:0.00000001	(Truncata:0.00000001	(Musa_ornata:0.00000001	(Grande_Naine:0.00000001	(((Pisang_Klutuk_Walung:0.00000001	((Kluai_Tiparot:0.00000001	Kunnan:0.00000001):0.00413115	(Pisang_Batu:0.00000001	(Honduras:0.00000001	(Lal_Velchi:0.00000001	(Dole:0.00000001	(Yawa_2:0.00820561	Saba:0.00000001):0.00000001):0.00000001):0.00000001):0.00000013):0.00000013):0.00000013):0.00814464	((Textilis:0.08911474	Khae_Phrae:0.00000001):0.00410281	(Long_Tavoy:0.00000027	(Namwa_Khom:0.00000017	(Figue_Pomme_Geante:0.00000001	(Safet_velchi:0.00000022	(Pisang_Ceylan:0.00000001	Zebrina_GF:0.00000001):0.00000001):0.00000001):0.00000001):0.00811565):0.00000029):0.00000029):0.00000027	(Lady_Finger:0.00000027	Prata_Ana:0.00000001):0.00000027):0.00000017):0.00000030):0.00000019):0.00000014):0.00000018):0.00000013):0.00000018):0.00000027):0.00000016):0.00000001	(Calcutta_4:0.00000021	(Pisang_Mas:0.00000001	Ngombe:0.00000001):0.00000001):0.00000027):0.00000014):0.00000029):0.00000019):0.00813885);
((Prata_Ana:0.00000019	((Namwa_Khom:0.00000028	(Figue_Pomme_Geante:0.00000001	(Safet_velchi:0.00000010	(Zebrina_GF:0.00000036	Pisang_Ceylan:0.00000023):0.00000023):0.00000010):0.00000001):0.01767460	(Lady_Finger:0.00000028	((Mbwazirume:0.00000015	(Ngombe:0.00000001	Wompa:0.00000002):0.00000015):0.01815932	(Textilis:0.24219851	((Honduras:0.00000001	(Kluai_Tiparot:0.00000001	(Kunnan:0.00000001	(Pisang_Klutuk_Walung:0.00000001	(Saba:0.00000001	Pisang_Batu:0.00000002):0.00000001):0.00000001):0.00000001):0.00000001):0.00000020	(Lal_Velchi:0.00000001	(Yawa_2:0.01813734	Dole:0.00000001):0.00000025):0.00000001):0.02466397):0.00000211):0.00000034):0.00000028):0.00000030):0.00000021	Tomolo:0.00000024	(Agutay:0.00000001	(Foconah:0.00000001	(Pisang_Mas:0.00000001	(Malaccensis:0.00000001	(Pelipita:0.00000001	(Calcutta_4:0.00000001	(Long_Tavoy:0.00000001	(Orishele:0.00000001	(Musa_ornata:0.00000001	(DH_Pahang:0.00000001	(Khae_Phrae:0.00000001	(Banksii:0.00000001	(Grande_Naine:0.00000001	(Pisang_Kayu:0.00000001	Truncata:0.00000001):0.00000001):0.00000001):0.00000001):0.00000001):0.00000001):0.00000001):0.00000001):0.00000001):0.00000001):0.00000001):0.00000001):0.00000001):0.00000001):0.00000021);
(Kunnan:0.00000015	(Kluai_Tiparot:0.00000001	Textilis:0.11642774):0.00000015	(Yawa_2:0.00829035	(Pisang_Klutuk_Walung:0.00000001	((Dole:0.00000002	(Pisang_Batu:0.00000001	(Honduras:0.00000001	(Saba:0.00000001	Lal_Velchi:0.00000002):0.00000001):0.00000001):0.00000019):0.00000019	(((Ngombe:0.00000017	(Wompa:0.00000001	Mbwazirume:0.00000001):0.00000001):0.00408127	(Tomolo:0.00000001	(Pisang_Mas:0.00834655	(Lady_Finger:0.00000029	(Prata_Ana:0.00000001	((Safet_velchi:0.00000031	(Pisang_Ceylan:0.00000001	Figue_Pomme_Geante:0.00000024):0.00000001):0.00000030	(Namwa_Khom:0.00000017	Zebrina_GF:0.00000001):0.00000030):0.00828769):0.00000001):0.00000013):0.00000030):0.00000024):0.00000017	(Foconah:0.00000001	(Agutay:0.00000001	(Banksii:0.00000001	((DH_Pahang:0.00000001	(Musa_ornata:0.00000001	(Truncata:0.00000001	Pisang_Kayu:0.00000001):0.00000021):0.00000013):0.00000028	(Malaccensis:0.00000001	(Calcutta_4:0.00000001	(Orishele:0.00000001	(Pelipita:0.00000001	(Grande_Naine:0.00000001	(Long_Tavoy:0.00000001	Khae_Phrae:0.00420999):0.00000026):0.00000015):0.00000021):0.00000012):0.00000007):0.00000001):0.00000029):0.00000025):0.00000025):0.00000017):0.00828498):0.00000015):0.00000015):0.00421072);
(Safet_velchi:0.00000001	Zebrina_GF:0.00000020	(Namwa_Khom:0.00000001	((Pisang_Ceylan:0.00000001	Figue_Pomme_Geante:0.00000017):0.00000013	(((Lady_Finger:0.00000001	Prata_Ana:0.00000001):0.00000001	(Truncata:0.00000001	(Musa_ornata:0.00000001	(Long_Tavoy:0.00000001	(Calcutta_4:0.00000001	(Ngombe:0.00000001	(Agutay:0.00000001	(Grande_Naine:0.00000001	(Orishele:0.00000001	(Pisang_Kayu:0.00000001	(Pelipita:0.00000001	(Malaccensis:0.00000001	(Khae_Phrae:0.00000001	(Pisang_Mas:0.00000001	(Mbwazirume:0.00000001	(Foconah:0.00000001	(Banksii:0.00000001	(Tomolo:0.00000001	DH_Pahang:0.00000001):0.00402610):0.00000015):0.00000020):0.00000028):0.00000015):0.00000008):0.00000005):0.00000003):0.00000001):0.00000001):0.00000001):0.00000001):0.00000001):0.00000001):0.00000001):0.00000001):0.00000013):0.00000013	(Wompa:0.00000001	(Yawa_2:0.00809196	((Textilis:0.08386618	Kluai_Tiparot:0.00000026):0.00000027	(Honduras:0.00000001	((Lal_Velchi:0.00000019	Pisang_Batu:0.00000001):0.00000022	(Kunnan:0.00000001	(Dole:0.00000013	(Pisang_Klutuk_Walung:0.00000001	Saba:0.00000001):0.00000001):0.00000030):0.00000019):0.00000022):0.00000027):0.00000020):0.01209827):0.00001889):0.00814334):0.00000001):0.00000014);
(Safet_velchi:0.00000001	(Pisang_Ceylan:0.00000001	(Zebrina_GF:0.00000001	Figue_Pomme_Geante:0.00000001):0.00000001):0.00000020	(Namwa_Khom:0.00000024	(Yawa_2:0.01624623	(((Saba:0.00000001	(Pisang_Batu:0.00000001	(Lal_Velchi:0.00000001	(Dole:0.00000001	((Textilis:0.16524198	Khae_Phrae:0.00000001):0.00435239	(Kunnan:0.00000001	Kluai_Tiparot:0.00000026):0.00000001):0.00437885):0.00000001):0.00000001):0.00000001):0.00000001	(Honduras:0.00000001	Pisang_Klutuk_Walung:0.00000001):0.00000001):0.00429594	(((Ngombe:0.00000001	(Mbwazirume:0.00000001	Wompa:0.00000001):0.00000001):0.00429451	(Truncata:0.00000001	(Banksii:0.00000001	(Agutay:0.00000001	(Orishele:0.00000001	(Musa_ornata:0.00000001	(Long_Tavoy:0.00000001	(Malaccensis:0.00000001	(Pisang_Kayu:0.00000001	(Pisang_Mas:0.00000001	(Foconah:0.00000001	(Calcutta_4:0.00000001	(DH_Pahang:0.00000001	(Grande_Naine:0.00000001	(Pelipita:0.00000001	Prata_Ana:0.00000001):0.00000001):0.00000001):0.00000001):0.00000001):0.00000001):0.00000001):0.00000001):0.00000001):0.00000001):0.00000001):0.00000001):0.00000001):0.00000001):0.00000028):0.00000019	(Tomolo:0.00000013	Lady_Finger:0.00000026):0.00000013):0.00000066):0.01518477):0.00394035):0.00000022);
(DH_Pahang:0.00000014	Tomolo:0.00000001	((Wompa:0.00000001	(Ngombe:0.00000001	Mbwazirume:0.00000023):0.00000001):0.00855723	((Lady_Finger:0.00000028	((Khae_Phrae:0.00000020	(Kunnan:0.00000029	(Kluai_Tiparot:0.00000001	Textilis:0.12321949):0.00000001):0.00428974):0.00431938	(Pisang_Mas:0.00425901	Prata_Ana:0.00000027):0.00000013):0.00000018):0.00000019	((Pisang_Kayu:0.00000001	((Figue_Pomme_Geante:0.00000001	(Namwa_Khom:0.00000001	(Yawa_2:0.00000021	(Lal_Velchi:0.00000001	(Pisang_Batu:0.00000001	(Saba:0.00000001	(Pisang_Klutuk_Walung:0.00000001	(Dole:0.00000001	Honduras:0.00000001):0.00000001):0.00000001):0.00000001):0.00000001):0.00421154):0.00421162):0.00000001):0.00000001	(Safet_velchi:0.00000001	Zebrina_GF:0.00000019):0.00000001):0.00422521):0.00000019	(Pisang_Ceylan:0.00000015	(Calcutta_4:0.00000001	(Truncata:0.00000001	(Agutay:0.00000001	((Long_Tavoy:0.00000001	Musa_ornata:0.00000014):0.00000017	(Foconah:0.00000001	(Grande_Naine:0.00000001	(Banksii:0.00000001	(Orishele:0.00000001	(Malaccensis:0.00000001	Pelipita:0.00000001):0.00000001):0.00000001):0.00000001):0.00000001):0.00000001):0.00000028):0.00000021):0.00000021):0.00000026):0.00000026):0.00000031):0.00000017):0.00856458);
(Yawa_2:0.00933167	(Pisang_Klutuk_Walung:0.00000001	(Lal_Velchi:0.00000001	(Pisang_Batu:0.00000001	(Dole:0.00000001	(Kunnan:0.00000001	(Kluai_Tiparot:0.00000001	(Honduras:0.00000001	(Textilis:0.18143416	((Prata_Ana:0.00000001	((Wompa:0.00000001	(Ngombe:0.00000001	Mbwazirume:0.00000023):0.00000001):0.00940213	(Figue_Pomme_Geante:0.00000025	(Pisang_Ceylan:0.00000001	(Namwa_Khom:0.00000001	(Zebrina_GF:0.00000001	Safet_velchi:0.00000022):0.00000023):0.00000023):0.00000014):0.00935670):0.00000024):0.00000024	(((Banksii:0.00000001	(Pelipita:0.00000001	(Pisang_Kayu:0.00000001	(DH_Pahang:0.00000001	Pisang_Mas:0.00462027):0.00000028):0.00000027):0.00000028):0.00000018	(Khae_Phrae:0.00000001	(Malaccensis:0.00000001	(Truncata:0.00000001	(Orishele:0.00000001	(Agutay:0.00000001	(Foconah:0.00000001	(Long_Tavoy:0.00000001	(Musa_ornata:0.00000001	Grande_Naine:0.00000001):0.00000001):0.00000001):0.00000001):0.00000001):0.00000001):0.00000001):0.00000001):0.00000001):0.00000018	(Calcutta_4:0.00000001	(Tomolo:0.00000013	Lady_Finger:0.00000002):0.00000013):0.00000001):0.00000022):0.02466513):0.00001239):0.00000001):0.00000001):0.00000001):0.00000001):0.00000001):0.00000001):0.00000020	Saba:0.00000015);
(Kluai_Tiparot:0.00000001	Textilis:0.05557495	(Kunnan:0.00000024	(Khae_Phrae:0.00000021	(Prata_Ana:0.00000027	(((Namwa_Khom:0.00000001	((Pisang_Ceylan:0.00000001	Figue_Pomme_Geante:0.00000027):0.00000013	(Yawa_2:0.00817669	(Safet_velchi:0.00000006	Zebrina_GF:0.00000026):0.00000006):0.00000029):0.00000025):0.00819878	(Lady_Finger:0.00000001	(((Wompa:0.00000001	(Ngombe:0.00000001	Mbwazirume:0.00000024):0.00000001):0.01247693	(DH_Pahang:0.00000019	Tomolo:0.00000001):0.00822861):0.00000018	((Honduras:0.00000001	(Dole:0.00000001	(Saba:0.00000001	Pisang_Klutuk_Walung:0.00000001):0.00000001):0.00000001):0.00000001	(Pisang_Batu:0.00000001	Lal_Velchi:0.00000001):0.00000001):0.00405581):0.00000025):0.00000018):0.00000029	((Pisang_Kayu:0.00000001	(Foconah:0.00000001	(Pisang_Mas:0.00000001	(Banksii:0.00000001	(Malaccensis:0.00000001	(Calcutta_4:0.00000001	(Agutay:0.00000001	(Long_Tavoy:0.00000001	(Truncata:0.00000001	(Musa_ornata:0.00000001	Grande_Naine:0.00000001):0.00000001):0.00000001):0.00000001):0.00000001):0.00000001):0.00000001):0.00000001):0.00000001):0.00000001):0.00000001	(Pelipita:0.00000001	Orishele:0.00000001):0.00000001):0.00000027):0.00000029):0.01821974):0.00436324):0.00000001);
(Wompa:0.00000001	(Mbwazirume:0.00000001	(Ngombe:0.00000012	(Pisang_Mas:0.00452292	(((Tomolo:0.00000001	DH_Pahang:0.00000029):0.00911803	((((Kunnan:0.00000001	Kluai_Tiparot:0.00000023):0.00460040	(Dole:0.00000002	(Pisang_Klutuk_Walung:0.00000001	(Pisang_Batu:0.00000001	Saba:0.00000002):0.00000001):0.00000015):0.00000015):0.00000022	(Lal_Velchi:0.00000001	(Yawa_2:0.00449476	Honduras:0.00000001):0.00000020):0.00000001):0.00909036	(Namwa_Khom:0.00000001	((Safet_velchi:0.00000001	Figue_Pomme_Geante:0.00000001):0.00000021	Zebrina_GF:0.00000001):0.00000021):0.00449417):0.00000026):0.00000020	(Pisang_Kayu:0.00000031	((Prata_Ana:0.00000019	(Lady_Finger:0.00000020	(Textilis:0.04934670	Khae_Phrae:0.00000025):0.00460212):0.00000019):0.00000018	(Orishele:0.00000001	(Agutay:0.00000001	(Calcutta_4:0.00000001	(Malaccensis:0.00000001	(Grande_Naine:0.00000001	(Foconah:0.00000001	(Truncata:0.00000001	((Long_Tavoy:0.00000001	Pelipita:0.00000020):0.00000020	(Musa_ornata:0.00000001	Banksii:0.00000001):0.00000001):0.00000029):0.00000017):0.00000010):0.00000006):0.00000004):0.00000003):0.00000003):0.00000023):0.00000030):0.00000030):0.00000022):0.01863845):0.00000012):0.00000001	Pisang_Ceylan:0.00000018);
(Kluai_Tiparot:0.00000029	(Kunnan:0.00000001	Textilis:0.15443458):0.00000029	(Yawa_2:0.00882373	(Lal_Velchi:0.00000001	(Dole:0.00000001	(Pisang_Batu:0.00000001	(Honduras:0.00000001	(Pisang_Klutuk_Walung:0.00000001	(Saba:0.00000001	(((Prata_Ana:0.00000022	Lady_Finger:0.00000029):0.00000029	((Wompa:0.00000001	(Mbwazirume:0.00000001	Ngombe:0.00000026):0.00000001):0.00869849	((Zebrina_GF:0.00000001	Safet_velchi:0.00000020):0.00000024	(Namwa_Khom:0.00000001	(Pisang_Ceylan:0.00000001	Figue_Pomme_Geante:0.00000001):0.00000020):0.00000001):0.00870899):0.00000017):0.00000028	((DH_Pahang:0.00000015	Tomolo:0.00000001):0.00430629	(Malaccensis:0.00000001	(Pelipita:0.00000001	(Orishele:0.00000001	(Banksii:0.00000001	((Pisang_Mas:0.00000001	Khae_Phrae:0.00438824):0.00000014	(Musa_ornata:0.00000001	(Calcutta_4:0.00000001	(Truncata:0.00000001	(Pisang_Kayu:0.00000001	(Foconah:0.00000001	(Grande_Naine:0.00000001	(Long_Tavoy:0.00000001	Agutay:0.00000001):0.00000001):0.00000001):0.00000001):0.00000001):0.00000001):0.00000001):0.00000001):0.00000023):0.00000015):0.00000029):0.00000029):0.00000025):0.00000025):0.01315784):0.00000022):0.00000001):0.00000001):0.00000001):0.00000001):0.00000029):0.00437480);
(DH_Pahang:0.00000014	Tomolo:0.00000001	(((Yawa_2:0.00435323	(Safet_velchi:0.00000001	(Figue_Pomme_Geante:0.00000001	Namwa_Khom:0.00000021):0.00000001):0.00000001):0.00435312	(Foconah:0.00000001	((Truncata:0.00000001	(Long_Tavoy:0.00000001	(Calcutta_4:0.00000001	(Agutay:0.00000001	Pisang_Mas:0.00891387):0.00000020):0.00000018):0.00000025):0.00000021	(Orishele:0.00000001	(Banksii:0.00000001	(Musa_ornata:0.00000001	(Khae_Phrae:0.00000001	(Grande_Naine:0.00000001	(Pelipita:0.00000001	(Prata_Ana:0.00000001	Malaccensis:0.00000001):0.00000001):0.00000001):0.00000001):0.00000001):0.00000001):0.00000001):0.00000001):0.00000021):0.00000020):0.00000020	(((Kunnan:0.00000001	(Pisang_Batu:0.00000001	(Pisang_Klutuk_Walung:0.00000001	(Kluai_Tiparot:0.00000001	(Lal_Velchi:0.00000001	Saba:0.00000001):0.00000001):0.00000001):0.00000001):0.00000001):0.00000001	(Honduras:0.00000001	Dole:0.00000001):0.00000001):0.00436746	(((Ngombe:0.00000001	(Mbwazirume:0.00000001	Wompa:0.00000001):0.00000001):0.00881098	(Textilis:0.06368831	(Pisang_Kayu:0.00000001	Zebrina_GF:0.00000019):0.00000018):0.00000021):0.00000028	(Lady_Finger:0.00000029	Pisang_Ceylan:0.00000024):0.00000020):0.00000015):0.00000015):0.00881938);
(Figue_Pomme_Geante:0.00000013	Pisang_Ceylan:0.00000014	(Namwa_Khom:0.00000024	((Zebrina_GF:0.00000001	Safet_velchi:0.00000020):0.00000013	(Mbwazirume:0.00000001	((Wompa:0.00000027	(Prata_Ana:0.00000001	(Textilis:0.42561914	(Yawa_2:0.00927690	(Lady_Finger:0.00000001	(Dole:0.00000001	(Kluai_Tiparot:0.00000001	(Pisang_Batu:0.00000001	(Kunnan:0.00000001	(Lal_Velchi:0.00000001	(Saba:0.00000001	(Pisang_Klutuk_Walung:0.00000001	Honduras:0.00000001):0.00000001):0.00000001):0.00000001):0.00000001):0.00000001):0.00000001):0.00000020):0.00000030):0.00569589):0.00360386):0.00000001):0.00000052	(Khae_Phrae:0.00000001	(Pisang_Kayu:0.00000001	(Orishele:0.00000001	(Banksii:0.00000001	(Musa_ornata:0.00000001	(Foconah:0.00000001	(Truncata:0.00000001	(Pelipita:0.00000001	(Calcutta_4:0.00000001	(Agutay:0.00000001	(Ngombe:0.00000001	(Long_Tavoy:0.00000001	(Malaccensis:0.00000001	(Tomolo:0.00000001	(DH_Pahang:0.00000001	(Pisang_Mas:0.00000001	Grande_Naine:0.00000001):0.00000001):0.00000001):0.00000001):0.00000001):0.00000001):0.00000001):0.00000001):0.00000001):0.00000001):0.00000001):0.00000001):0.00000001):0.00000001):0.00000001):0.00000001):0.00000001):0.00000001):0.00930852):0.00000001):0.00000013);
(Tomolo:0.00000001	DH_Pahang:0.00000020	((Prata_Ana:0.00000001	(Grande_Naine:0.00000001	(Khae_Phrae:0.00000001	(Long_Tavoy:0.00000001	(Foconah:0.00000001	(Orishele:0.00000001	(Truncata:0.00000001	(Banksii:0.00000001	(Calcutta_4:0.00000001	(Agutay:0.00000001	(Musa_ornata:0.00000001	(Pisang_Mas:0.00000001	(Pelipita:0.00000001	(Malaccensis:0.00000001	Pisang_Kayu:0.00000001):0.00000001):0.00000001):0.00000001):0.00000001):0.00000001):0.00000001):0.00000001):0.00000001):0.00000001):0.00000001):0.00000001):0.00000001):0.00000030):0.00000030	(Pisang_Ceylan:0.00000015	(((Wompa:0.00000001	(Mbwazirume:0.00000001	Ngombe:0.00000019):0.00000001):0.00461169	(Zebrina_GF:0.00000001	Lady_Finger:0.00000002):0.00000030):0.00000019	((Textilis:0.08162107	(Honduras:0.00000001	(Pisang_Batu:0.00000001	(Dole:0.00000001	(Saba:0.00000001	(Pisang_Klutuk_Walung:0.00000001	(Kunnan:0.00000001	(Kluai_Tiparot:0.00000001	(Yawa_2:0.00456406	Lal_Velchi:0.00000026):0.00000028):0.00000001):0.00000001):0.00000001):0.00000001):0.00000001):0.00000001):0.00040880):0.01366366	(Namwa_Khom:0.00000001	(Figue_Pomme_Geante:0.00000001	Safet_velchi:0.00000017):0.00000001):0.00459238):0.00000022):0.00000015):0.00000015):0.00940104);
(Wompa:0.00000001	(Mbwazirume:0.00000001	Ngombe:0.00000023):0.00000001	((Prata_Ana:0.00000001	(Lady_Finger:0.00000031	((Safet_velchi:0.00000023	(Pisang_Ceylan:0.00000019	(Zebrina_GF:0.00000001	(Namwa_Khom:0.00000001	Figue_Pomme_Geante:0.00000001):0.00000021):0.00000001):0.00000020):0.00991637	(Tomolo:0.00000001	DH_Pahang:0.00000021):0.00489895):0.00000031):0.00000028):0.00000030	((Textilis:0.14254063	(Yawa_2:0.00993339	(Kunnan:0.00000001	(Kluai_Tiparot:0.00000001	(Lal_Velchi:0.00000001	(Pisang_Batu:0.00000001	(Saba:0.00000001	(Honduras:0.00000001	(Pisang_Klutuk_Walung:0.00000001	Dole:0.00000002):0.00000001):0.00000001):0.00000001):0.00000001):0.00000001):0.00000019):0.00000048):0.00490894):0.00500502	(Foconah:0.00000001	(Calcutta_4:0.00000001	(Musa_ornata:0.00000001	(Long_Tavoy:0.00000001	((Grande_Naine:0.00000001	(Pisang_Kayu:0.00000001	(Pisang_Mas:0.00490569	Truncata:0.00000001):0.00000030):0.00000024):0.00000027	(Orishele:0.00000001	(Banksii:0.00000001	(Agutay:0.00000001	(Khae_Phrae:0.00000001	(Pelipita:0.00000001	Malaccensis:0.00000001):0.00000001):0.00000001):0.00000001):0.00000001):0.00000001):0.00000017):0.00000028):0.00000021):0.00000021):0.00000024):0.00000024):0.00996768);
(Kluai_Tiparot:0.00000021	(Kunnan:0.00000001	Textilis:0.16803310):0.00000021	(Yawa_2:0.00891652	(Pisang_Klutuk_Walung:0.00000001	((Dole:0.00000002	(Honduras:0.00000001	(Saba:0.00000001	(Pisang_Batu:0.00000001	Lal_Velchi:0.00000002):0.00000001):0.00000001):0.00000028):0.00000028	((((Tomolo:0.00000001	DH_Pahang:0.00000014):0.00439993	(Pisang_Kayu:0.00000001	(Lady_Finger:0.00000025	(Wompa:0.00000001	(Ngombe:0.00000001	Mbwazirume:0.00000025):0.00000001):0.00890371):0.00000021):0.00000021):0.00000021	(Prata_Ana:0.00000001	(Safet_velchi:0.00000025	(Figue_Pomme_Geante:0.00000017	(Zebrina_GF:0.00000001	(Namwa_Khom:0.00000001	Pisang_Ceylan:0.00000001):0.00000001):0.00000001):0.00000030):0.00887990):0.00000026):0.00000021	(Khae_Phrae:0.00450553	(Orishele:0.00000001	(Foconah:0.00000001	(Grande_Naine:0.00000001	((Calcutta_4:0.00000001	(Pelipita:0.00000001	(Agutay:0.00000001	Pisang_Mas:0.00441379):0.00000020):0.00000028):0.00000020	(Truncata:0.00000001	(Musa_ornata:0.00000001	(Long_Tavoy:0.00000001	(Banksii:0.00000001	Malaccensis:0.00000001):0.00000001):0.00000001):0.00000001):0.00000001):0.00000021):0.00000016):0.00000016):0.00000028):0.00000014):0.00887986):0.00000021):0.00000021):0.00450555);
(Figue_Pomme_Geante:0.00000001	(Pisang_Ceylan:0.00000001	(Zebrina_GF:0.00000001	(Safet_velchi:0.00000001	Yawa_2:0.01387409):0.00000001):0.00000001):0.00000019	(Namwa_Khom:0.00000030	((Lady_Finger:0.00000001	((((Wompa:0.00000001	(Mbwazirume:0.00000001	Ngombe:0.00000002):0.00000023):0.00913589	((Khae_Phrae:0.00000001	(Kunnan:0.00000001	Kluai_Tiparot:0.00000021):0.00458470):0.00000001	Textilis:0.05747717):0.00459038):0.00000020	(Pisang_Kayu:0.00000001	(Pisang_Mas:0.00452659	(Pisang_Klutuk_Walung:0.00000001	(Pisang_Batu:0.00000001	(Saba:0.00000001	(Honduras:0.00000001	(Lal_Velchi:0.00000001	Dole:0.00000002):0.00000001):0.00000001):0.00000001):0.00000020):0.00452704):0.00000021):0.00000030):0.00000021	(Agutay:0.00000001	(Prata_Ana:0.00000001	((Malaccensis:0.00000001	(Musa_ornata:0.00000001	(Orishele:0.00000001	(Pelipita:0.00000001	(Grande_Naine:0.00000001	(Foconah:0.00000001	(Calcutta_4:0.00000001	Banksii:0.00000001):0.00000001):0.00000001):0.00000001):0.00000001):0.00000001):0.00000001):0.00000001	(Truncata:0.00000018	Long_Tavoy:0.00000001):0.00000018):0.00000020):0.00000020):0.00000029):0.00000022):0.00000020	(DH_Pahang:0.00000018	Tomolo:0.00000001):0.00452741):0.01384016):0.00000026);
(Namwa_Khom:0.00000001	(Safet_velchi:0.00000021	Zebrina_GF:0.00000002):0.00000018	((Pisang_Ceylan:0.00000001	Figue_Pomme_Geante:0.00000013):0.00000013	(Yawa_2:0.01257696	(Prata_Ana:0.00000001	(((Honduras:0.00000001	((Textilis:0.10388820	(Kunnan:0.00000001	(Kluai_Tiparot:0.00000015	Khae_Phrae:0.00467894):0.00000015):0.00000001):0.00467966	(Pisang_Klutuk_Walung:0.00000001	(Dole:0.00000001	(Saba:0.00000001	(Pisang_Batu:0.00000001	Lal_Velchi:0.00000002):0.00000001):0.00000001):0.00000001):0.00000001):0.00000001):0.00459276	Lady_Finger:0.00000023):0.00000078	((Orishele:0.00000001	((Wompa:0.00000001	(Mbwazirume:0.00000001	Ngombe:0.00000029):0.00000001):0.00932543	(DH_Pahang:0.00000018	Tomolo:0.00000001):0.00461084):0.00000017):0.00000001	(Grande_Naine:0.00000001	((Pisang_Mas:0.00223744	Pisang_Kayu:0.00000001):0.00232047	(Calcutta_4:0.00000001	(Malaccensis:0.00000001	(Banksii:0.00000001	(Foconah:0.00000001	(Truncata:0.00000001	(Musa_ornata:0.00000001	(Pelipita:0.00000001	(Agutay:0.00000001	Long_Tavoy:0.00000001):0.00000001):0.00000001):0.00000001):0.00000001):0.00000001):0.00000001):0.00000001):0.00000001):0.00000030):0.00000029):0.00000048):0.00000020):0.01254099):0.00298866):0.00000021);
(Safet_velchi:0.00000001	Yawa_2:0.00000001	(Figue_Pomme_Geante:0.00000001	(Namwa_Khom:0.00000001	((Zebrina_GF:0.00000001	Pisang_Ceylan:0.00000001):0.00000023	(Orishele:0.00000001	(Ngombe:0.00000001	(Dole:0.00000001	((Khae_Phrae:0.00000001	(Foconah:0.00000001	(Pelipita:0.00000001	(Banksii:0.00000001	(Pisang_Batu:0.00000001	(Lal_Velchi:0.00000001	(Grande_Naine:0.00000001	((Lady_Finger:0.00000001	(Agutay:0.00000001	(Mbwazirume:0.00000001	(Textilis:0.11063991	(Pisang_Kayu:0.00000001	Pisang_Mas:0.00429192):0.00014281):0.00443223):0.00000018):0.00000018):0.00000014	(Prata_Ana:0.00000001	Kluai_Tiparot:0.00000001):0.00000001):0.00000008):0.00000004):0.00000002):0.00000001):0.00000001):0.00000001):0.00000001):0.00000001	(Truncata:0.00000001	(Wompa:0.00000001	(Pisang_Klutuk_Walung:0.00000001	(Saba:0.00000001	(Honduras:0.00000001	(Kunnan:0.00000001	(Musa_ornata:0.00000001	((Malaccensis:0.00000001	(Long_Tavoy:0.00000001	(DH_Pahang:0.00000001	Tomolo:0.00000001):0.00454050):0.00000020):0.00000001	Calcutta_4:0.00000001):0.00000001):0.00000001):0.00000001):0.00000001):0.00000002):0.00000003):0.00000005):0.00000009):0.00000016):0.00000015):0.00000021):0.00213771):0.00678132):0.00000001):0.00000001);
(Namwa_Khom:0.00000001	(Yawa_2:0.01063620	(Zebrina_GF:0.00000001	(Safet_velchi:0.00000013	(Pisang_Ceylan:0.00000001	Figue_Pomme_Geante:0.00000023):0.00000020):0.00000013):0.00000027):0.00000022	((Pisang_Mas:0.00227115	Pisang_Kayu:0.00000019):0.00288111	((Tomolo:0.00000024	(((Wompa:0.00000001	(Mbwazirume:0.00000001	Ngombe:0.00000020):0.00000001):0.00526383	(Khae_Phrae:0.00000053	(Kluai_Tiparot:0.00000001	(Kunnan:0.00000001	Textilis:0.15417568):0.00000001):0.00543615):0.00548315):0.00000023	(((Pisang_Klutuk_Walung:0.00000001	(Pisang_Batu:0.00000001	(Dole:0.00000001	Lal_Velchi:0.00000001):0.00000001):0.00000001):0.00000001	(Saba:0.00000001	Honduras:0.00000001):0.00000001):0.00454036	(Lady_Finger:0.00000001	Prata_Ana:0.00000001):0.00000033):0.00062285):0.00000021):0.00000021	((Banksii:0.00000001	(Calcutta_4:0.00000001	(Musa_ornata:0.00000001	(Foconah:0.00000001	(DH_Pahang:0.00000001	(Grande_Naine:0.00000001	(Truncata:0.00000001	(Agutay:0.00000001	Pelipita:0.00000001):0.00000001):0.00000001):0.00000001):0.00000001):0.00000001):0.00000001):0.00000001):0.00000001	(Malaccensis:0.00000001	(Orishele:0.00000001	Long_Tavoy:0.00000001):0.00000001):0.00000001):0.00000027):0.00000020):0.01068668);
(Namwa_Khom:0.00000001	((Pisang_Ceylan:0.00000001	(Yawa_2:0.02400857	Figue_Pomme_Geante:0.00000029):0.00000027):0.00000027	(Zebrina_GF:0.00000001	Safet_velchi:0.00000028):0.00000014):0.00000015	(((Lady_Finger:0.00000020	(Textilis:0.10322972	(Lal_Velchi:0.00000001	(Pisang_Klutuk_Walung:0.00000001	(Saba:0.00000001	(Honduras:0.00000001	(Dole:0.00000001	(Kluai_Tiparot:0.00000001	(Kunnan:0.00000001	Pisang_Batu:0.00000001):0.00000001):0.00000001):0.00000001):0.00000001):0.00000001):0.00000001):0.01391608):0.00002365):0.00000031	(Prata_Ana:0.00000001	(Wompa:0.00000001	(Mbwazirume:0.00000001	Ngombe:0.00000025):0.00000001):0.01395504):0.00000023):0.00000023	((Agutay:0.00000001	(Khae_Phrae:0.00000001	(Grande_Naine:0.00000001	(Banksii:0.00000001	(Long_Tavoy:0.00000001	(Musa_ornata:0.00000001	(Pisang_Mas:0.00000001	(Truncata:0.00000001	(Calcutta_4:0.00000001	(Malaccensis:0.00000001	(Orishele:0.00000001	(Pisang_Kayu:0.00000001	Foconah:0.00000001):0.00000001):0.00000001):0.00000001):0.00000001):0.00000001):0.00000001):0.00000001):0.00000001):0.00000001):0.00000001):0.00000001):0.00000001	(Pelipita:0.00000001	(DH_Pahang:0.00000030	Tomolo:0.00000001):0.01897109):0.00000001):0.00000019):0.02372211);
(DH_Pahang:0.00000012	Tomolo:0.00000001	(((Pisang_Batu:0.00000001	(Kluai_Tiparot:0.00000001	(Honduras:0.00000001	(Kunnan:0.00000001	(Saba:0.00000001	(Pisang_Klutuk_Walung:0.00000001	(Lal_Velchi:0.00000001	(Yawa_2:0.00418569	Dole:0.00000001):0.00000001):0.00000001):0.00000001):0.00000001):0.00000001):0.00000001):0.00000017):0.00838586	((Figue_Pomme_Geante:0.00000001	(Namwa_Khom:0.00000001	(Safet_velchi:0.00000001	(Pisang_Ceylan:0.00000015	Zebrina_GF:0.00000028):0.00000015):0.00000001):0.00000001):0.00414731	(Textilis:0.09743191	(Pisang_Mas:0.01288435	(Pisang_Kayu:0.00000001	(Wompa:0.00000001	(Ngombe:0.00000022	Mbwazirume:0.00000025):0.00000001):0.01266111):0.00000027):0.00000017):0.00000031):0.00000015):0.00000015	(Lady_Finger:0.00000001	(Foconah:0.00000001	(Prata_Ana:0.00000001	(Khae_Phrae:0.00000001	(Agutay:0.00000001	(Musa_ornata:0.00000001	(Calcutta_4:0.00000001	(Long_Tavoy:0.00000001	(Grande_Naine:0.00000001	(Orishele:0.00000001	(Malaccensis:0.00000001	(Banksii:0.00000001	(Pelipita:0.00000001	Truncata:0.00000028):0.00000013):0.00000030):0.00000031):0.00000018):0.00000025):0.00000015):0.00000009):0.00000006):0.00000004):0.00000003):0.00000003):0.00000021):0.00000021):0.01268227);
(DH_Pahang:0.00000021	Tomolo:0.00000001	((Safet_velchi:0.00000021	(Zebrina_GF:0.00000001	(Namwa_Khom:0.00000001	(Pisang_Ceylan:0.00000001	Figue_Pomme_Geante:0.00000019):0.00000028):0.00000028):0.00000031):0.00892723	(Lady_Finger:0.00000017	(Pisang_Kayu:0.00000001	(((Mbwazirume:0.00000027	(Wompa:0.00000001	Ngombe:0.00000001):0.00000001):0.00441922	(Khae_Phrae:0.00453592	Foconah:0.00000023):0.00000028):0.00000028	(Pisang_Mas:0.00444193	((Prata_Ana:0.00000020	((Pisang_Batu:0.00000001	(Yawa_2:0.00897433	(Kluai_Tiparot:0.00000022	(Kunnan:0.00000001	Textilis:0.09412520):0.00000022):0.00453496):0.00000021):0.00000021	(Pisang_Klutuk_Walung:0.00000002	(Dole:0.00000001	(Honduras:0.00000001	(Saba:0.00000001	Lal_Velchi:0.00000002):0.00000001):0.00000001):0.00000029):0.00000029):0.00893432):0.00000060	(Pelipita:0.00000001	(Orishele:0.00000001	(Malaccensis:0.00000001	(Musa_ornata:0.00000001	(Calcutta_4:0.00000001	(Long_Tavoy:0.00000001	(Grande_Naine:0.00000001	(Banksii:0.00000001	(Agutay:0.00000001	Truncata:0.00000015):0.00000021):0.00000030):0.00000017):0.00000010):0.00000006):0.00000004):0.00000002):0.00000002):0.00000002):0.00000024):0.00000022):0.00000014):0.00000023):0.00000024):0.00896003);
(DH_Pahang:0.00000031	Tomolo:0.00000001	(Lady_Finger:0.00000026	(Prata_Ana:0.00000001	(((((Textilis:0.14368805	(Kluai_Tiparot:0.00000001	Kunnan:0.00000001):0.00425942):0.00425429	Khae_Phrae:0.00000020):0.01317162	(Pisang_Klutuk_Walung:0.00000001	(Saba:0.00000001	(Pisang_Batu:0.00000001	(Dole:0.00000001	(Honduras:0.00000001	(Yawa_2:0.00840392	Lal_Velchi:0.00000001):0.00000001):0.00000001):0.00000001):0.00000001):0.00000031):0.00829341):0.00000018	((Wompa:0.00000001	(Mbwazirume:0.00000001	Ngombe:0.00000025):0.00000001):0.00829523	((Zebrina_GF:0.00000001	Safet_velchi:0.00000015):0.00000024	(Namwa_Khom:0.00000001	(Pisang_Ceylan:0.00000001	Figue_Pomme_Geante:0.00000001):0.00000022):0.00000001):0.00830402):0.00000016):0.00000017	(Foconah:0.00000001	(Calcutta_4:0.00000001	(Orishele:0.00000001	(Pisang_Kayu:0.00000001	(Malaccensis:0.00000001	(Agutay:0.00000001	(Truncata:0.00000001	(Long_Tavoy:0.00000001	(Grande_Naine:0.00000001	(Pelipita:0.00000001	(Banksii:0.00000001	(Pisang_Mas:0.00000001	Musa_ornata:0.00000001):0.00000001):0.00000001):0.00000001):0.00000001):0.00000001):0.00000001):0.00000001):0.00000001):0.00000001):0.00000001):0.00000001):0.00000030):0.00000001):0.00000017):0.01693482);
(Safet_velchi:0.00000001	(Figue_Pomme_Geante:0.00000018	(Pisang_Ceylan:0.00000001	Zebrina_GF:0.00000022):0.00000001):0.00000029	(Namwa_Khom:0.00000001	((Lady_Finger:0.00000001	(Agutay:0.00000001	(Malaccensis:0.00000001	(Calcutta_4:0.00000001	(Orishele:0.00000001	(Tomolo:0.00000001	(Ngombe:0.00000001	(DH_Pahang:0.00000001	(Truncata:0.00000001	(Long_Tavoy:0.00000001	(Grande_Naine:0.00000001	(Mbwazirume:0.00000001	(Pelipita:0.00000001	(Banksii:0.00000001	(Pisang_Kayu:0.00000001	(Foconah:0.00000001	(Pisang_Mas:0.00000001	(Khae_Phrae:0.00000001	Musa_ornata:0.00000001):0.00000001):0.00000001):0.00000001):0.00000001):0.00000001):0.00000001):0.00000001):0.00000001):0.00000001):0.00000001):0.00000001):0.00000001):0.00000001):0.00000001):0.00000001):0.00000001):0.00000023):0.00000023	((Pisang_Klutuk_Walung:0.00000001	(Honduras:0.00000001	(Pisang_Batu:0.00000001	(Kluai_Tiparot:0.00000001	(Saba:0.00000001	((Lal_Velchi:0.00000001	Textilis:0.10229304):0.00000021	(Dole:0.00000001	(Kunnan:0.00000010	Yawa_2:0.00872046):0.00000010):0.00000001):0.00000014):0.00000014):0.00000020):0.00000020):0.00000019):0.00864046	(Wompa:0.00000001	Prata_Ana:0.00000001):0.00000027):0.00001528):0.00873694):0.00000029);
(Pisang_Kayu:0.00000001	((Khae_Phrae:0.00000001	Textilis:0.04443905):0.00000029	(Kunnan:0.00000001	Kluai_Tiparot:0.00000022):0.00000001):0.00445026	((Truncata:0.00000001	(Pisang_Batu:0.00000001	((Lady_Finger:0.00000001	((Mbwazirume:0.00000001	(Ngombe:0.00000001	Wompa:0.00000002):0.00000020):0.00440209	(Malaccensis:0.00000001	((Yawa_2:0.00699903	(Namwa_Khom:0.00000001	(Safet_velchi:0.00000027	(Zebrina_GF:0.00000001	(Pisang_Ceylan:0.00000001	Figue_Pomme_Geante:0.00000001):0.00000001):0.00000001):0.00000027):0.00538569):0.00537188	(DH_Pahang:0.00000023	Tomolo:0.00000001):0.00440422):0.00000022):0.00000001):0.00000016):0.00000023	(Saba:0.00000001	(Pisang_Klutuk_Walung:0.00000001	(Banksii:0.00000001	(Calcutta_4:0.00000001	(Dole:0.00000001	(Honduras:0.00000001	(Grande_Naine:0.00000001	(Lal_Velchi:0.00000001	(Foconah:0.00000001	(Orishele:0.00000001	(Long_Tavoy:0.00000001	(Musa_ornata:0.00000001	(Prata_Ana:0.00000001	Pelipita:0.00000001):0.00000001):0.00000001):0.00000001):0.00000001):0.00000001):0.00000001):0.00000001):0.00000001):0.00000001):0.00000001):0.00000001):0.00000001):0.00000001):0.00000024):0.00000018):0.00000018	(Agutay:0.00000001	Pisang_Mas:0.01841153):0.00000001):0.00000028);
(Namwa_Khom:0.00000020	(Zebrina_GF:0.00000025	Pisang_Ceylan:0.00000001):0.00000001	(Figue_Pomme_Geante:0.00000025	(Safet_velchi:0.00000002	(Textilis:0.07759845	((Lady_Finger:0.00000001	(Mbwazirume:0.00000002	(Ngombe:0.00000027	Wompa:0.00000001):0.00000019):0.00428203):0.00000001	((Tomolo:0.00000001	(Pisang_Kayu:0.00000001	(Calcutta_4:0.00000001	(Agutay:0.00000001	(Truncata:0.00000001	(Prata_Ana:0.00000001	(DH_Pahang:0.00000001	(Grande_Naine:0.00000001	(Khae_Phrae:0.00000001	(Long_Tavoy:0.00000001	(Orishele:0.00000001	(Malaccensis:0.00000001	(Pisang_Mas:0.00000001	(Musa_ornata:0.00000001	(Foconah:0.00000001	(Pelipita:0.00000001	Banksii:0.00000001):0.00000001):0.00000001):0.00000001):0.00000001):0.00000001):0.00000001):0.00000001):0.00000001):0.00000001):0.00000001):0.00000001):0.00000001):0.00000001):0.00000001):0.00000014):0.00000014	(Saba:0.00000001	(Honduras:0.00000001	(Pisang_Klutuk_Walung:0.00000001	(Dole:0.00000001	(Kunnan:0.00000001	(Lal_Velchi:0.00000001	(Pisang_Batu:0.00000001	(Kluai_Tiparot:0.00000001	Yawa_2:0.00879143):0.00000002):0.00000001):0.00000001):0.00000001):0.00000001):0.00000001):0.00000030):0.00867526):0.00000018):0.00000040):0.00865822):0.00000019):0.00000001);
((Namwa_Khom:0.00000026	Zebrina_GF:0.00000001):0.00000021	Figue_Pomme_Geante:0.00000019	(Safet_velchi:0.00000027	(Pisang_Ceylan:0.00000001	(Yawa_2:0.00640085	((Malaccensis:0.00000001	Mbwazirume:0.00000001):0.00000001	(Foconah:0.00000001	(Khae_Phrae:0.00000001	((Long_Tavoy:0.00000001	(Pisang_Kayu:0.00000001	Pisang_Mas:0.00185567):0.00245000):0.00000013	(DH_Pahang:0.00000001	(Ngombe:0.00000001	(Calcutta_4:0.00000001	(Truncata:0.00000001	(Banksii:0.00000001	(Grande_Naine:0.00000001	(Tomolo:0.00000001	(Pelipita:0.00000001	(Musa_ornata:0.00000001	(Orishele:0.00000001	(Agutay:0.00000001	(Wompa:0.00000001	((Kunnan:0.00000001	(Honduras:0.00000001	(Dole:0.00000001	(Pisang_Batu:0.00000001	(Saba:0.00000001	((Lal_Velchi:0.00000001	Pisang_Klutuk_Walung:0.00000025):0.00000018	(Kluai_Tiparot:0.00000001	Textilis:0.16613923):0.00000001):0.00000019):0.00000019):0.00000028):0.00000017):0.00000013):0.00343683	(Prata_Ana:0.00000001	Lady_Finger:0.00000001):0.00000028):0.00039506):0.00049165):0.00000001):0.00000001):0.00000001):0.00000001):0.00000001):0.00000001):0.00000001):0.00000001):0.00000001):0.00000001):0.00000001):0.00000020):0.00000013):0.00000020):0.01345595):0.00286218):0.00000001):0.00000021);
(Kunnan:0.00000022	Kluai_Tiparot:0.00000023	(Yawa_2:0.00436354	(Pisang_Batu:0.00000001	((Pisang_Klutuk_Walung:0.00000002	(Saba:0.00000001	(Lal_Velchi:0.00000001	(Dole:0.00000001	Honduras:0.00000002):0.00000001):0.00000001):0.00000021):0.00000021	(Prata_Ana:0.00000001	((Wompa:0.00000001	(Mbwazirume:0.00000001	Ngombe:0.00000021):0.00000001):0.00876918	(((DH_Pahang:0.00000030	Tomolo:0.00000001):0.00433682	(Lady_Finger:0.00000023	(Khae_Phrae:0.00000050	Textilis:0.10228841):0.00917877):0.00000027):0.00000021	((Orishele:0.00000001	((Figue_Pomme_Geante:0.00000001	(Pisang_Ceylan:0.00000013	Zebrina_GF:0.00000021):0.00000013):0.00000017	(Namwa_Khom:0.00000001	Safet_velchi:0.00000001):0.00000001):0.00434060):0.00000001	(Long_Tavoy:0.00000001	(Malaccensis:0.00000001	(Foconah:0.00000001	(Grande_Naine:0.00000001	(Pisang_Kayu:0.00000001	(Truncata:0.00000001	(Pelipita:0.00000001	(Calcutta_4:0.00000001	(Agutay:0.00000001	(Banksii:0.00000001	(Pisang_Mas:0.00000001	Musa_ornata:0.00000001):0.00000001):0.00000001):0.00000001):0.00000001):0.00000001):0.00000001):0.00000001):0.00000001):0.00000001):0.00000001):0.00000001):0.00000021):0.00000029):0.00000001):0.01327551):0.00000021):0.00000021):0.00921357);
(Textilis:0.15499307	Khae_Phrae:0.00000049	(((Pisang_Batu:0.00000001	((Kluai_Tiparot:0.00000001	Kunnan:0.00000024):0.00969874	(Dole:0.00000001	(Pisang_Klutuk_Walung:0.00000001	(Saba:0.00000001	(Honduras:0.00000002	(Yawa_2:0.00889528	(Lal_Velchi:0.00000001	Lady_Finger:0.00000021):0.00000018):0.00000015):0.00000015):0.00000001):0.00000001):0.00000001):0.00000001):0.01363990	(Zebrina_GF:0.00000001	(Namwa_Khom:0.00000001	(Safet_velchi:0.00000001	Figue_Pomme_Geante:0.00000022):0.00000001):0.00883022):0.00000670):0.00000020	(Wompa:0.00000001	((Pisang_Ceylan:0.00000015	Prata_Ana:0.00000001):0.00000015	(Ngombe:0.00000001	(Grande_Naine:0.00000001	(Foconah:0.00000001	(Banksii:0.00000001	(Musa_ornata:0.00000001	(Mbwazirume:0.00000001	(Long_Tavoy:0.00000001	(Pisang_Mas:0.00000001	((Pelipita:0.00000001	(Malaccensis:0.00000001	(Orishele:0.00000001	(Pisang_Kayu:0.00000001	(DH_Pahang:0.00000001	Tomolo:0.00000001):0.00436798):0.00000015):0.00000030):0.00000030):0.00000025	(Truncata:0.00000001	(Agutay:0.00000001	Calcutta_4:0.00000024):0.00000019):0.00000020):0.00000001):0.00000007):0.00000004):0.00000003):0.00000002):0.00000001):0.00000001):0.00000001):0.00000014):0.00000015):0.00000028):0.00961723);
(Mbwazirume:0.00000001	(Ngombe:0.00000001	Wompa:0.00000001):0.00000001	((Lady_Finger:0.00000001	((Tomolo:0.00000001	((Pisang_Mas:0.00000001	(Prata_Ana:0.00000001	(Pisang_Kayu:0.00000001	Orishele:0.00000001):0.00000001):0.00000001):0.00000001	(Foconah:0.00000001	(Pelipita:0.00000001	(Long_Tavoy:0.00000001	(Banksii:0.00000001	(Malaccensis:0.00000001	(DH_Pahang:0.00000001	(Agutay:0.00000001	(Khae_Phrae:0.00000001	(Calcutta_4:0.00000001	(Truncata:0.00000001	(Musa_ornata:0.00000001	Grande_Naine:0.00000001):0.00000001):0.00000001):0.00000001):0.00000001):0.00000001):0.00000001):0.00000001):0.00000001):0.00000001):0.00000001):0.00000001):0.00000016):0.00000016	(Textilis:0.14266265	(Zebrina_GF:0.00000001	(Safet_velchi:0.00000001	(Figue_Pomme_Geante:0.00000026	(Pisang_Ceylan:0.00000001	Namwa_Khom:0.00000002):0.00000001):0.00000031):0.00000031):0.00443181):0.00000054):0.00000024):0.00000025	(Honduras:0.00000001	(Kunnan:0.00000001	(Dole:0.00000001	(Lal_Velchi:0.00000001	(Saba:0.00000001	(Kluai_Tiparot:0.00000001	(Pisang_Batu:0.00000001	(Yawa_2:0.00446479	Pisang_Klutuk_Walung:0.00000001):0.00000001):0.00000001):0.00000001):0.00000001):0.00000001):0.00000001):0.00000026):0.00443447):0.00896448);
(Khae_Phrae:0.00000001	Textilis:0.17330919	((Kunnan:0.00000001	Kluai_Tiparot:0.00000018):0.00000001	((Honduras:0.00000001	Pisang_Batu:0.00000001):0.00000001	(Pisang_Klutuk_Walung:0.00000001	(Dole:0.00000001	(Lal_Velchi:0.00000001	(Saba:0.00000001	(Tomolo:0.00000020	(((Mbwazirume:0.00000001	(Ngombe:0.00000001	Wompa:0.00000001):0.00000001):0.00840199	(Zebrina_GF:0.00000001	(Safet_velchi:0.00000001	(Namwa_Khom:0.00000014	(Pisang_Ceylan:0.00000001	(Yawa_2:0.00840198	Figue_Pomme_Geante:0.00000001):0.00000001):0.00000001):0.00000013):0.00000052):0.00838114):0.00000017	(Lady_Finger:0.00000001	(Orishele:0.00000001	(Prata_Ana:0.00000001	(Musa_ornata:0.00000001	(Malaccensis:0.00000001	(Truncata:0.00000001	(Pisang_Mas:0.00000001	(Calcutta_4:0.00000001	(Agutay:0.00000001	(Long_Tavoy:0.00000001	(Foconah:0.00000001	(Pelipita:0.00000001	(DH_Pahang:0.00000001	(Grande_Naine:0.00000001	(Pisang_Kayu:0.00000001	Banksii:0.00000001):0.00000001):0.00000001):0.00000001):0.00000001):0.00000001):0.00000001):0.00000001):0.00000001):0.00000001):0.00000001):0.00000001):0.00000001):0.00000001):0.00000019):0.00000019):0.00000014):0.00415995):0.00000027):0.00000013):0.00000015):0.00000028):0.01870810):0.00445246);
(Kunnan:0.00000028	(Kluai_Tiparot:0.00000001	Textilis:0.13523598):0.00000028	(Yawa_2:0.00000001	(Pisang_Klutuk_Walung:0.00000001	(Dole:0.00000001	(Pisang_Batu:0.00000001	(Honduras:0.00000001	(Saba:0.00000001	(Lal_Velchi:0.00000001	(Namwa_Khom:0.00000020	((Zebrina_GF:0.00000001	((Ngombe:0.00000001	(Wompa:0.00000001	Mbwazirume:0.00000001):0.00000001):0.00396304	(Tomolo:0.00000001	Pisang_Ceylan:0.00000001):0.00000022):0.00042273):0.00001975	((Prata_Ana:0.00000020	Pisang_Mas:0.00446684):0.00000019	(Lady_Finger:0.00000021	(Agutay:0.00000001	(Truncata:0.00000001	(Figue_Pomme_Geante:0.00000001	((DH_Pahang:0.00000001	(Banksii:0.00000001	Pisang_Kayu:0.00000015):0.00000019):0.00000026	((Foconah:0.00000001	(Pelipita:0.00000001	Khae_Phrae:0.00456851):0.00000021):0.00000027	(Orishele:0.00000001	(Calcutta_4:0.00000001	(Musa_ornata:0.00000001	(Malaccensis:0.00000001	(Safet_velchi:0.00000001	(Grande_Naine:0.00000001	Long_Tavoy:0.00000001):0.00000001):0.00000001):0.00000001):0.00000001):0.00000001):0.00000001):0.00000004):0.00000016):0.00000026):0.00000026):0.00000015):0.00000015):0.00000021):0.00000059):0.00899880):0.00000001):0.00000001):0.00000001):0.00000001):0.00000001):0.00000001):0.00456868);
(Tomolo:0.00000001	DH_Pahang:0.00000001	(Mbwazirume:0.00000001	(Ngombe:0.00000001	(Foconah:0.00000001	(Banksii:0.00000001	((Malaccensis:0.00000001	(Pelipita:0.00000001	(Truncata:0.00000001	Khae_Phrae:0.00000001):0.00000001):0.00000001):0.00000001	(Calcutta_4:0.00000001	(Orishele:0.00000001	(Musa_ornata:0.00000027	(((Kunnan:0.00000001	(Honduras:0.00000001	(Pisang_Klutuk_Walung:0.00000001	((Lal_Velchi:0.00000001	((Pisang_Batu:0.00000001	Saba:0.00000022):0.00000020	(Dole:0.00000001	Textilis:0.12619061):0.00000001):0.00000014):0.00000014	(Kluai_Tiparot:0.00000001	Yawa_2:0.00879838):0.00000001):0.00000031):0.00000019):0.00000014):0.00430866	(Lady_Finger:0.00000001	((Pisang_Mas:0.00434229	(Pisang_Ceylan:0.00000001	(Zebrina_GF:0.00000015	(Namwa_Khom:0.00000001	(Figue_Pomme_Geante:0.00000001	Safet_velchi:0.00000029):0.00000022):0.00000015):0.00000020):0.00872759):0.00000021	(Pisang_Kayu:0.00000020	(Wompa:0.00000001	Prata_Ana:0.00000001):0.00000001):0.00000029):0.00000029):0.00000020):0.00000018	(Agutay:0.00000001	(Long_Tavoy:0.00000001	Grande_Naine:0.00000001):0.00000001):0.00000001):0.00000026):0.00000001):0.00000014):0.00000024):0.00000016):0.00000025):0.00000018):0.00000029):0.01322399);
(Kunnan:0.00000001	Kluai_Tiparot:0.00000001	((Dole:0.00000001	(((Textilis:0.06902209	Khae_Phrae:0.00000001):0.00418321	(Calcutta_4:0.00000001	(((Pelipita:0.00000001	(Foconah:0.00000001	(Pisang_Mas:0.00411825	(Prata_Ana:0.00000001	Pisang_Kayu:0.00000025):0.00000001):0.00000013):0.00000013):0.00000013	(Agutay:0.00000001	(Malaccensis:0.00000001	(Ngombe:0.00000001	(Orishele:0.00000001	(Wompa:0.00000001	(Long_Tavoy:0.00000001	(Banksii:0.00000001	(Musa_ornata:0.00000001	(DH_Pahang:0.00000001	Tomolo:0.00000001):0.00829692):0.00000030):0.00000014):0.00000026):0.00000013):0.00000019):0.00000011):0.00000007):0.00000001):0.00000019	(Mbwazirume:0.00000001	Truncata:0.00000001):0.00000001):0.00000028):0.00000013):0.00000013	(Lady_Finger:0.00000020	(Grande_Naine:0.00000001	(Zebrina_GF:0.00000001	(Namwa_Khom:0.00000001	(Safet_velchi:0.00000001	(Figue_Pomme_Geante:0.00000001	Pisang_Ceylan:0.00000001):0.00000001):0.00000001):0.00000013):0.00409995):0.00000001):0.00000020):0.01259882):0.00000030	(Pisang_Batu:0.00000002	(Pisang_Klutuk_Walung:0.00000001	(Honduras:0.00000001	(Lal_Velchi:0.00000001	(Yawa_2:0.00416079	Saba:0.00000001):0.00000001):0.00000001):0.00000001):0.00000018):0.00000018):0.00422751);
(Textilis:0.19459428	(Kunnan:0.00000001	(Khae_Phrae:0.00465093	Kluai_Tiparot:0.00000014):0.00000014):0.00000001	((Honduras:0.00000001	(Pisang_Batu:0.00000001	(Lal_Velchi:0.00000001	(Saba:0.00000001	(Pisang_Klutuk_Walung:0.00000001	Dole:0.00000002):0.00000001):0.00000001):0.00000001):0.00000027):0.00000027	(Yawa_2:0.00458386	((Tomolo:0.00000025	(Pisang_Mas:0.00459898	(((Wompa:0.00000001	(Ngombe:0.00000001	Mbwazirume:0.00000021):0.00000001):0.00926755	(Namwa_Khom:0.00000001	(Safet_velchi:0.00000001	(Zebrina_GF:0.00000026	(Pisang_Ceylan:0.00000001	Figue_Pomme_Geante:0.00000021):0.00000001):0.00000021):0.00000021):0.00458476):0.00000020	(Pisang_Kayu:0.00000015	(Truncata:0.00000001	(Banksii:0.00000001	(Grande_Naine:0.00000001	(Malaccensis:0.00000001	(Long_Tavoy:0.00000001	(Pelipita:0.00000001	(Musa_ornata:0.00000001	(Foconah:0.00000001	(Orishele:0.00000015	(DH_Pahang:0.00000001	(Agutay:0.00000001	Calcutta_4:0.00000001):0.00000001):0.00000001):0.00000021):0.00000012):0.00000007):0.00000004):0.00000003):0.00000002):0.00000001):0.00000001):0.00000018):0.00000018):0.00000022):0.00000022):0.00223480	(Prata_Ana:0.00000001	Lady_Finger:0.00000001):0.00000050):0.00231624):0.00000022):0.00465975);
(Agutay:0.00000001	Pisang_Kayu:0.00000001	(Tomolo:0.00000001	(DH_Pahang:0.00000001	(Orishele:0.00000001	((Truncata:0.00000001	(Pelipita:0.00000001	(Grande_Naine:0.00000001	(Musa_ornata:0.00000001	(Mbwazirume:0.00000001	Ngombe:0.00000001):0.00000001):0.00000001):0.00000001):0.00000001):0.00000001	(Wompa:0.00000001	(Calcutta_4:0.00000001	(Prata_Ana:0.00000001	(Banksii:0.00000001	(Foconah:0.00000001	(Malaccensis:0.00000001	(Long_Tavoy:0.00000001	(Pisang_Mas:0.01328022	((((Pisang_Ceylan:0.00000001	(Textilis:0.11160874	Khae_Phrae:0.00000001):0.00448325):0.00000001	(Lady_Finger:0.00000001	(Honduras:0.00000001	(Pisang_Batu:0.00000001	(Lal_Velchi:0.00000001	(Dole:0.00000001	(Pisang_Klutuk_Walung:0.00000001	(Saba:0.00000001	(Kunnan:0.00000001	Kluai_Tiparot:0.00000025):0.00449885):0.00000001):0.00000001):0.00000001):0.00000001):0.00000018):0.00299591):0.00140940):0.00000021	(Safet_velchi:0.00000023	(Yawa_2:0.00440581	(Figue_Pomme_Geante:0.00000001	Namwa_Khom:0.00000002):0.00000001):0.00000017):0.00440829):0.00000024	Zebrina_GF:0.00000001):0.00000018):0.00000018):0.00000002):0.00000002):0.00000003):0.00000004):0.00000007):0.00000012):0.00000020):0.00000014):0.00000016):0.00000029):0.00000022);
(Kunnan:0.00000014	Kluai_Tiparot:0.00000015	(Yawa_2:0.00431714	(Lal_Velchi:0.00000001	((Honduras:0.00000002	(Saba:0.00000001	(Pisang_Klutuk_Walung:0.00000001	(Pisang_Batu:0.00000001	Dole:0.00000002):0.00000001):0.00000001):0.00000029):0.00000029	((Prata_Ana:0.00000001	(Khae_Phrae:0.00000049	Textilis:0.08202892):0.00905774):0.00000001	((Long_Tavoy:0.00000001	(Malaccensis:0.00000001	(Musa_ornata:0.00000001	(Calcutta_4:0.00000001	(Banksii:0.00000001	((Orishele:0.00000001	(Foconah:0.00000001	Agutay:0.00000017):0.00000024):0.00000018	(Pelipita:0.00000001	(Truncata:0.00000001	Grande_Naine:0.00000001):0.00000001):0.00000001):0.00000028):0.00000017):0.00000012):0.00000009):0.00000009):0.00000028	(Pisang_Mas:0.00430174	(((Pisang_Ceylan:0.00000001	Safet_velchi:0.00000016):0.00000018	(Zebrina_GF:0.00000001	(Namwa_Khom:0.00000001	Figue_Pomme_Geante:0.00000001):0.00000016):0.00000001):0.00431782	(Pisang_Kayu:0.00000001	((DH_Pahang:0.00000030	Tomolo:0.00000001):0.00874866	(Lady_Finger:0.00000025	(Ngombe:0.00000001	(Wompa:0.00000001	Mbwazirume:0.00000014):0.00000021):0.00431982):0.00000025):0.00000015):0.00000015):0.00000020):0.00000020):0.00000021):0.01317559):0.00000014):0.00000022):0.00908840);
(DH_Pahang:0.00000014	Tomolo:0.00000001	((Ngombe:0.00000001	(Wompa:0.00000001	Mbwazirume:0.00000001):0.00000001):0.00823659	(Zebrina_GF:0.00000001	((Namwa_Khom:0.00000001	(Figue_Pomme_Geante:0.00000001	(Safet_velchi:0.00000001	Yawa_2:0.00000001):0.00000001):0.00000001):0.00821553	(Pisang_Ceylan:0.00000016	(Lady_Finger:0.00000001	(Pisang_Klutuk_Walung:0.00000001	(Honduras:0.00000001	((Pelipita:0.00000001	(Prata_Ana:0.00000001	(Musa_ornata:0.00000001	(Pisang_Kayu:0.00000001	((Kluai_Tiparot:0.00000001	Textilis:0.09046751):0.00000027	(Kunnan:0.00000001	Khae_Phrae:0.00000020):0.00000001):0.00844557):0.00000018):0.00000015):0.00000020):0.00000018	(Grande_Naine:0.00000001	(Calcutta_4:0.00000001	(Truncata:0.00000001	(Agutay:0.00000001	(Saba:0.00000001	(Pisang_Mas:0.00000001	(Malaccensis:0.00000001	(Long_Tavoy:0.00000001	(Lal_Velchi:0.00000001	(Dole:0.00000001	(Orishele:0.00000001	(Foconah:0.00000001	(Banksii:0.00000001	Pisang_Batu:0.00000001):0.00000001):0.00000001):0.00000001):0.00000001):0.00000001):0.00000001):0.00000001):0.00000001):0.00000001):0.00000001):0.00000001):0.00000001):0.00000001):0.00000030):0.00000023):0.00000023):0.00000028):0.00000028):0.00000016):0.00000014):0.01248389);
(Kunnan:0.00000001	(Kluai_Tiparot:0.00000001	Textilis:0.10554033):0.00000001	(Khae_Phrae:0.00000047	(Zebrina_GF:0.00000001	((Tomolo:0.00000002	(Wompa:0.00000001	(Mbwazirume:0.00000001	(Ngombe:0.00000016	Pisang_Ceylan:0.00000021):0.00000016):0.00000001):0.01867235):0.00000447	(((Figue_Pomme_Geante:0.00000001	(Safet_velchi:0.00000001	(Namwa_Khom:0.00000001	(Yawa_2:0.00000022	((Lal_Velchi:0.00000001	(Dole:0.00000001	(Honduras:0.00000001	Pisang_Klutuk_Walung:0.00000001):0.00000001):0.00000001):0.00000001	(Saba:0.00000001	Pisang_Batu:0.00000001):0.00000001):0.00891766):0.00891709):0.00000001):0.00000001):0.00899758	(Pisang_Mas:0.00911790	Prata_Ana:0.00000027):0.00000031):0.00000029	(Lady_Finger:0.00000019	((Malaccensis:0.00000001	((Pelipita:0.00000001	(Banksii:0.00000001	(Grande_Naine:0.00000001	(Calcutta_4:0.00000001	Pisang_Kayu:0.00000001):0.00000021):0.00000018):0.00000026):0.00000029	(Musa_ornata:0.00000001	(Long_Tavoy:0.00000001	(Foconah:0.00000001	(DH_Pahang:0.00000001	Orishele:0.00000001):0.00000001):0.00000001):0.00000001):0.00000001):0.00000020):0.00000029	(Agutay:0.00000001	Truncata:0.00000001):0.00000001):0.00000019):0.00000019):0.00000018):0.00000022):0.02082754):0.00989534);
(Tomolo:0.00000001	DH_Pahang:0.00000014	(((Safet_velchi:0.00000001	(Figue_Pomme_Geante:0.00000014	(Pisang_Ceylan:0.00000001	(Zebrina_GF:0.00000001	Namwa_Khom:0.00000001):0.00000001):0.00000001):0.00000020):0.00866059	(((Kluai_Tiparot:0.00000001	Kunnan:0.00000001):0.00430981	(Khae_Phrae:0.00000001	Textilis:0.06992960):0.00000001):0.00434717	(Saba:0.00000001	(Dole:0.00000001	(Pisang_Batu:0.00000001	(Honduras:0.00000001	(Pisang_Klutuk_Walung:0.00000001	(Lal_Velchi:0.00000001	Yawa_2:0.00885191):0.00000001):0.00000001):0.00000001):0.00000001):0.00000001):0.00428946):0.00000021):0.00000016	((Wompa:0.00000001	(Mbwazirume:0.00000001	Ngombe:0.00000002):0.00000030):0.00864855	(Lady_Finger:0.00000001	(Banksii:0.00000001	(Calcutta_4:0.00000001	(Pisang_Kayu:0.00000001	(Truncata:0.00000001	(Musa_ornata:0.00000001	(Pisang_Mas:0.00000001	(Orishele:0.00000001	(Malaccensis:0.00000001	(Prata_Ana:0.00000001	(Pelipita:0.00000001	(Foconah:0.00000001	(Agutay:0.00000001	(Grande_Naine:0.00000001	Long_Tavoy:0.00000001):0.00000001):0.00000001):0.00000001):0.00000001):0.00000001):0.00000001):0.00000001):0.00000001):0.00000001):0.00000001):0.00000001):0.00000001):0.00000026):0.00000029):0.00000014):0.00866038);
(Kluai_Tiparot:0.00000001	Kunnan:0.00000001	((Lal_Velchi:0.00000001	(Pisang_Klutuk_Walung:0.00000001	(Dole:0.00000001	(Saba:0.00000001	(Honduras:0.00000001	(Pisang_Batu:0.00000001	Yawa_2:0.00432568):0.00000001):0.00000001):0.00000001):0.00000001):0.00000018):0.00000018	(((DH_Pahang:0.00000028	Tomolo:0.00000001):0.00429018	((Prata_Ana:0.00000001	(Long_Tavoy:0.00000001	(Pelipita:0.00000001	(Truncata:0.00000001	(Malaccensis:0.00000001	(Foconah:0.00000001	(Musa_ornata:0.00000001	(Banksii:0.00000001	((Agutay:0.00000001	(Calcutta_4:0.00000001	Pisang_Kayu:0.00000001):0.00000028):0.00000017	(Orishele:0.00000001	Grande_Naine:0.00000001):0.00000001):0.00000025):0.00000014):0.00000009):0.00000005):0.00000004):0.00000003):0.00000003):0.00000023):0.00000023	(Lady_Finger:0.00000024	((Pisang_Ceylan:0.00000001	Figue_Pomme_Geante:0.00000027):0.00000019	(Namwa_Khom:0.00000001	(Zebrina_GF:0.00000001	Safet_velchi:0.00000001):0.00000021):0.00000001):0.00429007):0.00000022):0.00000022):0.00000016	((Khae_Phrae:0.00000001	Textilis:0.16400406):0.00439432	(Pisang_Mas:0.00875739	(Wompa:0.00000001	(Mbwazirume:0.00000001	Ngombe:0.00000022):0.00000001):0.00429343):0.00000021):0.00000028):0.01315390):0.00441269);
(Kluai_Tiparot:0.00000001	(Dole:0.00000001	(Pisang_Batu:0.00000001	(Lal_Velchi:0.00000001	(Pisang_Klutuk_Walung:0.00000001	(Kunnan:0.00000001	(Honduras:0.00000001	(Yawa_2:0.00433737	Saba:0.00000001):0.00000001):0.00000001):0.00000001):0.00000001):0.00000001):0.00000001):0.00000018	(Textilis:0.06483612	((Prata_Ana:0.00000024	((((Namwa_Khom:0.00000001	Safet_velchi:0.00000018):0.00000024	(Pisang_Ceylan:0.00000001	(Zebrina_GF:0.00000001	Figue_Pomme_Geante:0.00000001):0.00000031):0.00000001):0.00428560	(Malaccensis:0.00000001	(Pelipita:0.00000001	(Foconah:0.00000001	(Orishele:0.00000001	(Calcutta_4:0.00000001	(Banksii:0.00000001	(Pisang_Kayu:0.00000001	(Khae_Phrae:0.00000001	(Agutay:0.00000001	(Grande_Naine:0.00000001	(Musa_ornata:0.00000001	(Pisang_Mas:0.00000001	(Truncata:0.00000001	Long_Tavoy:0.00000001):0.00000001):0.00000001):0.00000001):0.00000001):0.00000001):0.00000001):0.00000001):0.00000001):0.00000001):0.00000001):0.00000001):0.00000001):0.00000028):0.00000028	((Ngombe:0.00000002	(Mbwazirume:0.00000001	Wompa:0.00000021):0.00000013):0.00428341	(DH_Pahang:0.00000019	Tomolo:0.00000001):0.00867540):0.00000026):0.00000104):0.00001087	Lady_Finger:0.00000021):0.00738143):0.01484848);
(DH_Pahang:0.00000022	Tomolo:0.00000001	((Pisang_Mas:0.00506244	(Prata_Ana:0.00000001	(Lady_Finger:0.00000014	((Wompa:0.00000001	(Mbwazirume:0.00000001	Ngombe:0.00000023):0.00000001):0.01032051	((Figue_Pomme_Geante:0.00000027	(Namwa_Khom:0.00000001	Safet_velchi:0.00000001):0.00000001):0.00501001	(Textilis:0.40206968	(Zebrina_GF:0.00000037	((Saba:0.00000001	(Pisang_Batu:0.00000001	(Dole:0.00000001	(Kunnan:0.00000001	(Kluai_Tiparot:0.00000001	Lal_Velchi:0.00000002):0.00000001):0.00000001):0.00000001):0.00000001):0.00000020	(Honduras:0.00000001	(Yawa_2:0.00505411	Pisang_Klutuk_Walung:0.00000001):0.00000024):0.00000001):0.01582888):0.00000102):0.00000065):0.00000027):0.00000014):0.00000020):0.00000019):0.00000019	(Pisang_Ceylan:0.00000001	((Malaccensis:0.00000001	Banksii:0.00000001):0.00000001	(Musa_ornata:0.00000001	((Pelipita:0.00000001	(Calcutta_4:0.00000001	Pisang_Kayu:0.00000015):0.00000020):0.00000017	(Truncata:0.00000001	(Foconah:0.00000001	(Grande_Naine:0.00000001	(Khae_Phrae:0.00000001	(Long_Tavoy:0.00000001	(Orishele:0.00000001	Agutay:0.00000001):0.00000001):0.00000001):0.00000001):0.00000001):0.00000001):0.00000001):0.00000030):0.00000017):0.00000022):0.00000022):0.01032846);
(Yawa_2:0.00995521	Namwa_Khom:0.00000019	(Zebrina_GF:0.00000001	(Safet_velchi:0.00000021	((((Wompa:0.00000001	(Mbwazirume:0.00000001	Ngombe:0.00000001):0.00000001):0.00490737	(Pisang_Kayu:0.00000021	(Lady_Finger:0.00000025	((Pisang_Klutuk_Walung:0.00000001	(Honduras:0.00000001	(Dole:0.00000001	(Pisang_Batu:0.00000001	(Lal_Velchi:0.00000001	(Saba:0.00000001	((Khae_Phrae:0.00000001	Textilis:0.08977534):0.00505890	(Kunnan:0.00000001	Kluai_Tiparot:0.00000022):0.00000001):0.00509683):0.00000001):0.00000001):0.00000001):0.00000001):0.00000001):0.00491014	((Musa_ornata:0.00000001	((Agutay:0.00000001	(Orishele:0.00000001	(Malaccensis:0.00000001	Pisang_Mas:0.01001938):0.00000025):0.00000022):0.00000022	(Prata_Ana:0.00000001	(Truncata:0.00000001	(Grande_Naine:0.00000001	(Banksii:0.00000001	Calcutta_4:0.00000001):0.00000001):0.00000001):0.00000001):0.00000001):0.00000022):0.00000028	(Pelipita:0.00000001	(Foconah:0.00000001	Long_Tavoy:0.00000001):0.00000001):0.00000001):0.00000024):0.00000024):0.00000018):0.00000018):0.00000020	(DH_Pahang:0.00000025	Tomolo:0.00000001):0.00490981):0.00992978	(Pisang_Ceylan:0.00000001	Figue_Pomme_Geante:0.00000002):0.00000024):0.00000019):0.00000022):0.00000019);
(DH_Pahang:0.00000030	Tomolo:0.00000001	((Safet_velchi:0.00000016	(Pisang_Ceylan:0.00000001	((Zebrina_GF:0.00000001	Figue_Pomme_Geante:0.00000014):0.00000013	(Namwa_Khom:0.00000001	Yawa_2:0.00421099):0.00000001):0.00000013):0.00000014):0.00843376	(Truncata:0.00000001	((((Khae_Phrae:0.00000001	Textilis:0.08550276):0.00000020	(Kluai_Tiparot:0.00000001	Kunnan:0.00000021):0.00000001):0.00423945	(Ngombe:0.00000001	(Mbwazirume:0.00000001	Wompa:0.00000001):0.00000001):0.00418207):0.00000017	(Banksii:0.00000001	(Pisang_Mas:0.00000001	(Musa_ornata:0.00000001	(Pisang_Klutuk_Walung:0.00000001	(Pelipita:0.00000001	(Agutay:0.00000001	(Honduras:0.00000001	(Dole:0.00000001	(Malaccensis:0.00000001	(Pisang_Kayu:0.00000001	(Saba:0.00000001	(Calcutta_4:0.00000001	(Lady_Finger:0.00000001	(Foconah:0.00000001	(Long_Tavoy:0.00000001	(Orishele:0.00000001	(Prata_Ana:0.00000001	(Pisang_Batu:0.00000001	(Lal_Velchi:0.00000001	Grande_Naine:0.00000001):0.00000001):0.00000001):0.00000001):0.00000001):0.00000001):0.00000001):0.00000001):0.00000001):0.00000001):0.00000001):0.00000001):0.00000001):0.00000001):0.00000001):0.00000001):0.00000001):0.00000001):0.00000001):0.00000001):0.00000001):0.00000015):0.00844564);
(Kluai_Tiparot:0.00000001	Textilis:0.05975477	(Kunnan:0.00000024	(Saba:0.00000018	((Honduras:0.00000001	(Dole:0.00000001	(Pisang_Klutuk_Walung:0.00000001	(Pisang_Batu:0.00000001	Lal_Velchi:0.00000020):0.00000017):0.00000013):0.00000026):0.00000026	(Yawa_2:0.00421451	(Prata_Ana:0.00000001	((Wompa:0.00000001	(Mbwazirume:0.00000001	Ngombe:0.00000020):0.00000001):0.00847475	(Lady_Finger:0.00000014	(Pisang_Kayu:0.00000013	((Tomolo:0.00000001	DH_Pahang:0.00000013):0.00420306	((Figue_Pomme_Geante:0.00000022	(Namwa_Khom:0.00000001	(Zebrina_GF:0.00000017	(Pisang_Ceylan:0.00000015	Safet_velchi:0.00000001):0.00000015):0.00000017):0.00000001):0.00420302	(Calcutta_4:0.00000001	(Musa_ornata:0.00000001	(Foconah:0.00000001	(Malaccensis:0.00000001	(Grande_Naine:0.00000001	((Pelipita:0.00000001	(Long_Tavoy:0.00000001	Khae_Phrae:0.00425690):0.00000020):0.00000030	(Agutay:0.00000001	(Banksii:0.00000001	(Orishele:0.00000001	(Truncata:0.00000001	Pisang_Mas:0.01308927):0.00000020):0.00000014):0.00000018):0.00000013):0.00000001):0.00000015):0.00000028):0.00000028):0.00000028):0.00000021):0.00000021):0.00000016):0.00000014):0.00000030):0.00000001):0.00846645):0.00000018):0.00000030):0.00423745):0.00000001);
(Tomolo:0.00000001	DH_Pahang:0.00000001	(Prata_Ana:0.00000001	(Dole:0.00000001	(Orishele:0.00000001	(Khae_Phrae:0.00000001	((Truncata:0.00000001	(Wompa:0.00000001	(Musa_ornata:0.00000001	(Saba:0.00000001	(Kluai_Tiparot:0.00000001	(Agutay:0.00000001	(Pelipita:0.00000001	(Lady_Finger:0.00000001	Pisang_Batu:0.00000001):0.00000001):0.00000001):0.00000001):0.00000001):0.00000001):0.00000001):0.00000001):0.00000001	(Honduras:0.00000001	(Ngombe:0.00000001	((Pisang_Klutuk_Walung:0.00000001	(Kunnan:0.00000001	(Textilis:0.04526100	(Pisang_Kayu:0.00000001	Pisang_Mas:0.00210089):0.00000319):0.00212236):0.00000018):0.00000020	(Long_Tavoy:0.00000001	(Grande_Naine:0.00000001	((Banksii:0.00000001	((Namwa_Khom:0.00000001	(Figue_Pomme_Geante:0.00000001	(Yawa_2:0.00000001	Safet_velchi:0.00000001):0.00000001):0.00000001):0.00319846	(Zebrina_GF:0.00000001	Pisang_Ceylan:0.00000001):0.00000048):0.00100843):0.00000004	(Foconah:0.00000001	(Malaccensis:0.00000001	(Lal_Velchi:0.00000001	(Calcutta_4:0.00000001	Mbwazirume:0.00000001):0.00000001):0.00000001):0.00000001):0.00000001):0.00000004):0.00000001):0.00000015):0.00000001):0.00000006):0.00000010):0.00000019):0.00000015):0.00000028):0.00000017):0.00856690);
(Wompa:0.00000001	(Mbwazirume:0.00000001	(Pisang_Ceylan:0.00000001	Ngombe:0.00000009):0.00000009):0.00000001	((Prata_Ana:0.00000022	((Yawa_2:0.00428857	(Dole:0.00000001	(Pisang_Klutuk_Walung:0.00000001	(Honduras:0.00000001	(Lal_Velchi:0.00000001	(Saba:0.00000001	(Pisang_Batu:0.00000001	(Lady_Finger:0.00000022	(Kluai_Tiparot:0.00000025	(Kunnan:0.00000001	Textilis:0.17381973):0.00000025):0.00442521):0.00000024):0.00000002):0.00000001):0.00000001):0.00000001):0.00000027):0.00000001):0.00870823	(Zebrina_GF:0.00000020	(Tomolo:0.00000018	(Figue_Pomme_Geante:0.00000025	(Namwa_Khom:0.00000001	Safet_velchi:0.00000001):0.00000001):0.00428846):0.00000015):0.00000013):0.00000018):0.00000022	(Orishele:0.00000001	(Foconah:0.00000001	(Grande_Naine:0.00000001	(Musa_ornata:0.00000001	((Pisang_Kayu:0.00000001	(Long_Tavoy:0.00000001	Pisang_Mas:0.00431136):0.00000024):0.00000017	(Agutay:0.00000001	(Banksii:0.00000001	(Truncata:0.00000001	(DH_Pahang:0.00000001	(Pelipita:0.00000001	(Malaccensis:0.00000001	(Calcutta_4:0.00000001	Khae_Phrae:0.00442763):0.00000013):0.00000022):0.00000020):0.00000012):0.00000007):0.00000004):0.00000001):0.00000020):0.00000013):0.00000013):0.00000016):0.00000022):0.01807477);
(Pisang_Batu:0.00000001	Saba:0.00000001	(Dole:0.00000001	(Honduras:0.00000001	(Lal_Velchi:0.00000001	(Kluai_Tiparot:0.00000001	(Kunnan:0.00000001	(Yawa_2:0.00000001	(Pisang_Klutuk_Walung:0.00000001	(Textilis:1.69401120	(Prata_Ana:0.00000025	((Wompa:0.00000001	Namwa_Khom:0.00000001):0.00000001	(Zebrina_GF:0.00000001	(Lady_Finger:0.00000001	(Tomolo:0.00000001	(Orishele:0.00000001	(Ngombe:0.00000001	(Malaccensis:0.00000001	(Grande_Naine:0.00000001	(Truncata:0.00000001	(Pelipita:0.00000001	(Banksii:0.00000001	(Calcutta_4:0.00000001	(Mbwazirume:0.00000001	(Khae_Phrae:0.00000001	(Figue_Pomme_Geante:0.00000001	(Agutay:0.00000001	(Musa_ornata:0.00000001	(Pisang_Kayu:0.00000001	(Pisang_Ceylan:0.00000001	(Foconah:0.00000001	(DH_Pahang:0.00000001	(Safet_velchi:0.00000001	(Long_Tavoy:0.00000001	Pisang_Mas:0.00000001):0.00000001):0.00000001):0.00000001):0.00000001):0.00000001):0.00000001):0.00000001):0.00000001):0.00000001):0.00000001):0.00000001):0.00000001):0.00000001):0.00000001):0.00000001):0.00000001):0.00000001):0.00000001):0.00000001):0.00000021):0.00000021):0.00000070):0.00000041):0.00384939):0.00799451):0.00000001):0.00000001):0.00000001):0.00000001):0.00000001):0.00000001):0.00…
(Ngombe:0.00000001	Wompa:0.00000001	(Mbwazirume:0.00000001	((Pisang_Ceylan:0.00000001	Tomolo:0.00000001):0.00000053	((Zebrina_GF:0.00000001	(((Khae_Phrae:0.00000001	Textilis:0.05713297):0.00000021	(Kunnan:0.00000001	Kluai_Tiparot:0.00000021):0.00000001):0.00443617	(Pisang_Mas:0.00213462	Pisang_Kayu:0.00000001):0.00221955):0.00000030):0.00000030	((Prata_Ana:0.00000001	(Safet_velchi:0.00000001	(Foconah:0.00000001	(Musa_ornata:0.00000001	(Lady_Finger:0.00000001	(Orishele:0.00000001	(DH_Pahang:0.00000001	(Dole:0.00000001	(Long_Tavoy:0.00000001	(Saba:0.00000001	(Grande_Naine:0.00000001	(Figue_Pomme_Geante:0.00000001	(Pisang_Klutuk_Walung:0.00000001	(Agutay:0.00000001	(Calcutta_4:0.00000001	(Yawa_2:0.00000001	(Malaccensis:0.00000001	(Namwa_Khom:0.00000001	(Lal_Velchi:0.00000001	(Banksii:0.00000001	(Truncata:0.00000001	Pelipita:0.00000001):0.00000001):0.00000001):0.00000001):0.00000001):0.00000001):0.00000001):0.00000001):0.00000001):0.00000001):0.00000001):0.00000001):0.00000001):0.00000001):0.00000001):0.00000001):0.00000001):0.00000001):0.00000001):0.00000001):0.00000001):0.00000001	(Honduras:0.00000001	Pisang_Batu:0.00000001):0.00000001):0.00000030):0.00064274):0.00801368):0.00000001);
(((Zebrina_GF:0.00000001	Safet_velchi:0.00000028):0.00000001	(Yawa_2:0.01337619	(Pisang_Ceylan:0.00000001	Namwa_Khom:0.00000002):0.00000018):0.00000020):0.00000015	Figue_Pomme_Geante:0.00000017	(Truncata:0.00000001	(((Kluai_Tiparot:0.00000001	Kunnan:0.00000001):0.00448717	(Lady_Finger:0.00000001	(Lal_Velchi:0.00000001	(Honduras:0.00000001	(Saba:0.00000001	(Dole:0.00000001	(Pisang_Batu:0.00000001	Pisang_Klutuk_Walung:0.00000002):0.00000001):0.00000001):0.00000001):0.00000018):0.00000018):0.00000029):0.00883413	(Orishele:0.00000001	(Malaccensis:0.00000001	(Musa_ornata:0.00000001	(Mbwazirume:0.00000001	(Wompa:0.00000001	((Prata_Ana:0.00000001	(Pelipita:0.00000001	(Agutay:0.00000001	(DH_Pahang:0.00000001	Tomolo:0.00000001):0.00436177):0.00000018):0.00000026):0.00000020	(Long_Tavoy:0.00000001	(Banksii:0.00000001	(Foconah:0.00000001	(Grande_Naine:0.00000001	(Ngombe:0.00000001	((Pisang_Mas:0.00890670	(Khae_Phrae:0.00000001	Textilis:0.07755544):0.00445295):0.00000023	(Calcutta_4:0.00000001	Pisang_Kayu:0.00000024):0.00000001):0.00000031):0.00000018):0.00000016):0.00000020):0.00000019):0.00000001):0.00000010):0.00000007):0.00000005):0.00000005):0.00000005):0.00000027):0.00000001):0.01330633);
(Kluai_Tiparot:0.00000001	Kunnan:0.00000001	((Pisang_Batu:0.00000001	(((Khae_Phrae:0.00000042	Textilis:0.14677991):0.00460078	(Pisang_Ceylan:0.00000001	((Figue_Pomme_Geante:0.00000018	(Namwa_Khom:0.00000001	Safet_velchi:0.00000001):0.00000001):0.00441729	(Zebrina_GF:0.00000001	(Pisang_Mas:0.01883461	(Foconah:0.00000001	(Agutay:0.00000001	(Tomolo:0.00000001	(Malaccensis:0.00000001	(DH_Pahang:0.00000001	(Musa_ornata:0.00000001	(Pelipita:0.00000001	(Truncata:0.00000001	((Banksii:0.00000001	(Calcutta_4:0.00000001	(Grande_Naine:0.00000001	Pisang_Kayu:0.00000001):0.00000028):0.00000017):0.00000016	(Long_Tavoy:0.00000001	(Ngombe:0.00000001	(Mbwazirume:0.00000001	Orishele:0.00000021):0.00000029):0.00000020):0.00000016):0.00000001):0.00000010):0.00000006):0.00000004):0.00000003):0.00000003):0.00000003):0.00000028):0.00000031):0.00000031):0.00000026):0.00000018):0.00000019):0.00000057	(Wompa:0.00000001	(Prata_Ana:0.00000001	Lady_Finger:0.00000001):0.00000001):0.00000001):0.01872452):0.00000030	(Honduras:0.00000002	(Saba:0.00000001	(Dole:0.00000001	(Pisang_Klutuk_Walung:0.00000001	(Yawa_2:0.00441865	Lal_Velchi:0.00000001):0.00000001):0.00000001):0.00000001):0.00000016):0.00000016):0.00460509);
(Wompa:0.00000001	(Mbwazirume:0.00000001	Ngombe:0.00000023):0.00000001	(((Pisang_Kayu:0.00000001	(Textilis:0.08505375	(Pisang_Klutuk_Walung:0.00000001	(Yawa_2:0.00876179	(Pisang_Batu:0.00000001	(Dole:0.00000001	(Honduras:0.00000001	(Kunnan:0.00000001	(Lal_Velchi:0.00000001	(Saba:0.00000001	(Kluai_Tiparot:0.00000001	Lady_Finger:0.00000019):0.00000019):0.00000001):0.00000001):0.00000001):0.00000001):0.00000001):0.00000001):0.00000001):0.00435423):0.00434543):0.00000015	((Prata_Ana:0.00000001	Pisang_Mas:0.00433623):0.00000024	((Tomolo:0.00000001	DH_Pahang:0.00000021):0.00431508	(Banksii:0.00000001	(Foconah:0.00000001	(Khae_Phrae:0.00000001	(Grande_Naine:0.00000001	(Orishele:0.00000001	(Pelipita:0.00000001	((Calcutta_4:0.00000001	Long_Tavoy:0.00000022):0.00000017	(Agutay:0.00000001	(Truncata:0.00000001	(Musa_ornata:0.00000001	Malaccensis:0.00000001):0.00000001):0.00000001):0.00000001):0.00000025):0.00000015):0.00000009):0.00000006):0.00000005):0.00000005):0.00000016):0.00000016):0.00000030):0.00000021	(Namwa_Khom:0.00000001	((Pisang_Ceylan:0.00000001	Figue_Pomme_Geante:0.00000023):0.00000014	(Zebrina_GF:0.00000001	Safet_velchi:0.00000016):0.00000001):0.00000029):0.00870426):0.00872180);
(Textilis:0.05916878	Kluai_Tiparot:0.00000025	(Kunnan:0.00000001	(((Saba:0.00000001	(Yawa_2:0.00895197	Lal_Velchi:0.00000001):0.00000026):0.00000001	(Pisang_Kayu:0.00000019	((Wompa:0.00000001	(Mbwazirume:0.00000001	Ngombe:0.00000020):0.00000001):0.00447047	((DH_Pahang:0.00000025	Tomolo:0.00000001):0.00447202	((Lady_Finger:0.00000020	(Namwa_Khom:0.00000001	((Zebrina_GF:0.00000001	Safet_velchi:0.00000030):0.00000023	(Pisang_Ceylan:0.00000001	Figue_Pomme_Geante:0.00000029):0.00000001):0.00000026):0.00903104):0.00000025	(Prata_Ana:0.00000016	(Orishele:0.00000001	(Long_Tavoy:0.00000001	((Banksii:0.00000001	(Grande_Naine:0.00000001	(Foconah:0.00000001	Khae_Phrae:0.01481004):0.00000021):0.00000027):0.00000019	(Agutay:0.00000001	(Musa_ornata:0.00000001	(Pelipita:0.00000001	(Calcutta_4:0.00000001	(Malaccensis:0.00000001	(Truncata:0.00000001	Pisang_Mas:0.00906262):0.00000021):0.00000028):0.00000020):0.00000020):0.00000021):0.00000001):0.00000018):0.00000020):0.00000021):0.00000021):0.00000027):0.00000022):0.00000020):0.01832582):0.00000025	(Pisang_Batu:0.00000002	(Honduras:0.00000001	(Pisang_Klutuk_Walung:0.00000001	Dole:0.00000002):0.00000001):0.00000021):0.00000021):0.01466189):0.00000025);
(Kunnan:0.00000001	Kluai_Tiparot:0.00000001	(Textilis:0.10365222	(Pisang_Batu:0.00000001	(Yawa_2:0.00913317	(Honduras:0.00000001	(Saba:0.00000001	(Pisang_Klutuk_Walung:0.00000001	((Lal_Velchi:0.00000001	Dole:0.00000001):0.00000001	((Wompa:0.00000001	(Lady_Finger:0.00000001	((Prata_Ana:0.00000018	Khae_Phrae:0.00465282):0.00000021	(Tomolo:0.00000001	(Malaccensis:0.00000001	(DH_Pahang:0.00000001	(Banksii:0.00000001	(Foconah:0.00000001	(Ngombe:0.00000001	(Orishele:0.00000001	(Pelipita:0.00000001	(Truncata:0.00000001	(Long_Tavoy:0.00000001	(Pisang_Mas:0.00000001	(Calcutta_4:0.00000001	(Pisang_Kayu:0.00000001	(Grande_Naine:0.00000001	(Mbwazirume:0.00000001	(Musa_ornata:0.00000001	Agutay:0.00000001):0.00000001):0.00000001):0.00000001):0.00000001):0.00000001):0.00000001):0.00000001):0.00000001):0.00000001):0.00000001):0.00000001):0.00000001):0.00000001):0.00000001):0.00000001):0.00000018):0.00000021):0.00000029):0.00000029	(Pisang_Ceylan:0.00000001	(Namwa_Khom:0.00000001	(Figue_Pomme_Geante:0.00000001	(Zebrina_GF:0.00000001	Safet_velchi:0.00000021):0.00000016):0.00000001):0.00000048):0.00923710):0.00454639):0.00000001):0.00000001):0.00000001):0.00000001):0.00000001):0.00463279):0.00000001);
(Kluai_Tiparot:0.00000030	(Kunnan:0.00000001	Textilis:0.40709213):0.00000030	(Saba:0.00000001	(Lal_Velchi:0.00000001	(Dole:0.00000001	(Pisang_Klutuk_Walung:0.00000001	(Honduras:0.00000001	(Pisang_Batu:0.00000001	(Yawa_2:0.00000033	((Figue_Pomme_Geante:0.00000011	(Namwa_Khom:0.00000001	Safet_velchi:0.00000001):0.00000022):0.00000011	(Pisang_Ceylan:0.00000001	((Pisang_Mas:0.00547384	(Wompa:0.00000001	(Zebrina_GF:0.00000001	Prata_Ana:0.00000020):0.00000020):0.00000020):0.00000020	(Lady_Finger:0.00000024	(Khae_Phrae:0.00581355	(Orishele:0.00000001	((Foconah:0.00000001	(Mbwazirume:0.00000001	Pisang_Kayu:0.00000031):0.00000018):0.00000021	(Truncata:0.00000001	(Malaccensis:0.00000001	(Pelipita:0.00000001	(Ngombe:0.00000001	(Banksii:0.00000001	(Agutay:0.00000001	(DH_Pahang:0.00000001	(Musa_ornata:0.00000001	(Long_Tavoy:0.00000001	(Tomolo:0.00000001	(Grande_Naine:0.00000001	Calcutta_4:0.00000001):0.00000001):0.00000001):0.00000001):0.00000001):0.00000001):0.00000001):0.00000001):0.00000001):0.00000001):0.00000001):0.00000001):0.00000021):0.00000019):0.00000021):0.00000021):0.00001093):0.01118502):0.01109431):0.01121497):0.00000001):0.00000001):0.00000001):0.00000001):0.00000001):0.00581286);
(Tomolo:0.00000001	DH_Pahang:0.00000001	(Calcutta_4:0.00000001	(Mbwazirume:0.00000001	(Foconah:0.00000001	(Pelipita:0.00000001	(Ngombe:0.00000001	(Musa_ornata:0.00000001	(Malaccensis:0.00000001	(Agutay:0.00000001	(Orishele:0.00000001	(Truncata:0.00000001	(Long_Tavoy:0.00000001	(Banksii:0.00000001	(Grande_Naine:0.00000001	((Lady_Finger:0.00000021	(((Dole:0.00000001	(Kluai_Tiparot:0.00000001	Kunnan:0.00000001):0.00420732):0.00000014	(Saba:0.00000002	(Pisang_Batu:0.00000001	(Lal_Velchi:0.00000001	(Honduras:0.00000001	(Yawa_2:0.01711025	Pisang_Klutuk_Walung:0.00000001):0.00000001):0.00000001):0.00000001):0.00000018):0.00000018):0.02159494	(Pisang_Kayu:0.00000001	(Prata_Ana:0.00000001	(Pisang_Mas:0.00401854	(Textilis:0.06699288	Khae_Phrae:0.00000001):0.00413532):0.00000015):0.00000015):0.00000014):0.00000021):0.00000013	(Wompa:0.00000001	(Pisang_Ceylan:0.00000020	(Figue_Pomme_Geante:0.00000016	(Safet_velchi:0.00000001	(Namwa_Khom:0.00000001	Zebrina_GF:0.00000038):0.00000001):0.00000016):0.00000031):0.01674824):0.00000031):0.00000031):0.00000006):0.00000006):0.00000008):0.00000012):0.00000020):0.00000021):0.00000022):0.00000015):0.00000015):0.00000019):0.00000029):0.00000013):0.01705361);
(DH_Pahang:0.00000014	Tomolo:0.00000001	(((((Pisang_Ceylan:0.00000001	Safet_velchi:0.00000025):0.00000028	(Namwa_Khom:0.00000001	(Zebrina_GF:0.00000001	Figue_Pomme_Geante:0.00000001):0.00000030):0.00000001):0.00426247	((Wompa:0.00000001	(Mbwazirume:0.00000001	Ngombe:0.00000022):0.00000001):0.00859582	(Lady_Finger:0.00000001	(Khae_Phrae:0.00000020	(Textilis:0.13980703	(Kluai_Tiparot:0.00000001	Kunnan:0.00000028):0.00000001):0.00429499):0.00432986):0.00000028):0.00000014):0.00000014	(Prata_Ana:0.00000001	((Banksii:0.00000001	(Calcutta_4:0.00000001	(Pelipita:0.00000001	(Foconah:0.00000001	(Truncata:0.00000001	(Malaccensis:0.00000001	(Long_Tavoy:0.00000001	(Musa_ornata:0.00000001	Grande_Naine:0.00000001):0.00000001):0.00000001):0.00000001):0.00000001):0.00000001):0.00000001):0.00000001):0.00000001	(Orishele:0.00000001	(Pisang_Kayu:0.00000001	(Pisang_Mas:0.00429142	Agutay:0.00000001):0.00000023):0.00000015):0.00000018):0.00000030):0.00000030):0.00000026	(Saba:0.00000001	(Pisang_Batu:0.00000001	(Honduras:0.00000001	(Pisang_Klutuk_Walung:0.00000001	(Lal_Velchi:0.00000001	(Yawa_2:0.00427777	Dole:0.00000001):0.00000001):0.00000001):0.00000001):0.00000001):0.00000030):0.00425027):0.00860528);
(Namwa_Khom:0.00000001	Figue_Pomme_Geante:0.00000014	(Zebrina_GF:0.00000001	(Yawa_2:0.01732394	(Pisang_Ceylan:0.00000001	(Safet_velchi:0.00000021	((Tomolo:0.00000001	DH_Pahang:0.00000018):0.00422500	((Ngombe:0.00000019	(Wompa:0.00000001	Mbwazirume:0.00000001):0.00000001):0.00855090	(Pisang_Kayu:0.00000014	(Prata_Ana:0.00000021	(Khae_Phrae:0.00432025	(((Saba:0.00000001	(Pisang_Klutuk_Walung:0.00000001	(Pisang_Batu:0.00000001	(Lal_Velchi:0.00000001	(Honduras:0.00000001	(Kunnan:0.00000001	(Textilis:0.15725312	Kluai_Tiparot:0.00000028):0.00000028):0.00431968):0.00000001):0.00000001):0.00000001):0.00000001):0.00000019	(Dole:0.00000001	Lady_Finger:0.00000001):0.00000022):0.00852146	((Musa_ornata:0.00000001	(Grande_Naine:0.00000001	(Banksii:0.00000001	((Orishele:0.00000001	(Agutay:0.00000001	(Long_Tavoy:0.00000001	(Calcutta_4:0.00000001	Pisang_Mas:0.00857652):0.00000019):0.00000017):0.00000025):0.00000017	(Truncata:0.00000001	Foconah:0.00000001):0.00000001):0.00000025):0.00000016):0.00000011):0.00000016	(Pelipita:0.00000001	Malaccensis:0.00000001):0.00000001):0.00000021):0.00000021):0.00000018):0.00000018):0.00000013):0.00000031):0.02194154):0.00000028):0.00000024):0.00000013):0.00000027);
(Pisang_Klutuk_Walung:0.00000001	(Pisang_Batu:0.00000001	(Kunnan:0.00000001	(Kluai_Tiparot:0.00000001	(Saba:0.00000001	(Dole:0.00000001	(Lal_Velchi:0.00000001	(Yawa_2:0.00923382	Honduras:0.00000001):0.00000001):0.00000001):0.00000001):0.00000001):0.00000001):0.00000001):0.00000030	((Prata_Ana:0.00000001	((Long_Tavoy:0.00000001	(Orishele:0.00000001	(Malaccensis:0.00000001	(Grande_Naine:0.00000001	(Agutay:0.00000001	(Calcutta_4:0.00000001	(Khae_Phrae:0.00000001	(Truncata:0.00000001	(Pisang_Kayu:0.00000001	(Foconah:0.00000001	(Musa_ornata:0.00000001	(Banksii:0.00000001	Pisang_Mas:0.00000001):0.00000001):0.00000001):0.00000001):0.00000001):0.00000001):0.00000001):0.00000001):0.00000001):0.00000001):0.00000001):0.00000001):0.00000001	(((Namwa_Khom:0.00000001	((Zebrina_GF:0.00000001	Safet_velchi:0.00000018):0.00000022	(Pisang_Ceylan:0.00000001	Figue_Pomme_Geante:0.00000021):0.00000001):0.00000020):0.00902794	(Wompa:0.00000001	(Ngombe:0.00000001	Mbwazirume:0.00000022):0.00000001):0.00902109):0.00000016	(Pelipita:0.00000001	(DH_Pahang:0.00000014	Tomolo:0.00000001):0.00445455):0.00000021):0.00000016):0.00000001):0.00000205	(Lady_Finger:0.00000001	Textilis:0.10606814):0.00000002):0.02340659);
(Pisang_Ceylan:0.00000022	Safet_velchi:0.00000002	((Zebrina_GF:0.00000022	(Pisang_Kayu:0.00000001	((Lady_Finger:0.00000001	(Saba:0.00000001	(Pisang_Batu:0.00000001	(Pisang_Klutuk_Walung:0.00000001	(Lal_Velchi:0.00000001	(Honduras:0.00000001	(Dole:0.00000001	(Kluai_Tiparot:0.00000001	Kunnan:0.00000001):0.00599837):0.00000001):0.00000001):0.00000001):0.00000001):0.00000030):0.01152740):0.00001243	(Long_Tavoy:0.00000001	(Musa_ornata:0.00000001	(DH_Pahang:0.00000001	(Pelipita:0.00000001	((Malaccensis:0.00000001	(Tomolo:0.00000001	(Wompa:0.00000001	(Mbwazirume:0.00000001	(Banksii:0.00000001	(Foconah:0.00000001	(Prata_Ana:0.00000001	(Khae_Phrae:0.00000001	Textilis:0.19637145):0.00587273):0.00000020):0.00000023):0.00000020):0.00000020):0.00000017):0.00000024):0.00000026	(Pisang_Mas:0.00000001	(Orishele:0.00000001	(Truncata:0.00000001	(Agutay:0.00000001	(Calcutta_4:0.00000001	(Ngombe:0.00000001	Grande_Naine:0.00000001):0.00000001):0.00000001):0.00000001):0.00000001):0.00000001):0.00000001):0.00000025):0.00000025):0.00000017):0.00000012):0.00000012):0.00000001):0.02396616):0.00000036	(Figue_Pomme_Geante:0.00000001	(Namwa_Khom:0.00000014	Yawa_2:0.01740282):0.00000014):0.00000001):0.00000020);
(Textilis:0.15776156	Khae_Phrae:0.00000001	((Kluai_Tiparot:0.00000001	Kunnan:0.00000025):0.00000001	((Lady_Finger:0.00000018	((Wompa:0.00000001	(Mbwazirume:0.00000001	Ngombe:0.00000001):0.00000001):0.00420972	((Pisang_Kayu:0.00000001	(Pisang_Mas:0.00000001	(Calcutta_4:0.00000001	(Pelipita:0.00000001	(Prata_Ana:0.00000001	(Foconah:0.00000001	(Orishele:0.00000001	(DH_Pahang:0.00000001	(Grande_Naine:0.00000001	(Long_Tavoy:0.00000001	(Musa_ornata:0.00000001	(Malaccensis:0.00000001	(Agutay:0.00000001	Banksii:0.00000001):0.00000001):0.00000001):0.00000001):0.00000001):0.00000001):0.00000001):0.00000001):0.00000001):0.00000001):0.00000001):0.00000001):0.00000001):0.00000001	(Truncata:0.00000001	((Yawa_2:0.01030585	(Namwa_Khom:0.00000001	(Pisang_Ceylan:0.00000001	(Safet_velchi:0.00000011	(Zebrina_GF:0.00000024	Figue_Pomme_Geante:0.00000018):0.00000025):0.00000011):0.00000001):0.00412734):0.01120930	Tomolo:0.00000024):0.00000024):0.00000001):0.00000020):0.00420364):0.00000018	(Lal_Velchi:0.00000001	(Pisang_Klutuk_Walung:0.00000001	(Dole:0.00000001	(Honduras:0.00000001	(Saba:0.00000001	Pisang_Batu:0.00000002):0.00000001):0.00000001):0.00000001):0.00000001):0.00000016):0.00888892):0.00438732);
((Khae_Phrae:0.00000001	Textilis:0.11257411):0.00436348	(Kunnan:0.00000001	Kluai_Tiparot:0.00000024):0.00000001	(Yawa_2:0.00000001	(Pisang_Klutuk_Walung:0.00000001	(Dole:0.00000001	(Pisang_Batu:0.00000001	(Saba:0.00000001	(Honduras:0.00000001	(Lal_Velchi:0.00000001	(Zebrina_GF:0.00000001	((Lady_Finger:0.00000001	((Agutay:0.00000001	(Malaccensis:0.00000001	(Musa_ornata:0.00000001	(Grande_Naine:0.00000001	(Pelipita:0.00000001	(DH_Pahang:0.00000001	(Pisang_Mas:0.00000001	(Calcutta_4:0.00000001	(Truncata:0.00000001	(Prata_Ana:0.00000001	(Foconah:0.00000001	(Long_Tavoy:0.00000001	(Safet_velchi:0.00000001	(Figue_Pomme_Geante:0.00000001	(Namwa_Khom:0.00000001	Banksii:0.00000001):0.00000001):0.00000001):0.00000001):0.00000001):0.00000001):0.00000001):0.00000001):0.00000001):0.00000001):0.00000001):0.00000001):0.00000001):0.00000001):0.00000001):0.00000001	(Orishele:0.00000001	Pisang_Kayu:0.00000001):0.00000001):0.00000017):0.00000015	((Wompa:0.00000001	(Mbwazirume:0.00000001	Ngombe:0.00000001):0.00000001):0.00315812	(Tomolo:0.00000001	Pisang_Ceylan:0.00000001):0.00000050):0.00113813):0.00068329):0.00363770):0.00000001):0.00000001):0.00000001):0.00000001):0.00000001):0.00000001):0.00439302);
(Kunnan:0.00000030	(Kluai_Tiparot:0.00000001	Textilis:0.10899176):0.00000030	(Yawa_2:0.00409063	(Honduras:0.00000001	(Saba:0.00000001	(Pisang_Batu:0.00000001	(Pisang_Klutuk_Walung:0.00000001	(Lal_Velchi:0.00000001	(Dole:0.00000001	(Lady_Finger:0.00000001	(Wompa:0.00000001	(Pisang_Kayu:0.00000022	(Prata_Ana:0.00000028	(((Safet_velchi:0.00000023	(Namwa_Khom:0.00000001	Figue_Pomme_Geante:0.00000001):0.00000001):0.00123707	(Pisang_Ceylan:0.00000001	Zebrina_GF:0.00000014):0.00000022):0.00284163	(Calcutta_4:0.00000001	(Malaccensis:0.00000001	(Mbwazirume:0.00000001	(Agutay:0.00000001	(Pelipita:0.00000001	((Foconah:0.00000001	(Khae_Phrae:0.00422000	(DH_Pahang:0.00000001	Tomolo:0.00000001):0.00412699):0.00000018):0.00000029	(Musa_ornata:0.00000001	(Orishele:0.00000001	(Grande_Naine:0.00000001	(Truncata:0.00000001	(Ngombe:0.00000001	(Banksii:0.00000001	(Long_Tavoy:0.00000001	Pisang_Mas:0.00836911):0.00000020):0.00000018):0.00000020):0.00000028):0.00000016):0.00000008):0.00000001):0.00000014):0.00000014):0.00000014):0.00000014):0.00000015):0.00000025):0.00000025):0.00000012):0.00000041):0.00487185):0.00755873):0.00000001):0.00000001):0.00000001):0.00000001):0.00000001):0.00000013):0.00419919);
(DH_Pahang:0.00000014	Tomolo:0.00000001	((Wompa:0.00000001	(Ngombe:0.00000001	Mbwazirume:0.00000001):0.00000001):0.00854262	(Zebrina_GF:0.00000029	((Dole:0.00000001	((Malaccensis:0.00000001	(Foconah:0.00000001	(Saba:0.00000001	(Long_Tavoy:0.00000001	((Yawa_2:0.00000001	(Figue_Pomme_Geante:0.00000001	(Safet_velchi:0.00000001	Namwa_Khom:0.00000001):0.00000001):0.00000001):0.00422785	(Pisang_Kayu:0.00000001	(Pisang_Mas:0.00860715	((Khae_Phrae:0.00000001	Textilis:0.11073790):0.00000022	(Kluai_Tiparot:0.00000001	Kunnan:0.00000029):0.00000001):0.00428848):0.00000017):0.00000013):0.00000013):0.00000020):0.00000031):0.00000017):0.00000013	(Pisang_Batu:0.00000001	(Pelipita:0.00000001	(Orishele:0.00000001	(Lal_Velchi:0.00000001	(Agutay:0.00000001	(Lady_Finger:0.00000001	(Musa_ornata:0.00000001	(Prata_Ana:0.00000001	(Truncata:0.00000001	(Calcutta_4:0.00000001	(Pisang_Klutuk_Walung:0.00000001	(Banksii:0.00000001	Pisang_Ceylan:0.00000023):0.00000001):0.00000001):0.00000001):0.00000001):0.00000001):0.00000001):0.00000001):0.00000001):0.00000001):0.00000001):0.00000001):0.00000001):0.00000022):0.00000013	(Honduras:0.00000001	Grande_Naine:0.00000001):0.00000001):0.00000027):0.00000030):0.01295271);
(Textilis:0.16263342	Kluai_Tiparot:0.00000001	(Kunnan:0.00000018	((Pisang_Klutuk_Walung:0.00000001	(((Zebrina_GF:0.00000001	Figue_Pomme_Geante:0.00000019):0.00000021	(Pisang_Ceylan:0.00000001	(Namwa_Khom:0.00000001	Safet_velchi:0.00000001):0.00000030):0.00000001):0.00413361	(DH_Pahang:0.00000001	((Wompa:0.00000001	(Ngombe:0.00000001	Mbwazirume:0.00000025):0.00000001):0.01269851	(Long_Tavoy:0.00000001	(Foconah:0.00000001	(Banksii:0.00000001	(Musa_ornata:0.00000001	(Agutay:0.00000001	((Malaccensis:0.00000001	((Truncata:0.00000001	(Prata_Ana:0.00000001	(Lady_Finger:0.00000001	Tomolo:0.00000028):0.00000001):0.00000001):0.00000001	(Calcutta_4:0.00000001	Khae_Phrae:0.00868337):0.00000014):0.00000029):0.00000020	(Pelipita:0.00000001	(Orishele:0.00000001	(Pisang_Mas:0.00412859	(Pisang_Kayu:0.00000001	Grande_Naine:0.00000001):0.00000023):0.00000015):0.00000014):0.00000012):0.00000001):0.00000028):0.00000018):0.00000012):0.00000009):0.00000009):0.00000001):0.00000027):0.01258174):0.00000013	(Lal_Velchi:0.00000002	(Honduras:0.00000001	(Dole:0.00000001	(Saba:0.00000001	(Yawa_2:0.00411596	Pisang_Batu:0.00000001):0.00000001):0.00000001):0.00000001):0.00000019):0.00000019):0.00864915):0.00000020);
(DH_Pahang:0.00000028	Tomolo:0.00000001	((((Wompa:0.00000001	(Pisang_Ceylan:0.00000031	(Mbwazirume:0.00000001	Ngombe:0.00000019):0.00000001):0.00000031):0.00409832	(Zebrina_GF:0.00000031	Lady_Finger:0.00000002):0.00000043):0.00000026	((Agutay:0.00000001	(Malaccensis:0.00000001	Long_Tavoy:0.00000001):0.00000001):0.00000001	(Musa_ornata:0.00000001	((Orishele:0.00000001	(Truncata:0.00000001	(Banksii:0.00000001	(Pisang_Mas:0.00209767	Pisang_Kayu:0.00000001):0.00192475):0.00000018):0.00000026):0.00000026	(Pelipita:0.00000001	(Foconah:0.00000001	(Calcutta_4:0.00000001	(Khae_Phrae:0.00000001	Grande_Naine:0.00000001):0.00000001):0.00000001):0.00000001):0.00000001):0.00000016):0.00000013):0.00000023):0.00000023	(((Namwa_Khom:0.00000001	(Figue_Pomme_Geante:0.00000001	Safet_velchi:0.00000014):0.00000001):0.00825642	(Textilis:0.10579766	(Honduras:0.00000001	(Saba:0.00000001	(Kluai_Tiparot:0.00000001	(Kunnan:0.00000001	(Pisang_Klutuk_Walung:0.00000001	(Lal_Velchi:0.00000001	(Dole:0.00000001	(Yawa_2:0.00817024	Pisang_Batu:0.00000001):0.00000001):0.00000001):0.00000001):0.00000001):0.00000001):0.00000001):0.00000030):0.00000130):0.01705983):0.00000020	Prata_Ana:0.00000001):0.00000014):0.00836106);
(Kluai_Tiparot:0.00000001	Kunnan:0.00000001	(Textilis:0.11172826	(Khae_Phrae:0.00000059	(Wompa:0.00000001	(Pisang_Mas:0.01860260	((Prata_Ana:0.00000001	Lady_Finger:0.00000022):0.00000023	(Namwa_Khom:0.00000001	(((Yawa_2:0.00000001	(Honduras:0.00000001	(Pisang_Klutuk_Walung:0.00000001	(Dole:0.00000001	Pisang_Batu:0.00000001):0.00000001):0.00000001):0.00000001):0.00000001	(Saba:0.00000001	Lal_Velchi:0.00000001):0.00000001):0.01370766	(Calcutta_4:0.00000001	(Zebrina_GF:0.00000026	(Long_Tavoy:0.00000001	(Pelipita:0.00000001	((Pisang_Ceylan:0.00000001	(Mbwazirume:0.00000001	(Malaccensis:0.00000001	Pisang_Kayu:0.00000001):0.00000018):0.00000021):0.00000017	(Agutay:0.00000001	(Banksii:0.00000001	(Orishele:0.00000001	(Ngombe:0.00000001	(Foconah:0.00000001	(Musa_ornata:0.00000001	(Grande_Naine:0.00000001	(Safet_velchi:0.00000001	(Figue_Pomme_Geante:0.00000001	(Truncata:0.00000001	(Tomolo:0.00000001	DH_Pahang:0.00000001):0.00447991):0.00000016):0.00000022):0.00000027):0.00000015):0.00000009):0.00000005):0.00000003):0.00000002):0.00000001):0.00000001):0.00000017):0.00000017):0.00000020):0.00000001):0.00000022):0.00000014):0.00000018):0.00000018):0.00000001):0.01536965):0.01530740):0.00000598);
(Namwa_Khom:0.00000001	(Figue_Pomme_Geante:0.00000001	(Zebrina_GF:0.00000001	(Yawa_2:0.01820263	Safet_velchi:0.00000011):0.00000011):0.00000023):0.00000001	(Pisang_Ceylan:0.00000001	((Tomolo:0.00000017	((Kluai_Tiparot:0.00000001	(Lal_Velchi:0.00000030	(Honduras:0.00000001	((Kunnan:0.00000001	Dole:0.00000024):0.00000017	(Pisang_Batu:0.00000001	((Pisang_Klutuk_Walung:0.00000001	Saba:0.00000001):0.00000001	Textilis:0.12534618):0.00000020):0.00000001):0.00000014):0.00000001):0.00000014):0.00419351	(Prata_Ana:0.00000001	Lady_Finger:0.00000001):0.00000054):0.00016440):0.00000019	((Wompa:0.00000001	(Ngombe:0.00000001	Mbwazirume:0.00000024):0.00000001):0.00893397	((Pelipita:0.00000001	(Foconah:0.00000001	(Grande_Naine:0.00000001	(Musa_ornata:0.00000001	(Calcutta_4:0.00000001	((Orishele:0.00000001	(Pisang_Mas:0.00200062	Pisang_Kayu:0.00000001):0.00236585):0.00000022	(Agutay:0.00000001	(Khae_Phrae:0.00000001	(Malaccensis:0.00000001	(Long_Tavoy:0.00000001	Truncata:0.00000001):0.00000001):0.00000001):0.00000001):0.00000001):0.00000020):0.00000018):0.00000011):0.00000007):0.00000005):0.00000007	(DH_Pahang:0.00000001	Banksii:0.00000001):0.00000001):0.00000015):0.00000020):0.02301946):0.00000050);
(Kunnan:0.00000001	Textilis:0.11830678	(Kluai_Tiparot:0.00000027	(Lal_Velchi:0.00000001	(Honduras:0.00000001	(Pisang_Batu:0.00000001	(Saba:0.00000001	(Pisang_Klutuk_Walung:0.00000002	(Yawa_2:0.00390409	(Dole:0.00000001	((Prata_Ana:0.00000001	((Tomolo:0.00000001	DH_Pahang:0.00000013):0.00794255	(Orishele:0.00000001	(Foconah:0.00000001	(Truncata:0.00000001	(Calcutta_4:0.00000001	(Agutay:0.00000001	((Musa_ornata:0.00000001	(Malaccensis:0.00000001	(Khae_Phrae:0.00827308	Long_Tavoy:0.00000001):0.00000015):0.00000014):0.00000029	(Pelipita:0.00000001	(Grande_Naine:0.00000001	(Banksii:0.00000001	Pisang_Mas:0.00800415):0.00000024):0.00000013):0.00000013):0.00000001):0.00000020):0.00000015):0.00000015):0.00000015):0.00000014):0.00000014):0.00000014	((Pisang_Kayu:0.00000030	(Lady_Finger:0.00000001	(Wompa:0.00000001	(Mbwazirume:0.00000001	Ngombe:0.00000027):0.00000001):0.00793940):0.00000002):0.00000030	(Safet_velchi:0.00000020	(Namwa_Khom:0.00000001	(Pisang_Ceylan:0.00000014	(Zebrina_GF:0.00000029	Figue_Pomme_Geante:0.00000001):0.00000029):0.00000014):0.00000001):0.00392996):0.00000018):0.02026439):0.00000013):0.00000018):0.00000018):0.00000001):0.00000001):0.00000001):0.00818088):0.00000001);
(Textilis:0.06537294	Kluai_Tiparot:0.00000020	(Kunnan:0.00000001	(((Dole:0.00000001	Lady_Finger:0.00000001):0.00000023	((Pisang_Mas:0.00456907	(((Wompa:0.00000001	(Ngombe:0.00000001	Mbwazirume:0.00000026):0.00000001):0.00921114	(Pisang_Ceylan:0.00000001	(Safet_velchi:0.00000001	(Namwa_Khom:0.00000001	(Zebrina_GF:0.00000001	Figue_Pomme_Geante:0.00000020):0.00000019):0.00000028):0.00000028):0.00455704):0.00000026	(Pisang_Kayu:0.00000018	(Khae_Phrae:0.00464877	(Malaccensis:0.00000001	(Truncata:0.00000001	(Pelipita:0.00000001	((Banksii:0.00000001	(Musa_ornata:0.00000001	Foconah:0.00000018):0.00000026):0.00000020	(Calcutta_4:0.00000001	(Orishele:0.00000001	(Agutay:0.00000001	(DH_Pahang:0.00000001	(Grande_Naine:0.00000001	Long_Tavoy:0.00000001):0.00000001):0.00000001):0.00000001):0.00000001):0.00000001):0.00000021):0.00000016):0.00000016):0.00000021):0.00000017):0.00000017):0.00000030):0.00000030	(Prata_Ana:0.00000001	Tomolo:0.00000026):0.00000001):0.00919068):0.00000024	(Lal_Velchi:0.00000002	(Honduras:0.00000001	(Saba:0.00000001	(Pisang_Batu:0.00000001	(Yawa_2:0.00457179	Pisang_Klutuk_Walung:0.00000001):0.00000001):0.00000001):0.00000001):0.00000019):0.00000019):0.00464911):0.00000020);
(Dole:0.00000001	(Kunnan:0.00000001	(Kluai_Tiparot:0.00000001	(Pisang_Klutuk_Walung:0.00000001	(Lal_Velchi:0.00000001	(Saba:0.00000001	(Honduras:0.00000001	(Yawa_2:0.00441665	Pisang_Batu:0.00000001):0.00000001):0.00000001):0.00000001):0.00000001):0.00000001):0.00000001):0.00000029	((Textilis:0.06672113	(Calcutta_4:0.00000001	(Orishele:0.00000001	(((Musa_ornata:0.00000001	(Pisang_Kayu:0.00000001	(Prata_Ana:0.00000001	Pisang_Mas:0.00438664):0.00000025):0.00000026):0.00000026	(Ngombe:0.00000001	(Agutay:0.00000001	(Foconah:0.00000001	(Khae_Phrae:0.00000001	(Mbwazirume:0.00000001	(Malaccensis:0.00000001	(Banksii:0.00000001	(Long_Tavoy:0.00000001	(Truncata:0.00000001	(DH_Pahang:0.00000001	Tomolo:0.00000001):0.00440863):0.00000020):0.00000018):0.00000025):0.00000014):0.00000008):0.00000004):0.00000002):0.00000001):0.00000001):0.00000020	(Pelipita:0.00000001	(Grande_Naine:0.00000001	Wompa:0.00000001):0.00000001):0.00000001):0.00000020):0.00000021):0.00000018):0.00000021	(Lady_Finger:0.00000001	(Zebrina_GF:0.00000001	(Safet_velchi:0.00000001	(Pisang_Ceylan:0.00000001	(Figue_Pomme_Geante:0.00000001	Namwa_Khom:0.00000002):0.00000001):0.00000023):0.00000015):0.00440848):0.00000020):0.01349050);
(DH_Pahang:0.00000030	Tomolo:0.00000001	(Zebrina_GF:0.00000020	(((Pisang_Ceylan:0.00000015	Lady_Finger:0.00000002):0.00000031	(Namwa_Khom:0.00000001	(Figue_Pomme_Geante:0.00000001	Safet_velchi:0.00000021):0.00000001):0.00451316):0.00000024	((Mbwazirume:0.00000001	(Wompa:0.00000014	Ngombe:0.00000001):0.00000014):0.00453898	(Foconah:0.00000001	(Pisang_Mas:0.00000001	(Malaccensis:0.00000001	(Pelipita:0.00000001	(Musa_ornata:0.00000001	(Calcutta_4:0.00000001	(Long_Tavoy:0.00000001	(Agutay:0.00000001	(Banksii:0.00000001	(Truncata:0.00000001	(Khae_Phrae:0.00000001	(Grande_Naine:0.00000001	(Pisang_Kayu:0.00000001	((Prata_Ana:0.00000001	(((Honduras:0.00000001	(Dole:0.00000001	(Pisang_Klutuk_Walung:0.00000001	(Lal_Velchi:0.00000001	(Kunnan:0.00000001	(Kluai_Tiparot:0.00000001	Pisang_Batu:0.00000002):0.00000001):0.00000001):0.00000001):0.00000001):0.00000023):0.00000026	(Yawa_2:0.00451284	Saba:0.00000001):0.00000001):0.00562680	Textilis:0.22423149):0.00366942):0.00000066	Orishele:0.00000001):0.00000001):0.00000001):0.00000001):0.00000001):0.00000001):0.00000001):0.00000001):0.00000001):0.00000001):0.00000001):0.00000001):0.00000001):0.00000001):0.00000025):0.00000025):0.00000015):0.00454001);
(DH_Pahang:0.00000030	Tomolo:0.00000001	(((Ngombe:0.00000001	(Mbwazirume:0.00000001	(Wompa:0.00000001	Pisang_Ceylan:0.00000015):0.00000001):0.00000001):0.00449186	(Pisang_Kayu:0.00000001	Pisang_Mas:0.00450507):0.00000364):0.00000019	((Lady_Finger:0.00000020	(Namwa_Khom:0.00000001	(Figue_Pomme_Geante:0.00000001	Safet_velchi:0.00000024):0.00000001):0.00447452):0.00000023	((Zebrina_GF:0.00000012	(Prata_Ana:0.00000001	((Kunnan:0.00000001	(Honduras:0.00000001	(Dole:0.00000001	(Lal_Velchi:0.00000001	(Pisang_Klutuk_Walung:0.00000001	(Saba:0.00000001	(Kluai_Tiparot:0.00000001	(Yawa_2:0.00446987	Pisang_Batu:0.00000001):0.00000001):0.00000001):0.00000001):0.00000001):0.00000001):0.00000001):0.00000019):0.00456380	Textilis:0.13997514):0.00451943):0.00000012):0.00000022	(Agutay:0.00000001	(Pelipita:0.00000001	(Truncata:0.00000001	(Grande_Naine:0.00000023	(Musa_ornata:0.00000001	(Long_Tavoy:0.00000001	(Foconah:0.00000001	(Khae_Phrae:0.00000001	(Orishele:0.00000001	(Malaccensis:0.00000001	(Calcutta_4:0.00000001	Banksii:0.00000001):0.00000001):0.00000001):0.00000001):0.00000001):0.00000001):0.00000001):0.00000001):0.00000020):0.00000024):0.00000017):0.00000026):0.00000026):0.00000019):0.00449331);
(Namwa_Khom:0.00000001	Figue_Pomme_Geante:0.00000001	(Safet_velchi:0.00000011	(Yawa_2:0.01386370	(Pisang_Ceylan:0.00000001	(((((Lal_Velchi:0.00000001	(Dole:0.00000001	(Saba:0.00000001	(Pisang_Batu:0.00000001	(Pisang_Klutuk_Walung:0.00000001	(Honduras:0.00000001	(Kluai_Tiparot:0.00000001	Kunnan:0.00000001):0.00469100):0.00000001):0.00000001):0.00000001):0.00000001):0.00000028):0.01426264	(Zebrina_GF:0.00000001	(Mbwazirume:0.00000001	(Ngombe:0.00000001	Wompa:0.00000001):0.00000001):0.00000086):0.00442777):0.00000028	(Prata_Ana:0.00000001	Tomolo:0.00000027):0.00000001):0.00000028	(Khae_Phrae:0.00000001	Textilis:0.29523258):0.00464840):0.00000028	(Lady_Finger:0.00000027	(Pisang_Mas:0.00000001	(Musa_ornata:0.00000001	(Calcutta_4:0.00000001	(DH_Pahang:0.00000001	(Long_Tavoy:0.00000001	(Orishele:0.00000001	(Grande_Naine:0.00000001	(Foconah:0.00000001	(Pisang_Kayu:0.00000001	(Malaccensis:0.00000001	(Pelipita:0.00000001	(Agutay:0.00000001	(Truncata:0.00000001	Banksii:0.00000001):0.00000001):0.00000001):0.00000001):0.00000001):0.00000001):0.00000001):0.00000001):0.00000001):0.00000001):0.00000001):0.00000001):0.00000001):0.00000017):0.00000017):0.00000336):0.01399385):0.00000011):0.00000022);
(Safet_velchi:0.00000001	(Pisang_Ceylan:0.00000001	(Namwa_Khom:0.00000009	(Zebrina_GF:0.00000026	Figue_Pomme_Geante:0.00000027):0.00000018):0.00000009):0.00000001	(Lady_Finger:0.00000001	((Pisang_Kayu:0.00000001	Textilis:0.10868408):0.00000017	((Grande_Naine:0.00000001	(Pelipita:0.00000001	(Agutay:0.00000001	(Tomolo:0.00000001	(Malaccensis:0.00000001	(Orishele:0.00000001	(Foconah:0.00000001	(Ngombe:0.00000001	(Long_Tavoy:0.00000001	(Truncata:0.00000001	(Mbwazirume:0.00000001	(Khae_Phrae:0.00000001	Prata_Ana:0.00000001):0.00000001):0.00000001):0.00000001):0.00000001):0.00000001):0.00000001):0.00000001):0.00000001):0.00000001):0.00000001):0.00000001):0.00000001	((Musa_ornata:0.00000001	(Kunnan:0.00000001	(Dole:0.00000001	(Kluai_Tiparot:0.00000001	(Honduras:0.00000001	(Pisang_Batu:0.00000001	(Lal_Velchi:0.00000001	(Saba:0.00000001	(Yawa_2:0.01878586	Pisang_Klutuk_Walung:0.00000001):0.00000001):0.00000001):0.00000001):0.00000001):0.00000001):0.00000020):0.00000022):0.00910560):0.00000001	(Wompa:0.00000001	(DH_Pahang:0.00000001	(Banksii:0.00000001	(Calcutta_4:0.00000001	Pisang_Mas:0.00911369):0.00000019):0.00000022):0.00000022):0.00000019):0.00000020):0.00000031):0.00000015):0.01861937);
(Textilis:0.12299739	(Kluai_Tiparot:0.00000001	Kunnan:0.00000022):0.00000001	(Khae_Phrae:0.00000061	(Pisang_Kayu:0.00000001	(((DH_Pahang:0.00000021	Tomolo:0.00000001):0.00473233	(Safet_velchi:0.00000001	(Namwa_Khom:0.00000022	(Yawa_2:0.00468172	Figue_Pomme_Geante:0.00000001):0.00000027):0.00000001):0.00470152):0.00000025	(Lady_Finger:0.00000025	((Pisang_Ceylan:0.00000021	(Wompa:0.00000001	(Mbwazirume:0.00000001	(Ngombe:0.00000012	Zebrina_GF:0.00000023):0.00000012):0.00000001):0.00965296):0.00000766	(Grande_Naine:0.00000001	(Orishele:0.00000001	(Malaccensis:0.00000001	(Truncata:0.00000001	(Agutay:0.00000001	(Pelipita:0.00000001	(Musa_ornata:0.00000001	((Long_Tavoy:0.00000001	(Pisang_Mas:0.00472301	Foconah:0.00000001):0.00000020):0.00000021	(Banksii:0.00000001	(Calcutta_4:0.00000001	(Prata_Ana:0.00000001	((Pisang_Batu:0.00000001	(Saba:0.00000001	(Honduras:0.00000001	Lal_Velchi:0.00000001):0.00000001):0.00000001):0.00000001	(Pisang_Klutuk_Walung:0.00000001	Dole:0.00000001):0.00000001):0.00274155):0.00193113):0.00000025):0.00000025):0.00000001):0.00000001):0.00000001):0.00000001):0.00000001):0.00000001):0.00000001):0.00000023):0.00000023):0.00000023):0.00000022):0.01035918):0.00505381);
(Textilis:0.03663671	(Kluai_Tiparot:0.00000001	Kunnan:0.00000025):0.00000001	(Khae_Phrae:0.00000035	(Prata_Ana:0.00000001	(((Lady_Finger:0.00000001	((Safet_velchi:0.00000001	(Figue_Pomme_Geante:0.00000001	(Namwa_Khom:0.00000001	Yawa_2:0.00435459):0.00000001):0.00000001):0.01342881	((Saba:0.00000001	(Lal_Velchi:0.00000001	(Pisang_Batu:0.00000001	Dole:0.00000001):0.00000001):0.00000001):0.00000001	(Pisang_Klutuk_Walung:0.00000001	Honduras:0.00000001):0.00000001):0.00440663):0.00000027):0.00000030	((Tomolo:0.00000001	DH_Pahang:0.00000015):0.00893722	((Ngombe:0.00000001	(Zebrina_GF:0.00000021	(Mbwazirume:0.00000001	Wompa:0.00000001):0.00000001):0.00000021):0.00441455	((Calcutta_4:0.00000001	(Truncata:0.00000001	(Banksii:0.00000001	(Long_Tavoy:0.00000001	(Agutay:0.00000001	(Musa_ornata:0.00000001	Pelipita:0.00000001):0.00000001):0.00000001):0.00000001):0.00000001):0.00000001):0.00000001	(Foconah:0.00000001	(Grande_Naine:0.00000001	(Orishele:0.00000001	(Malaccensis:0.00000001	Pisang_Kayu:0.00000001):0.00000027):0.00000021):0.00000022):0.00000029):0.00000023):0.00000023):0.00000020):0.00000029	(Pisang_Mas:0.02333674	Pisang_Ceylan:0.00000022):0.00000029):0.00000024):0.01447398):0.00466939);
(Namwa_Khom:0.00000001	(Safet_velchi:0.00000001	(Zebrina_GF:0.00000020	((Tomolo:0.00000001	DH_Pahang:0.00000013):0.00482034	(Lady_Finger:0.00000001	((Ngombe:0.00000015	(Wompa:0.00000001	Mbwazirume:0.00000001):0.00000001):0.00481877	(Agutay:0.00000001	(((Textilis:0.31946432	(Pisang_Batu:0.00000001	(Pisang_Klutuk_Walung:0.00000001	(Kunnan:0.00000001	(Honduras:0.00000001	(Lal_Velchi:0.00000001	(Saba:0.00000001	(Kluai_Tiparot:0.00000001	(Yawa_2:0.01507721	Dole:0.00000001):0.00000001):0.00000001):0.00000001):0.00000001):0.00000001):0.00000001):0.00000001):0.00001301):0.01513931	Prata_Ana:0.00000001):0.00000048	(Orishele:0.00000001	(Pisang_Kayu:0.00000001	(Calcutta_4:0.00000001	(Foconah:0.00000001	(Pisang_Mas:0.00000001	(Truncata:0.00000001	(Musa_ornata:0.00000001	(Pelipita:0.00000001	(Khae_Phrae:0.00000001	(Banksii:0.00000001	(Grande_Naine:0.00000001	(Malaccensis:0.00000001	Long_Tavoy:0.00000001):0.00000001):0.00000001):0.00000001):0.00000001):0.00000001):0.00000001):0.00000001):0.00000001):0.00000001):0.00000001):0.00000001):0.00000001):0.00000001):0.00000024):0.00000019):0.00000001):0.01515536):0.00000031):0.00000001	(Figue_Pomme_Geante:0.00000016	Pisang_Ceylan:0.00000020):0.00000021);
(Tomolo:0.00000001	DH_Pahang:0.00000001	(Khae_Phrae:0.00000001	(Banksii:0.00000001	(Musa_ornata:0.00000001	(Orishele:0.00000001	(Long_Tavoy:0.00000001	((Grande_Naine:0.00000001	Foconah:0.00000001):0.00000001	(Ngombe:0.00000001	(Pelipita:0.00000001	(Mbwazirume:0.00000001	(Malaccensis:0.00000001	(Agutay:0.00000001	(Truncata:0.00000001	(Calcutta_4:0.00000001	(Zebrina_GF:0.00000026	((Pisang_Ceylan:0.00000001	((Pisang_Kayu:0.00000015	(Pisang_Mas:0.00942416	Lady_Finger:0.00000021):0.00000021):0.00000014	(Namwa_Khom:0.00000001	(Safet_velchi:0.00000001	Figue_Pomme_Geante:0.00000021):0.00000001):0.00458891):0.00000016):0.00000016	((Prata_Ana:0.00000001	Wompa:0.00000001):0.00000001	(Textilis:0.08326658	(Yawa_2:0.00463444	(Saba:0.00000001	(Kluai_Tiparot:0.00000001	(Honduras:0.00000001	(Dole:0.00000001	(Lal_Velchi:0.00000001	(Kunnan:0.00000001	(Pisang_Batu:0.00000001	Pisang_Klutuk_Walung:0.00000002):0.00000001):0.00000001):0.00000001):0.00000001):0.00000023):0.00000023):0.00000001):0.01919555):0.00000298):0.00000069):0.00000025):0.00000025):0.00000003):0.00000003):0.00000004):0.00000006):0.00000009):0.00000015):0.00000026):0.00000018):0.00000028):0.00000020):0.00000020):0.00000022):0.00935451);
(Kunnan:0.00000001	(Honduras:0.00000001	(Dole:0.00000001	(Saba:0.00000001	(Kluai_Tiparot:0.00000001	((Lal_Velchi:0.00000001	Textilis:0.51345826):0.00000019	(Pisang_Batu:0.00000001	Pisang_Klutuk_Walung:0.00000020):0.00000001):0.00000020):0.00000020):0.00000029):0.00000018):0.00000028	(Namwa_Khom:0.00000001	(Yawa_2:0.00000026	(Safet_velchi:0.00000001	(Figue_Pomme_Geante:0.00000001	((Prata_Ana:0.00000001	(Pisang_Ceylan:0.00000031	(Lady_Finger:0.00000001	((Wompa:0.00000001	(Ngombe:0.00000001	Mbwazirume:0.00000017):0.00000001):0.00525802	(Tomolo:0.00000021	Zebrina_GF:0.00000027):0.00000020):0.00001046):0.00000023):0.00000023):0.00000023	((Banksii:0.00000001	(Orishele:0.00000001	(Agutay:0.00000001	(Foconah:0.00000001	(Pelipita:0.00000001	(Truncata:0.00000001	(Khae_Phrae:0.00000001	(Long_Tavoy:0.00000001	(Grande_Naine:0.00000001	(Calcutta_4:0.00000001	(Pisang_Mas:0.00000001	(Musa_ornata:0.00000001	DH_Pahang:0.00000001):0.00000001):0.00000001):0.00000001):0.00000001):0.00000001):0.00000001):0.00000001):0.00000001):0.00000001):0.00000001):0.00000001):0.00000001	(Pisang_Kayu:0.00000001	Malaccensis:0.00000001):0.00000001):0.00000023):0.00522592):0.00000001):0.01074309):0.00000030):0.00511032);
(Kluai_Tiparot:0.00000001	(Textilis:0.09578429	Kunnan:0.00000025):0.00000023	(Khae_Phrae:0.00000022	((Pisang_Ceylan:0.00000001	(Namwa_Khom:0.00000001	(Figue_Pomme_Geante:0.00000001	(Zebrina_GF:0.00000001	Safet_velchi:0.00000020):0.00000021):0.00000001):0.00000033):0.01352938	((Orishele:0.00000001	(Pisang_Kayu:0.00000001	(Mbwazirume:0.00000001	(Foconah:0.00000001	(Long_Tavoy:0.00000001	(Truncata:0.00000001	(DH_Pahang:0.00000001	(Calcutta_4:0.00000001	(Ngombe:0.00000001	(Agutay:0.00000001	(Pelipita:0.00000001	(Malaccensis:0.00000001	(Banksii:0.00000001	(Tomolo:0.00000001	((Pisang_Batu:0.00000001	(Dole:0.00000001	Lal_Velchi:0.00000002):0.00000001):0.00000029	(Lady_Finger:0.00000001	(Pisang_Klutuk_Walung:0.00000002	((Honduras:0.00000002	(Saba:0.00000027	Prata_Ana:0.00000001):0.00000022):0.00000022	(Wompa:0.00000001	Yawa_2:0.01344768):0.00000001):0.00000018):0.00000028):0.00000021):0.00886649):0.00000001):0.00000001):0.00000001):0.00000001):0.00000001):0.00000001):0.00000001):0.00000001):0.00000001):0.00000001):0.00000001):0.00000001):0.00000001):0.00000001	(Pisang_Mas:0.00000001	(Musa_ornata:0.00000001	Grande_Naine:0.00000001):0.00000001):0.00000001):0.00000021):0.00937614):0.00927542);
(Kluai_Tiparot:0.00000001	Kunnan:0.00000001	((Lal_Velchi:0.00000001	Lady_Finger:0.00000021):0.00000014	(Honduras:0.00000002	(Dole:0.00000001	(Saba:0.00000001	(Pisang_Klutuk_Walung:0.00000001	(Yawa_2:0.00435581	(Pisang_Batu:0.00000001	((((Ngombe:0.00000001	(Wompa:0.00000001	Mbwazirume:0.00000001):0.00000001):0.00875473	(Zebrina_GF:0.00000001	(Namwa_Khom:0.00000001	(Safet_velchi:0.00000019	(Pisang_Ceylan:0.00000001	Figue_Pomme_Geante:0.00000002):0.00000001):0.00000027):0.00000027):0.00433105):0.00000031	(DH_Pahang:0.00000001	(Pelipita:0.00000001	(Agutay:0.00000001	(Banksii:0.00000001	(Pisang_Mas:0.00000001	(Malaccensis:0.00000001	(Foconah:0.00000001	(Grande_Naine:0.00000001	(Pisang_Kayu:0.00000001	(Musa_ornata:0.00000001	(Truncata:0.00000001	(Prata_Ana:0.00000001	(Orishele:0.00000001	(Calcutta_4:0.00000001	Long_Tavoy:0.00000001):0.00000001):0.00000001):0.00000001):0.00000001):0.00000001):0.00000001):0.00000001):0.00000001):0.00000001):0.00000001):0.00000001):0.00000001):0.00000001):0.00000028):0.00000027	(Tomolo:0.00000013	(Khae_Phrae:0.00000001	Textilis:0.10836989):0.00901529):0.00000013):0.01324743):0.00000001):0.00000001):0.00000001):0.00000001):0.00000019):0.00000019):0.00908975);
(Khae_Phrae:0.00000001	Textilis:0.15238041	((Kluai_Tiparot:0.00000001	Kunnan:0.00000023):0.00000001	(Pisang_Kayu:0.00000014	(Pisang_Mas:0.00391267	((Grande_Naine:0.00000001	(Long_Tavoy:0.00000001	(Truncata:0.00000001	((Malaccensis:0.00000001	(Tomolo:0.00000001	(Orishele:0.00000001	((Safet_velchi:0.00000001	(Yawa_2:0.00000001	(Namwa_Khom:0.00000001	Figue_Pomme_Geante:0.00000001):0.00000001):0.00000001):0.00354128	(Zebrina_GF:0.00000001	Pisang_Ceylan:0.00000001):0.00000022):0.00033628):0.00000028):0.00000015):0.00000027	(Lal_Velchi:0.00000001	(Foconah:0.00000001	(Pelipita:0.00000001	(Wompa:0.00000001	(Calcutta_4:0.00000001	(Lady_Finger:0.00000001	(Pisang_Klutuk_Walung:0.00000001	(Ngombe:0.00000001	(Pisang_Batu:0.00000001	(Banksii:0.00000001	(Prata_Ana:0.00000001	(DH_Pahang:0.00000001	(Agutay:0.00000001	(Mbwazirume:0.00000001	(Musa_ornata:0.00000001	Saba:0.00000001):0.00000001):0.00000001):0.00000001):0.00000001):0.00000001):0.00000001):0.00000001):0.00000001):0.00000001):0.00000001):0.00000001):0.00000001):0.00000001):0.00000001):0.00000001):0.00000017):0.00000026):0.00000017):0.00000026	(Dole:0.00000001	Honduras:0.00000001):0.00000001):0.00000015):0.00000024):0.00827607):0.00000025);
(Kunnan:0.00000018	(Kluai_Tiparot:0.00000001	Textilis:0.14785301):0.00000018	(Yawa_2:0.00374797	(Lal_Velchi:0.00000001	((Pisang_Klutuk_Walung:0.00000002	(Saba:0.00000001	(Pisang_Batu:0.00000001	(Honduras:0.00000001	Dole:0.00000002):0.00000001):0.00000001):0.00000021):0.00000021	(Pisang_Mas:0.00763793	((Pisang_Ceylan:0.00000001	(Wompa:0.00000001	(Mbwazirume:0.00000001	Ngombe:0.00000021):0.00000001):0.01157365):0.00000001	(Lady_Finger:0.00000019	((Prata_Ana:0.00000001	Zebrina_GF:0.00000018):0.00000018	((Tomolo:0.00000018	DH_Pahang:0.00000025):0.00376379	((Namwa_Khom:0.00000001	(Figue_Pomme_Geante:0.00000001	Safet_velchi:0.00000020):0.00000001):0.00375100	(Calcutta_4:0.00000001	(Grande_Naine:0.00000001	(Agutay:0.00000001	(Long_Tavoy:0.00000001	(Malaccensis:0.00000001	((Truncata:0.00000001	(Pelipita:0.00000001	(Musa_ornata:0.00000001	Khae_Phrae:0.01241548):0.00000018):0.00000018):0.00000022	(Orishele:0.00000001	(Banksii:0.00000001	(Foconah:0.00000001	Pisang_Kayu:0.00000001):0.00000019):0.00000026):0.00000028):0.00000006):0.00000014):0.00000014):0.00000014):0.00000021):0.00000026):0.00000026):0.00000017):0.00000018):0.00000021):0.00000021):0.02375731):0.00000015):0.00000018):0.01240577);
(Pisang_Klutuk_Walung:0.00000001	(Kluai_Tiparot:0.00000018	(Saba:0.00000001	Textilis:0.91300364):0.00000001):0.00000030	(Pisang_Batu:0.00000001	((Dole:0.00000001	Kunnan:0.00000001):0.00000001	(Honduras:0.00000001	(Lal_Velchi:0.00000001	(Yawa_2:0.00000001	(Wompa:0.00000001	(Namwa_Khom:0.00000001	(Prata_Ana:0.00000001	(Lady_Finger:0.00000001	((DH_Pahang:0.00000001	(Pisang_Ceylan:0.00000001	(Foconah:0.00000001	(Long_Tavoy:0.00000001	(Ngombe:0.00000001	(Orishele:0.00000001	(Calcutta_4:0.00000001	(Musa_ornata:0.00000001	(Grande_Naine:0.00000001	(Pisang_Mas:0.00000001	(Pelipita:0.00000001	(Malaccensis:0.00000001	((Pisang_Kayu:0.00000001	Zebrina_GF:0.00000028):0.00000016	(Khae_Phrae:0.00000001	(Truncata:0.00000001	Agutay:0.00000001):0.00000001):0.00000001):0.00000008):0.00000004):0.00000002):0.00000001):0.00000001):0.00000001):0.00000001):0.00000001):0.00000001):0.00000001):0.00000001):0.00000001):0.00000001	(Mbwazirume:0.00000001	(Tomolo:0.00000001	(Safet_velchi:0.00000001	(Banksii:0.00000001	Figue_Pomme_Geante:0.00000001):0.00000001):0.00000001):0.00000001):0.00000001):0.00001402):0.00000968):0.00001282):0.00000852):0.00474665):0.00000014):0.00000018):0.00000030):0.00000029):0.00000030);
(Textilis:0.06222095	(Kluai_Tiparot:0.00000001	Kunnan:0.00000015):0.00000001	(Khae_Phrae:0.00000019	((Pisang_Mas:0.00439906	((Pisang_Kayu:0.00000023	(((Safet_velchi:0.00000001	(Namwa_Khom:0.00000001	(Yawa_2:0.00000030	(Saba:0.00000001	(Pisang_Batu:0.00000001	(Lal_Velchi:0.00000001	(Honduras:0.00000001	(Dole:0.00000001	Pisang_Klutuk_Walung:0.00000001):0.00000001):0.00000001):0.00000001):0.00000001):0.00435911):0.00435205):0.00000688):0.00000001	(Figue_Pomme_Geante:0.00000001	Zebrina_GF:0.00000024):0.00000001):0.00437679	((Tomolo:0.00000001	DH_Pahang:0.00000017):0.00889913	(Wompa:0.00000001	(Mbwazirume:0.00000001	Ngombe:0.00000031):0.00000001):0.00889257):0.00000021):0.00000029):0.00000019	(Pisang_Ceylan:0.00000018	(Foconah:0.00000001	(Long_Tavoy:0.00000001	(Pelipita:0.00000001	(Truncata:0.00000001	(Musa_ornata:0.00000001	(Orishele:0.00000001	(Banksii:0.00000001	(Malaccensis:0.00000001	(Grande_Naine:0.00000001	(Calcutta_4:0.00000001	Agutay:0.00000023):0.00000020):0.00000018):0.00000010):0.00000006):0.00000004):0.00000002):0.00000002):0.00000001):0.00000001):0.00000018):0.00000018):0.00000014):0.00000028	(Lady_Finger:0.00000022	Prata_Ana:0.00000015):0.00000022):0.00933541):0.00456047);
(Figue_Pomme_Geante:0.00000001	Pisang_Mas:0.00909252	(Pisang_Kayu:0.00000017	(Grande_Naine:0.00000001	((Truncata:0.00000001	(Long_Tavoy:0.00000001	(Calcutta_4:0.00000001	(Khae_Phrae:0.00000001	(Foconah:0.00000001	Orishele:0.00000001):0.00000001):0.00000001):0.00000001):0.00000001):0.00000001	(Pelipita:0.00000001	(Agutay:0.00000001	(Musa_ornata:0.00000001	(Banksii:0.00000001	(DH_Pahang:0.00000001	(((Prata_Ana:0.00000001	(Lady_Finger:0.00000001	(Pisang_Batu:0.00000001	(Pisang_Klutuk_Walung:0.00000001	(Yawa_2:0.00000001	(Lal_Velchi:0.00000001	(Saba:0.00000001	(Namwa_Khom:0.00000001	((Kluai_Tiparot:0.00000001	Kunnan:0.00000026):0.00000029	(Dole:0.00000001	(Honduras:0.00000001	Textilis:0.14846067):0.00000021):0.00000001):0.00000020):0.00000020):0.00000020):0.00000015):0.00000020):0.00000020):0.00201406):0.00093350):0.00150881	(Tomolo:0.00000001	((Ngombe:0.00000022	(Wompa:0.00000001	Mbwazirume:0.00000001):0.00000001):0.00325356	(Zebrina_GF:0.00000001	Pisang_Ceylan:0.00000001):0.00000052):0.00039704):0.00079307):0.00000019	(Safet_velchi:0.00000001	Malaccensis:0.00000001):0.00000001):0.00000007):0.00000005):0.00000007):0.00000011):0.00000018):0.00000020):0.00000021):0.00000024):0.00000001);
(Tomolo:0.00000027	(Prata_Ana:0.00000001	(Lady_Finger:0.00000020	(Pisang_Mas:0.00477529	((Safet_velchi:0.00000030	(Pisang_Ceylan:0.00000001	(Zebrina_GF:0.00000041	(Namwa_Khom:0.00000024	Figue_Pomme_Geante:0.00000029):0.00000029):0.00000001):0.00000018):0.00969205	(Pisang_Kayu:0.00000001	((Mbwazirume:0.00000015	(Ngombe:0.00000001	Wompa:0.00000002):0.00000015):0.01497894	(Textilis:0.12565353	((Kluai_Tiparot:0.00000001	(Pisang_Klutuk_Walung:0.00000001	(Saba:0.00000001	(Kunnan:0.00000001	Pisang_Batu:0.00000002):0.00000001):0.00000001):0.00000001):0.00000028	(Lal_Velchi:0.00000001	(Honduras:0.00000002	(Yawa_2:0.00983348	Dole:0.00000001):0.00000021):0.00000021):0.00000001):0.02020038):0.00000232):0.00000026):0.00000026):0.00000024):0.00000024):0.00000020):0.00000026	(Long_Tavoy:0.00000001	(Calcutta_4:0.00000001	(Musa_ornata:0.00000001	(Malaccensis:0.00000001	(Grande_Naine:0.00000001	(DH_Pahang:0.00000001	(Agutay:0.00000001	(Foconah:0.00000001	(Orishele:0.00000001	(Pelipita:0.00000001	(Truncata:0.00000001	(Khae_Phrae:0.00000001	Banksii:0.00000024):0.00000021):0.00000018):0.00000010):0.00000006):0.00000003):0.00000002):0.00000001):0.00000001):0.00000001):0.00000001):0.00000001):0.00000024);
(Kunnan:0.00000001	Textilis:0.09266933	(Khae_Phrae:0.00000016	(Kluai_Tiparot:0.00000001	(DH_Pahang:0.00000001	((Pisang_Kayu:0.00000001	Pisang_Mas:0.00209996):0.00178846	((Musa_ornata:0.00000001	(Calcutta_4:0.00000001	(Grande_Naine:0.00000001	(Pisang_Batu:0.00000001	(Orishele:0.00000001	(Banksii:0.00000001	(Dole:0.00000001	(Lal_Velchi:0.00000001	(Truncata:0.00000001	(Malaccensis:0.00000001	(Long_Tavoy:0.00000001	(Prata_Ana:0.00000001	(Lady_Finger:0.00000001	(Saba:0.00000001	(Zebrina_GF:0.00000030	(Namwa_Khom:0.00000007	(Yawa_2:0.00388867	(Safet_velchi:0.00000001	(Figue_Pomme_Geante:0.00000001	Pisang_Ceylan:0.00000014):0.00000001):0.00000014):0.00000007):0.00000043):0.01614784):0.00000001):0.00000001):0.00000001):0.00000001):0.00000001):0.00000001):0.00000001):0.00000001):0.00000001):0.00000001):0.00000001):0.00000001):0.00000001):0.00000001	(Foconah:0.00000001	(Agutay:0.00000001	(Pelipita:0.00000001	((Ngombe:0.00000001	(Mbwazirume:0.00000001	Wompa:0.00000001):0.00000001):0.00393885	(Tomolo:0.00000001	(Honduras:0.00000001	Pisang_Klutuk_Walung:0.00000001):0.00000001):0.00000021):0.00000031):0.00000020):0.00000031):0.00000019):0.00000013):0.00000001):0.02188013):0.00000016):0.00000031);
(Kunnan:0.00000001	Kluai_Tiparot:0.00000001	(Textilis:0.07604392	(Khae_Phrae:0.00000047	(((Prata_Ana:0.00000001	((Yawa_2:0.00959473	Honduras:0.00000001):0.00000020	(Pisang_Batu:0.00000002	(Saba:0.00000001	(Pisang_Klutuk_Walung:0.00000001	(Dole:0.00000001	Lal_Velchi:0.00000002):0.00000001):0.00000001):0.00000018):0.00000018):0.01453220):0.00000001	(Pelipita:0.00000001	(Truncata:0.00000001	(Calcutta_4:0.00000001	(Grande_Naine:0.00000001	(Long_Tavoy:0.00000001	(Foconah:0.00000001	(Musa_ornata:0.00000001	(Orishele:0.00000001	(Malaccensis:0.00000001	(Banksii:0.00000001	(Agutay:0.00000001	Pisang_Mas:0.01474018):0.00000021):0.00000018):0.00000027):0.00000015):0.00000023):0.00000014):0.00000008):0.00000006):0.00000004):0.00000004):0.00000020):0.00000020	((Pisang_Kayu:0.00000025	Lady_Finger:0.00000028):0.00000025	((Mbwazirume:0.00000027	(Wompa:0.00000001	Ngombe:0.00000001):0.00000001):0.00469809	(((Figue_Pomme_Geante:0.00000026	(Pisang_Ceylan:0.00000001	Safet_velchi:0.00000020):0.00000001):0.00000018	(Namwa_Khom:0.00000028	Zebrina_GF:0.00000001):0.00000029):0.00951948	(DH_Pahang:0.00000021	Tomolo:0.00000001):0.00470005):0.00000021):0.00000015):0.00000015):0.01624697):0.00156799):0.01442699);
(Yawa_2:0.00741116	(Pisang_Ceylan:0.00000001	(Namwa_Khom:0.00000001	(Safet_velchi:0.00000021	(Zebrina_GF:0.00000001	Figue_Pomme_Geante:0.00000028):0.00000026):0.00000020):0.00000001):0.00695077	(Pisang_Kayu:0.00000001	((Mbwazirume:0.00000001	(Ngombe:0.00000001	Wompa:0.00000001):0.00000001):0.00450357	(Tomolo:0.00000001	(Pisang_Mas:0.00444265	((Malaccensis:0.00000001	(Lady_Finger:0.00000001	(Pisang_Klutuk_Walung:0.00000001	(Saba:0.00000001	(Honduras:0.00000001	(Lal_Velchi:0.00000001	(Dole:0.00000001	(Pisang_Batu:0.00000001	((Textilis:0.08230833	Khae_Phrae:0.00000001):0.00482505	(Kluai_Tiparot:0.00000001	Kunnan:0.00000028):0.00000001):0.01469765):0.00000001):0.00000001):0.00000001):0.00000001):0.00000001):0.00276741):0.00167947):0.00000001	(Pelipita:0.00000001	(Orishele:0.00000001	(Foconah:0.00000001	(Truncata:0.00000001	(Musa_ornata:0.00000001	((DH_Pahang:0.00000001	Agutay:0.00000017):0.00000015	(Prata_Ana:0.00000001	(Calcutta_4:0.00000001	(Long_Tavoy:0.00000001	(Grande_Naine:0.00000001	Banksii:0.00000001):0.00000001):0.00000001):0.00000001):0.00000001):0.00000021):0.00000013):0.00000008):0.00000005):0.00000004):0.00000004):0.00000022):0.00000022):0.00000026):0.00000018):0.01759484);
(Textilis:0.05913328	(Kluai_Tiparot:0.00000001	(Kunnan:0.00000011	Khae_Phrae:0.00958880):0.00000011):0.00000001	((Dole:0.00000001	(Honduras:0.00000001	(Pisang_Klutuk_Walung:0.00000001	(Pisang_Batu:0.00000001	(Lal_Velchi:0.00000001	(Yawa_2:0.00908550	Saba:0.00000001):0.00000002):0.00000001):0.00000001):0.00000001):0.00000019):0.00000019	((Grande_Naine:0.00000001	Pelipita:0.00000001):0.00000001	(Long_Tavoy:0.00000001	(Foconah:0.00000001	(Malaccensis:0.00000001	(Orishele:0.00000001	((Truncata:0.00000001	(Agutay:0.00000001	(Pisang_Kayu:0.00000001	(Pisang_Mas:0.00454187	Calcutta_4:0.00000001):0.00000025):0.00000021):0.00000029):0.00000019	(Banksii:0.00000001	(Musa_ornata:0.00000001	(Lady_Finger:0.00000001	((Mbwazirume:0.00000017	(Wompa:0.00000001	Ngombe:0.00000001):0.00000001):0.00454460	(Prata_Ana:0.00000001	(((Figue_Pomme_Geante:0.00000020	Namwa_Khom:0.00000001):0.00000020	(Safet_velchi:0.00000026	(Zebrina_GF:0.00000001	Pisang_Ceylan:0.00000001):0.00000001):0.00000030):0.00917560	(DH_Pahang:0.00000020	Tomolo:0.00000001):0.00454680):0.00000022):0.00000022):0.00000021):0.00000024):0.00000001):0.00000001):0.00000028):0.00000017):0.00000011):0.00000007):0.00000011):0.00911967):0.00958315);
(Namwa_Khom:0.00000001	(Figue_Pomme_Geante:0.00000017	(Zebrina_GF:0.00000001	(Pisang_Ceylan:0.00000001	(Safet_velchi:0.00000001	Yawa_2:0.00880107):0.00000001):0.00000001):0.00000001):0.00000018	((((Kluai_Tiparot:0.00000001	Kunnan:0.00000001):0.00000024	(Khae_Phrae:0.00000001	Textilis:0.12411097):0.00000001):0.00430708	(Tomolo:0.00000020	(Dole:0.00000001	(Prata_Ana:0.00000001	(Malaccensis:0.00000001	(Lady_Finger:0.00000001	(Pisang_Batu:0.00000001	(Pisang_Klutuk_Walung:0.00000001	(DH_Pahang:0.00000001	(Truncata:0.00000001	(Honduras:0.00000001	(Long_Tavoy:0.00000001	(Pelipita:0.00000001	(Lal_Velchi:0.00000001	(Orishele:0.00000001	(Musa_ornata:0.00000001	(Agutay:0.00000001	(Calcutta_4:0.00000001	(Saba:0.00000001	(Pisang_Kayu:0.00000001	(Banksii:0.00000001	(Grande_Naine:0.00000001	(Pisang_Mas:0.00000001	Foconah:0.00000001):0.00000001):0.00000001):0.00000001):0.00000001):0.00000001):0.00000001):0.00000001):0.00000001):0.00000001):0.00000001):0.00000001):0.00000001):0.00000001):0.00000001):0.00000001):0.00000001):0.00000001):0.00000001):0.00000001):0.00000001):0.00000020):0.00000020):0.00000022	(Ngombe:0.00000001	(Mbwazirume:0.00000001	Wompa:0.00000001):0.00000001):0.00425414):0.01305398);
(Kluai_Tiparot:0.00000001	Kunnan:0.00000001	(Textilis:0.11449355	(Khae_Phrae:0.00000020	(((Dole:0.00000001	(Pisang_Batu:0.00000001	(Pisang_Klutuk_Walung:0.00000001	(Honduras:0.00000001	(Saba:0.00000001	(Lal_Velchi:0.00000001	Yawa_2:0.00878432):0.00000001):0.00000001):0.00000001):0.00000001):0.00000001):0.00431132	((Wompa:0.00000001	(Ngombe:0.00000001	Mbwazirume:0.00000027):0.00000001):0.00872351	(Prata_Ana:0.00000016	(Tomolo:0.00000001	DH_Pahang:0.00000018):0.00432228):0.00000021):0.00000018):0.00000018	((Orishele:0.00000001	(Lady_Finger:0.00000001	(Zebrina_GF:0.00000022	(Pisang_Ceylan:0.00000001	(Namwa_Khom:0.00000001	(Figue_Pomme_Geante:0.00000015	Safet_velchi:0.00000029):0.00000001):0.00000025):0.00000025):0.00873267):0.00000028):0.00000001	(Malaccensis:0.00000001	(Pelipita:0.00000001	(Calcutta_4:0.00000001	(Agutay:0.00000001	(Pisang_Mas:0.00000001	(Foconah:0.00000001	(Banksii:0.00000001	(Grande_Naine:0.00000001	(Long_Tavoy:0.00000001	(Truncata:0.00000001	(Musa_ornata:0.00000001	Pisang_Kayu:0.00000001):0.00000001):0.00000001):0.00000001):0.00000001):0.00000001):0.00000001):0.00000001):0.00000001):0.00000001):0.00000001):0.00000001):0.00000017):0.00905593):0.00442752):0.00000001);
(Kunnan:0.00000001	Textilis:0.12338570	(Kluai_Tiparot:0.00000023	(Khae_Phrae:0.00000020	(((Pisang_Batu:0.00000001	(Pisang_Klutuk_Walung:0.00000001	(Lal_Velchi:0.00000001	(Saba:0.00000001	Yawa_2:0.00910674):0.00000001):0.00000001):0.00000001):0.00000001	(Dole:0.00000001	(Honduras:0.00000001	Prata_Ana:0.00000021):0.00000001):0.00000001):0.00450784	(Lady_Finger:0.00000001	((Wompa:0.00000001	(Ngombe:0.00000001	Mbwazirume:0.00000020):0.00000001):0.01381625	(((DH_Pahang:0.00000023	Tomolo:0.00000018):0.00451892	(Pisang_Mas:0.00916807	(Namwa_Khom:0.00000001	((Zebrina_GF:0.00000001	Safet_velchi:0.00000029):0.00000015	(Pisang_Ceylan:0.00000001	Figue_Pomme_Geante:0.00000018):0.00000001):0.00000020):0.00910113):0.00000019):0.00000019	(Foconah:0.00000001	(Orishele:0.00000001	(Malaccensis:0.00000001	((Truncata:0.00000001	(Banksii:0.00000001	(Pelipita:0.00000001	Pisang_Kayu:0.00000001):0.00000018):0.00000025):0.00000028	(Musa_ornata:0.00000001	(Calcutta_4:0.00000001	(Agutay:0.00000001	(Long_Tavoy:0.00000001	Grande_Naine:0.00000001):0.00000001):0.00000001):0.00000001):0.00000001):0.00000019):0.00000022):0.00000022):0.00000019):0.00000019):0.00000022):0.00000022):0.00941345):0.00462202):0.00000001);
(Safet_velchi:0.00000015	(Zebrina_GF:0.00000001	(Figue_Pomme_Geante:0.00000016	(Pisang_Ceylan:0.00000001	Namwa_Khom:0.00000002):0.00000024):0.00000001):0.00000015	(Lady_Finger:0.00000001	(((Textilis:0.14920810	(Khae_Phrae:0.00000001	(Kluai_Tiparot:0.00000026	Kunnan:0.00000030):0.00457450):0.00000001):0.00457708	(Prata_Ana:0.00000001	((Tomolo:0.00000001	DH_Pahang:0.00000019):0.00909610	(Banksii:0.00000001	(Orishele:0.00000001	(Agutay:0.00000001	(Pisang_Mas:0.00000001	(Malaccensis:0.00000001	(Musa_ornata:0.00000001	(Foconah:0.00000001	(Grande_Naine:0.00000001	(Long_Tavoy:0.00000001	(Calcutta_4:0.00000001	(Pisang_Kayu:0.00000001	(Pelipita:0.00000001	Truncata:0.00000001):0.00000001):0.00000001):0.00000001):0.00000001):0.00000001):0.00000001):0.00000001):0.00000001):0.00000001):0.00000001):0.00000001):0.00000001):0.00000001):0.00000030):0.00000020	((Wompa:0.00000015	(Ngombe:0.00000001	Mbwazirume:0.00000002):0.00000001):0.00908908	(Yawa_2:0.01389142	(Pisang_Batu:0.00000001	(Lal_Velchi:0.00000001	(Dole:0.00000001	(Honduras:0.00000001	(Pisang_Klutuk_Walung:0.00000001	Saba:0.00000002):0.00000001):0.00000001):0.00000001):0.00000029):0.00000021):0.00449657):0.00000019):0.00000001):0.01379630);
(Figue_Pomme_Geante:0.00000001	(Namwa_Khom:0.00000001	(Yawa_2:0.00832901	((((Khae_Phrae:0.00000001	(Kluai_Tiparot:0.00000001	Kunnan:0.00000031):0.00440891):0.00000001	Textilis:0.18224552):0.00440169	(Truncata:0.00000001	(((Pisang_Batu:0.00000001	(Honduras:0.00000001	(Dole:0.00000001	(Lal_Velchi:0.00000001	Saba:0.00000002):0.00000001):0.00000001):0.00000001):0.00000013	(Pisang_Klutuk_Walung:0.00000001	Lady_Finger:0.00000001):0.00000044):0.00428705	(Musa_ornata:0.00000001	(Foconah:0.00000001	(Orishele:0.00000001	(Pisang_Mas:0.00000001	(Banksii:0.00000001	(Long_Tavoy:0.00000001	(Malaccensis:0.00000001	(Pelipita:0.00000001	(Prata_Ana:0.00000001	(Agutay:0.00000001	(Grande_Naine:0.00000001	(Calcutta_4:0.00000001	Pisang_Kayu:0.00000001):0.00000001):0.00000001):0.00000001):0.00000001):0.00000001):0.00000001):0.00000001):0.00000001):0.00000001):0.00000001):0.00000001):0.00000001):0.00000001):0.00000021):0.00000029	((Ngombe:0.00000001	(Wompa:0.00000001	Mbwazirume:0.00000002):0.00000028):0.00873022	(Tomolo:0.00000001	DH_Pahang:0.00000018):0.00428964):0.00000030):0.01301769):0.00039653):0.00000001	(Pisang_Ceylan:0.00000001	(Safet_velchi:0.00000026	Zebrina_GF:0.00000023):0.00000001):0.00000027);
(Zebrina_GF:0.00000001	Figue_Pomme_Geante:0.00000001	(Namwa_Khom:0.00000001	(Safet_velchi:0.00000020	(Pisang_Ceylan:0.00000001	(Prata_Ana:0.00000019	((Ngombe:0.00000022	(Wompa:0.00000001	Mbwazirume:0.00000001):0.00000001):0.00423660	(Pisang_Kayu:0.00000001	((DH_Pahang:0.00000023	Tomolo:0.00000001):0.00423791	((Lady_Finger:0.00000001	((Honduras:0.00000001	(Kluai_Tiparot:0.00000001	(Pisang_Klutuk_Walung:0.00000001	(Saba:0.00000029	Pisang_Batu:0.00000027):0.00000020):0.00000020):0.00000020):0.00000022	((Textilis:0.12671474	Yawa_2:0.00846799):0.00000042	(Dole:0.00000001	(Kunnan:0.00000013	Lal_Velchi:0.00000001):0.00000013):0.00000024):0.00000020):0.01295224):0.00000742	((Foconah:0.00000001	(Orishele:0.00000001	((Agutay:0.00000001	(Musa_ornata:0.00000001	Pisang_Mas:0.00424867):0.00000031):0.00000021	(Truncata:0.00000001	(Khae_Phrae:0.00000001	(Calcutta_4:0.00000001	(Malaccensis:0.00000001	(Pelipita:0.00000001	Banksii:0.00000001):0.00000001):0.00000001):0.00000001):0.00000001):0.00000001):0.00000021):0.00000015):0.00000021	(Long_Tavoy:0.00000001	Grande_Naine:0.00000001):0.00000001):0.00000025):0.00000025):0.00000022):0.00000022):0.00000019):0.00858316):0.00000020):0.00000001):0.00000023);
(Namwa_Khom:0.00000001	(Safet_velchi:0.00000024	(Pisang_Ceylan:0.00000028	Zebrina_GF:0.00000026):0.00000016):0.00000024	(Figue_Pomme_Geante:0.00000014	(Yawa_2:0.03376433	((Wompa:0.00000001	(DH_Pahang:0.00000001	(Truncata:0.00000001	(Tomolo:0.00000001	(Long_Tavoy:0.00000001	(Pisang_Kayu:0.00000001	(Orishele:0.00000001	(Grande_Naine:0.00000001	(Pisang_Mas:0.00000001	(Foconah:0.00000001	(Banksii:0.00000001	(Mbwazirume:0.00000001	(Pelipita:0.00000001	(Musa_ornata:0.00000001	(Agutay:0.00000001	(Ngombe:0.00000001	(Calcutta_4:0.00000001	Malaccensis:0.00000001):0.00000001):0.00000001):0.00000001):0.00000001):0.00000001):0.00000001):0.00000001):0.00000001):0.00000001):0.00000001):0.00000001):0.00000001):0.00000001):0.00000001):0.00000001):0.00000024):0.00000024	(Prata_Ana:0.00000001	(Lal_Velchi:0.00000001	(Saba:0.00000001	(Pisang_Batu:0.00000001	(Pisang_Klutuk_Walung:0.00000001	(Honduras:0.00000001	(Dole:0.00000001	(Lady_Finger:0.00000034	((Kluai_Tiparot:0.00000001	(Textilis:0.27035157	Khae_Phrae:0.00000998):0.02567823):0.00000001	Kunnan:0.00000002):0.01929964):0.00000018):0.00000001):0.00000001):0.00000001):0.00000001):0.00000001):0.02144895):0.00000001):0.03433973):0.00001049):0.00000019);
(Namwa_Khom:0.00000001	(Figue_Pomme_Geante:0.00000001	(Zebrina_GF:0.00000001	Safet_velchi:0.00000022):0.00000023):0.00000001	(Pisang_Ceylan:0.00000001	(Yawa_2:0.00000135	((Lal_Velchi:0.00000001	(Dole:0.00000001	(Honduras:0.00000001	Pisang_Batu:0.00000001):0.00000001):0.00000001):0.00000001	(Saba:0.00000001	(Pisang_Klutuk_Walung:0.00000001	(Lady_Finger:0.00000018	((Wompa:0.00000020	((Khae_Phrae:0.00000053	(Kluai_Tiparot:0.00000001	(Kunnan:0.00000001	Textilis:0.06420830):0.00000001):0.00526830):0.00527811	(Pisang_Kayu:0.00000023	Prata_Ana:0.00000026):0.00000023):0.00000029):0.00000021	((Long_Tavoy:0.00000001	((Calcutta_4:0.00000001	(Grande_Naine:0.00000001	(DH_Pahang:0.00000001	Tomolo:0.00000001):0.00515158):0.00000026):0.00000029	(Agutay:0.00000001	(Banksii:0.00000001	(Truncata:0.00000001	(Malaccensis:0.00000001	(Ngombe:0.00000001	(Orishele:0.00000001	(Musa_ornata:0.00000001	Pelipita:0.00000001):0.00000001):0.00000001):0.00000001):0.00000001):0.00000001):0.00000001):0.00000001):0.00000022):0.00000001	(Foconah:0.00000001	(Mbwazirume:0.00000001	Pisang_Mas:0.01035356):0.00000024):0.00000024):0.00000021):0.00507556):0.00002795):0.00000001):0.00000001):0.01560775):0.01561125):0.00000022);
(Kluai_Tiparot:0.00000001	Textilis:0.19488872	(Kunnan:0.00000023	(Khae_Phrae:0.00000019	((Prata_Ana:0.00000001	(Wompa:0.00000001	(Lady_Finger:0.00000001	(Pisang_Klutuk_Walung:0.00000001	(Pisang_Batu:0.00000001	(Saba:0.00000001	(Honduras:0.00000001	(Dole:0.00000001	Lal_Velchi:0.00000001):0.00000001):0.00000001):0.00000001):0.00000001):0.00164787):0.00101038):0.00046292):0.00116007	(Ngombe:0.00000001	(Foconah:0.00000001	(Pisang_Mas:0.00000001	((Calcutta_4:0.00000001	(Malaccensis:0.00000001	(Tomolo:0.00000001	DH_Pahang:0.00000001):0.00435721):0.00000025):0.00000017	(Long_Tavoy:0.00000001	(Orishele:0.00000001	(Agutay:0.00000001	(Banksii:0.00000001	(Grande_Naine:0.00000001	(Pelipita:0.00000001	(Pisang_Kayu:0.00000001	(Truncata:0.00000001	(Mbwazirume:0.00000001	(Musa_ornata:0.00000001	((Safet_velchi:0.00000001	(Figue_Pomme_Geante:0.00000001	(Yawa_2:0.00195827	Namwa_Khom:0.00000014):0.00230279):0.00000001):0.00431644	(Pisang_Ceylan:0.00000001	Zebrina_GF:0.00000029):0.00000048):0.00001224):0.00000001):0.00000001):0.00000001):0.00000001):0.00000001):0.00000001):0.00000001):0.00000001):0.00000001):0.00000001):0.00000029):0.00000022):0.00000022):0.00000029):0.00955402):0.00464350):0.00000001);
(Kunnan:0.00000001	Textilis:0.03228716	(Kluai_Tiparot:0.00000026	(Khae_Phrae:0.00000049	(((Yawa_2:0.00686968	(Figue_Pomme_Geante:0.00000011	(Safet_velchi:0.00000008	(Zebrina_GF:0.00000001	(Namwa_Khom:0.00000001	Pisang_Ceylan:0.00000027):0.00000022):0.00000022):0.00000011):0.00309690):0.00891440	Lady_Finger:0.00000013):0.00000013	((Foconah:0.00000001	(Pisang_Mas:0.00000001	(Ngombe:0.00000001	(Malaccensis:0.00000001	(DH_Pahang:0.00000001	(Banksii:0.00000001	(Pelipita:0.00000001	(Tomolo:0.00000001	(Orishele:0.00000001	(Agutay:0.00000001	(Mbwazirume:0.00000001	(Musa_ornata:0.00000001	(Truncata:0.00000001	(Pisang_Kayu:0.00000001	(Prata_Ana:0.00000001	(Pisang_Klutuk_Walung:0.00000001	(Dole:0.00000001	(Honduras:0.00000001	(Saba:0.00000001	(Lal_Velchi:0.00000001	(Pisang_Batu:0.00000001	Wompa:0.00000023):0.00000001):0.00000001):0.00000001):0.00000001):0.00000001):0.00462023):0.00003072):0.00000001):0.00000001):0.00000001):0.00000001):0.00000001):0.00000001):0.00000001):0.00000001):0.00000001):0.00000001):0.00000001):0.00000001):0.00000001):0.00000001	(Grande_Naine:0.00000001	(Long_Tavoy:0.00000001	Calcutta_4:0.00000001):0.00000001):0.00000001):0.00000023):0.01587446):0.00515746):0.00000001);
(Textilis:0.12405180	Khae_Phrae:0.00000001	((Kluai_Tiparot:0.00000001	Kunnan:0.00000029):0.00000001	(Saba:0.00000001	(Pisang_Batu:0.00000001	(Honduras:0.00000001	(Lal_Velchi:0.00000001	(Dole:0.00000001	(Pisang_Klutuk_Walung:0.00000001	(Lady_Finger:0.00000001	(((Yawa_2:0.00469011	(Namwa_Khom:0.00000001	(Safet_velchi:0.00000001	Figue_Pomme_Geante:0.00000020):0.00000001):0.00000001):0.00423607	(Zebrina_GF:0.00000001	Pisang_Ceylan:0.00000001):0.00000053):0.00039001	(Pisang_Kayu:0.00000024	((Ngombe:0.00000001	(Prata_Ana:0.00000001	(Banksii:0.00000001	((Musa_ornata:0.00000001	(DH_Pahang:0.00000001	Pisang_Mas:0.00951618):0.00000025):0.00000024	(Grande_Naine:0.00000001	(Wompa:0.00000001	(Orishele:0.00000001	(Tomolo:0.00000001	(Foconah:0.00000001	(Truncata:0.00000001	(Calcutta_4:0.00000001	Long_Tavoy:0.00000001):0.00000001):0.00000001):0.00000001):0.00000001):0.00000001):0.00000001):0.00000001):0.00000022):0.00000021):0.00000012):0.00000031	(Mbwazirume:0.00000001	(Pelipita:0.00000001	(Malaccensis:0.00000001	Agutay:0.00000001):0.00000001):0.00000001):0.00000001):0.00000019):0.00000019):0.00168450):0.00300108):0.00000001):0.00000001):0.00000001):0.00000001):0.00000001):0.01028372):0.00506317);
(DH_Pahang:0.00000015	Tomolo:0.00000001	((Pisang_Ceylan:0.00000001	(Wompa:0.00000001	(Ngombe:0.00000001	Mbwazirume:0.00000026):0.00000001):0.00842703):0.00001615	(Khae_Phrae:0.00420494	((Zebrina_GF:0.00000001	(Prata_Ana:0.00000001	((Pisang_Batu:0.00000001	(Lal_Velchi:0.00000001	(Yawa_2:0.00000001	(Saba:0.00000001	(Honduras:0.00000001	(Dole:0.00000001	(Pisang_Klutuk_Walung:0.00000001	(Textilis:0.07494796	(Kunnan:0.00000001	Kluai_Tiparot:0.00000025):0.00000001):0.00419814):0.00000001):0.00000001):0.00000001):0.00000001):0.00000001):0.00000001):0.00310707	(Namwa_Khom:0.00000001	Lady_Finger:0.00000001):0.00000049):0.00045021):0.00055884):0.00000019	(Grande_Naine:0.00000001	(Agutay:0.00000001	(Safet_velchi:0.00000001	(Truncata:0.00000001	(Malaccensis:0.00000001	(Figue_Pomme_Geante:0.00000001	(Calcutta_4:0.00000001	((Pelipita:0.00000001	(Orishele:0.00000001	(Pisang_Mas:0.00209028	Pisang_Kayu:0.00000001):0.00203425):0.00000023):0.00000017	(Long_Tavoy:0.00000001	(Banksii:0.00000001	(Musa_ornata:0.00000001	Foconah:0.00000001):0.00000001):0.00000001):0.00000001):0.00000025):0.00000015):0.00000009):0.00000005):0.00000004):0.00000003):0.00000003):0.00000013):0.00000017):0.00000017):0.00844889);
(Kunnan:0.00000001	Kluai_Tiparot:0.00000001	((Pisang_Batu:0.00000001	(Yawa_2:0.00378345	(Lal_Velchi:0.00000002	(Dole:0.00000001	(Saba:0.00000001	(Honduras:0.00000001	Pisang_Klutuk_Walung:0.00000002):0.00000001):0.00000001):0.00000026):0.00000026):0.00000024):0.00000015	(Tomolo:0.00000001	(((Namwa_Khom:0.00000001	(Safet_velchi:0.00000001	Figue_Pomme_Geante:0.00000030):0.00000001):0.00376115	((Khae_Phrae:0.00000031	Textilis:0.17026948):0.00827798	(Ngombe:0.00000001	(Mbwazirume:0.00000020	(Pisang_Ceylan:0.00000001	Wompa:0.00000022):0.00000020):0.00000001):0.00774049):0.00000023):0.00000023	((Zebrina_GF:0.00000022	(Prata_Ana:0.00000001	Lady_Finger:0.00000028):0.00000001):0.00000014	(Orishele:0.00000001	(Agutay:0.00000001	(Musa_ornata:0.00000001	((Banksii:0.00000001	(Long_Tavoy:0.00000001	Grande_Naine:0.00000016):0.00000021):0.00000013	(DH_Pahang:0.00000001	(Pisang_Kayu:0.00000001	(Pelipita:0.00000001	(Pisang_Mas:0.00000001	(Malaccensis:0.00000001	(Calcutta_4:0.00000001	(Foconah:0.00000001	Truncata:0.00000001):0.00000001):0.00000001):0.00000001):0.00000001):0.00000001):0.00000001):0.00000001):0.00000021):0.00000016):0.00000016):0.00000030):0.00000031):0.00000017):0.02960142):0.00833307);
(Kunnan:0.00000001	Kluai_Tiparot:0.00000001	((Dole:0.00000001	(((Textilis:0.07773409	Khae_Phrae:0.00000001):0.00429125	((Namwa_Khom:0.00000001	((Zebrina_GF:0.00000001	Figue_Pomme_Geante:0.00000018):0.00000018	(Pisang_Ceylan:0.00000001	Safet_velchi:0.00000022):0.00000001):0.00000014):0.00844044	(Calcutta_4:0.00000001	(Foconah:0.00000001	(Long_Tavoy:0.00000001	(Pelipita:0.00000001	(Orishele:0.00000001	(DH_Pahang:0.00000001	(Banksii:0.00000001	(Musa_ornata:0.00000001	(Agutay:0.00000001	(Grande_Naine:0.00000001	(Truncata:0.00000001	Malaccensis:0.00000001):0.00000001):0.00000001):0.00000001):0.00000001):0.00000001):0.00000001):0.00000001):0.00000001):0.00000001):0.00000001):0.00000027):0.00000028):0.00000013	((Pisang_Kayu:0.00000020	(Prata_Ana:0.00000001	Lady_Finger:0.00000001):0.00000001):0.00000015	((Wompa:0.00000001	(Mbwazirume:0.00000001	Ngombe:0.00000015):0.00000001):0.00417186	(Pisang_Mas:0.00416816	Tomolo:0.00000013):0.00000013):0.00000013):0.00000015):0.01749835):0.00000013	(Honduras:0.00000002	(Pisang_Batu:0.00000001	(Saba:0.00000001	(Pisang_Klutuk_Walung:0.00000001	(Yawa_2:0.00854040	Lal_Velchi:0.00000001):0.00000001):0.00000001):0.00000001):0.00000018):0.00000018):0.00434615);
(Kluai_Tiparot:0.00000001	Textilis:0.10873846	(Kunnan:0.00000018	(Khae_Phrae:0.00000021	(Prata_Ana:0.00000001	((Lal_Velchi:0.00000001	(Saba:0.00000001	(Dole:0.00000001	(Honduras:0.00000001	(Pisang_Klutuk_Walung:0.00000001	Pisang_Batu:0.00000001):0.00000001):0.00000001):0.00000001):0.00000001):0.00418543	(Lady_Finger:0.00000001	((((Figue_Pomme_Geante:0.00000001	(Yawa_2:0.00207822	Namwa_Khom:0.00000028):0.00205605):0.00000001	(Safet_velchi:0.00000001	Zebrina_GF:0.00000028):0.00000001):0.00417849	((Wompa:0.00000001	(Ngombe:0.00000001	Mbwazirume:0.00000024):0.00000001):0.00850476	(Tomolo:0.00000001	DH_Pahang:0.00000014):0.00419431):0.00000021):0.00000015	((Grande_Naine:0.00000001	Pisang_Ceylan:0.00000027):0.00000001	(Pisang_Mas:0.00000001	(Malaccensis:0.00000001	(Orishele:0.00000001	(Truncata:0.00000001	(Pisang_Kayu:0.00000001	(Pelipita:0.00000001	(Long_Tavoy:0.00000001	(Agutay:0.00000001	(Musa_ornata:0.00000001	(Banksii:0.00000001	(Foconah:0.00000001	Calcutta_4:0.00000001):0.00000001):0.00000001):0.00000001):0.00000001):0.00000001):0.00000001):0.00000001):0.00000001):0.00000001):0.00000001):0.00000001):0.00000027):0.00000020):0.00000025):0.00000014):0.00897503):0.00437877):0.00000001);
(Wompa:0.00000001	Mbwazirume:0.00000001	(Ngombe:0.00000001	((Honduras:0.00000001	(Saba:0.00000001	(Dole:0.00000001	(Lal_Velchi:0.00000001	(Pisang_Batu:0.00000001	(Pisang_Klutuk_Walung:0.00000001	(Yawa_2:0.00875116	((Khae_Phrae:0.00000001	Textilis:0.10308497):0.00445741	(Kunnan:0.00000001	Kluai_Tiparot:0.00000021):0.00000001):0.00908750):0.00000027):0.00000027):0.00000002):0.00000001):0.00000001):0.00000001):0.00429815	((Lady_Finger:0.00000001	(Tomolo:0.00000020	(Namwa_Khom:0.00000011	(Zebrina_GF:0.00000001	(Safet_velchi:0.00000024	(Pisang_Ceylan:0.00000001	Figue_Pomme_Geante:0.00000002):0.00000028):0.00000001):0.00000011):0.00869188):0.00000019):0.00000001	(Banksii:0.00000001	(Foconah:0.00000001	(Truncata:0.00000001	(Long_Tavoy:0.00000001	(Calcutta_4:0.00000001	(Malaccensis:0.00000001	(Orishele:0.00000001	((Prata_Ana:0.00000001	(Pisang_Kayu:0.00000001	(Grande_Naine:0.00000001	Pisang_Mas:0.00430266):0.00000024):0.00000024):0.00000018	(Musa_ornata:0.00000001	(Agutay:0.00000001	(DH_Pahang:0.00000001	Pelipita:0.00000001):0.00000001):0.00000001):0.00000001):0.00000027):0.00000016):0.00000009):0.00000006):0.00000004):0.00000003):0.00000003):0.00000023):0.00000019):0.01318039):0.00000001);
(Kunnan:0.00000001	Kluai_Tiparot:0.00000001	(Textilis:0.18862157	(Khae_Phrae:0.00000022	(Tomolo:0.00000001	(((Namwa_Khom:0.00000001	(Figue_Pomme_Geante:0.00000001	Safet_velchi:0.00000024):0.00000001):0.00461790	((((Dole:0.00000001	(Lal_Velchi:0.00000001	(Honduras:0.00000001	Pisang_Klutuk_Walung:0.00000002):0.00000001):0.00000001):0.00000026	(Saba:0.00000001	(Yawa_2:0.00461763	Pisang_Batu:0.00000001):0.00000020):0.00000001):0.00947279	(Zebrina_GF:0.00000025	(Pisang_Ceylan:0.00000001	(Wompa:0.00000001	(Ngombe:0.00000001	Mbwazirume:0.00000026):0.00000001):0.00950193):0.00000743):0.00001040):0.00000019	(Pisang_Kayu:0.00000001	(Truncata:0.00000001	(DH_Pahang:0.00000001	(Grande_Naine:0.00000001	(Banksii:0.00000001	(Agutay:0.00000001	(Pelipita:0.00000001	(Malaccensis:0.00000001	(Long_Tavoy:0.00000001	(Foconah:0.00000001	(Calcutta_4:0.00000001	(Orishele:0.00000001	(Musa_ornata:0.00000001	Pisang_Mas:0.00465705):0.00000021):0.00000019):0.00000027):0.00000015):0.00000009):0.00000005):0.00000003):0.00000002):0.00000001):0.00000001):0.00000001):0.00000025):0.00000025):0.00000026):0.00000026	(Prata_Ana:0.00000001	Lady_Finger:0.00000026):0.00000001):0.00000023):0.01037049):0.00557534):0.00467992);
((Khae_Phrae:0.00000001	Textilis:0.38303098):0.00483005	(Kunnan:0.00000001	Kluai_Tiparot:0.00000028):0.00000001	(Dole:0.00000001	(Saba:0.00000001	(Lal_Velchi:0.00000001	(Honduras:0.00000001	(Pisang_Klutuk_Walung:0.00000001	(Pisang_Batu:0.00000001	((Lady_Finger:0.00000020	((Zebrina_GF:0.00000026	(Foconah:0.00000001	(Malaccensis:0.00000001	(Calcutta_4:0.00000001	(Pelipita:0.00000001	(Orishele:0.00000001	(Prata_Ana:0.00000001	(Long_Tavoy:0.00000001	(DH_Pahang:0.00000001	(Pisang_Kayu:0.00000001	(Musa_ornata:0.00000001	(Truncata:0.00000001	(Grande_Naine:0.00000001	(Banksii:0.00000001	(Pisang_Mas:0.00000001	Agutay:0.00000001):0.00000001):0.00000001):0.00000001):0.00000001):0.00000001):0.00000001):0.00000001):0.00000001):0.00000001):0.00000001):0.00000001):0.00000001):0.00000001):0.00000030):0.00000030	((Mbwazirume:0.00000001	(Wompa:0.00000001	Ngombe:0.00000001):0.00000001):0.00404275	(Tomolo:0.00000001	Pisang_Ceylan:0.00000001):0.00000025):0.00046066):0.00000014):0.00000022	(Namwa_Khom:0.00000001	(Figue_Pomme_Geante:0.00000019	(Yawa_2:0.00459919	Safet_velchi:0.00000029):0.00000001):0.00000001):0.00459919):0.00463640):0.00000001):0.00000001):0.00000001):0.00000001):0.00000001):0.00487939);
(DH_Pahang:0.00000001	Tomolo:0.00000001	(Ngombe:0.00000001	(Agutay:0.00000001	(Truncata:0.00000001	((Banksii:0.00000001	(Pelipita:0.00000001	(Malaccensis:0.00000001	(Pisang_Mas:0.00209516	Pisang_Kayu:0.00000001):0.00219156):0.00000020):0.00000028):0.00000001	(Calcutta_4:0.00000001	(Orishele:0.00000001	(Mbwazirume:0.00000001	(Foconah:0.00000001	(Khae_Phrae:0.00000001	((Musa_ornata:0.00000001	(((Lady_Finger:0.00000021	(Wompa:0.00000025	(Prata_Ana:0.00000001	(Textilis:0.06936840	((Yawa_2:0.00431240	Dole:0.00000001):0.00000028	(Pisang_Klutuk_Walung:0.00000002	(Saba:0.00000001	(Kunnan:0.00000001	(Lal_Velchi:0.00000001	(Pisang_Batu:0.00000001	(Honduras:0.00000001	Kluai_Tiparot:0.00000002):0.00000001):0.00000001):0.00000001):0.00000001):0.00000023):0.00000023):0.00437423):0.00436100):0.00000001):0.00000138):0.00000091	(Safet_velchi:0.00000023	(Namwa_Khom:0.00000001	Figue_Pomme_Geante:0.00000001):0.00000001):0.00431538):0.00000028	(Zebrina_GF:0.00000001	Pisang_Ceylan:0.00000001):0.00000001):0.00000021):0.00000005	(Long_Tavoy:0.00000001	Grande_Naine:0.00000001):0.00000001):0.00000005):0.00000003):0.00000005):0.00000007):0.00000012):0.00000018):0.00000017):0.00000030):0.00000014):0.01337836);
(Namwa_Khom:0.00000001	(Figue_Pomme_Geante:0.00000001	(Pisang_Ceylan:0.00000001	Safet_velchi:0.00000020):0.00000023):0.00000001	(Zebrina_GF:0.00000001	(Yawa_2:0.02170606	(Tomolo:0.00000027	(Orishele:0.00000001	(Long_Tavoy:0.00000001	(Calcutta_4:0.00000001	(Agutay:0.00000001	(Malaccensis:0.00000001	(Musa_ornata:0.00000001	(Pelipita:0.00000001	((Truncata:0.00000001	Foconah:0.00000021):0.00000018	(Banksii:0.00000001	((Pisang_Kayu:0.00000028	((Wompa:0.00000001	(Mbwazirume:0.00000001	Ngombe:0.00000027):0.00000001):0.01840353	(Pisang_Mas:0.00440263	((Saba:0.00000001	(Pisang_Klutuk_Walung:0.00000001	(Dole:0.00000001	(Honduras:0.00000001	(Lal_Velchi:0.00000001	Pisang_Batu:0.00000001):0.00000001):0.00000001):0.00000001):0.00000001):0.00888870	(Lady_Finger:0.00000001	(Prata_Ana:0.00000001	(Khae_Phrae:0.00000020	(Textilis:0.15639139	(Kunnan:0.00000001	Kluai_Tiparot:0.00000001):0.00474964):0.00485913):0.01476972):0.00000001):0.00000022):0.00000021):0.00000020):0.00000016):0.00000016	(DH_Pahang:0.00000001	Grande_Naine:0.00000001):0.00000001):0.00000018):0.00000030):0.00000001):0.00000001):0.00000001):0.00000001):0.00000001):0.00000001):0.00000001):0.00000027):0.02161300):0.00280543):0.00000021);
(Yawa_2:0.00985971	(Safet_velchi:0.00000001	Figue_Pomme_Geante:0.00000002):0.00000001	(Namwa_Khom:0.00000022	(Pisang_Ceylan:0.00000001	(Zebrina_GF:0.00000019	(Calcutta_4:0.00000001	((Lal_Velchi:0.00000001	(Saba:0.00000001	(Honduras:0.00000001	(Dole:0.00000001	(Pisang_Batu:0.00000001	(Pisang_Klutuk_Walung:0.00000001	((Textilis:0.07951038	Khae_Phrae:0.00000001):0.00507889	(Kunnan:0.00000001	Kluai_Tiparot:0.00000028):0.00000001):0.00510286):0.00000001):0.00000001):0.00000001):0.00000001):0.00000001):0.00491406	((Pisang_Mas:0.00000001	(Wompa:0.00000001	(Mbwazirume:0.00000001	(Foconah:0.00000001	(DH_Pahang:0.00000001	(Tomolo:0.00000001	(Grande_Naine:0.00000001	(Malaccensis:0.00000001	(Musa_ornata:0.00000001	(Ngombe:0.00000001	(Long_Tavoy:0.00000001	(Banksii:0.00000001	(Pelipita:0.00000001	(Agutay:0.00000001	(Prata_Ana:0.00000001	(Orishele:0.00000001	(Truncata:0.00000001	Pisang_Kayu:0.00000001):0.00000001):0.00000001):0.00000001):0.00000001):0.00000001):0.00000001):0.00000001):0.00000001):0.00000001):0.00000001):0.00000001):0.00000001):0.00000001):0.00000001):0.00000001):0.00000001):0.00000001	Lady_Finger:0.00000001):0.00000025):0.00000001):0.01508231):0.00000077):0.00000074):0.00000019);
(Namwa_Khom:0.00000001	(Figue_Pomme_Geante:0.00000025	(Zebrina_GF:0.00000001	(Pisang_Ceylan:0.00000001	(Yawa_2:0.01614110	(Wompa:0.00000015	(Lady_Finger:0.00000001	(Khae_Phrae:0.00000001	(((Calcutta_4:0.00000001	(Long_Tavoy:0.00000001	(Banksii:0.00000001	(Foconah:0.00000001	(Pisang_Mas:0.00000001	((Agutay:0.00000001	(Tomolo:0.00000001	DH_Pahang:0.00000001):0.00515168):0.00000023	(Truncata:0.00000001	(Musa_ornata:0.00000001	(Mbwazirume:0.00000001	(Malaccensis:0.00000001	(Grande_Naine:0.00000001	(Pisang_Kayu:0.00000001	(Pelipita:0.00000001	(Ngombe:0.00000001	Orishele:0.00000001):0.00000001):0.00000001):0.00000001):0.00000001):0.00000001):0.00000001):0.00000001):0.00000001):0.00000022):0.00000021):0.00000013):0.00000009):0.00000006):0.00000006	(Kunnan:0.00000001	(Pisang_Klutuk_Walung:0.00000001	(((Lal_Velchi:0.00000001	Pisang_Batu:0.00000020):0.00000022	(Kluai_Tiparot:0.00000001	(Saba:0.00000001	Textilis:0.04639197):0.00000026):0.00000001):0.00000028	(Dole:0.00000001	Honduras:0.00000001):0.00000001):0.00000021):0.00000001):0.00511855):0.00000026	Prata_Ana:0.00000001):0.00000001):0.00000021):0.00000015):0.01765097):0.00869242):0.00000054):0.00000032):0.00000025	Safet_velchi:0.00000028);
(Kunnan:0.00000020	Kluai_Tiparot:0.00000021	(Saba:0.00000001	(Lal_Velchi:0.00000001	(Honduras:0.00000001	(Dole:0.00000001	(Pisang_Klutuk_Walung:0.00000001	((Pisang_Batu:0.00000001	Yawa_2:0.01407383):0.00000001	(Prata_Ana:0.00000001	((((Khae_Phrae:0.00000041	Textilis:0.08748675):0.00985802	(Lady_Finger:0.00000025	(Pisang_Ceylan:0.00000021	(Figue_Pomme_Geante:0.00000008	(Namwa_Khom:0.00000001	(Safet_velchi:0.00000001	Zebrina_GF:0.00000019):0.00000017):0.00000008):0.00000034):0.01403912):0.00000016):0.00000021	((DH_Pahang:0.00000022	Tomolo:0.00000001):0.00932497	(Pisang_Kayu:0.00000017	((Foconah:0.00000001	Orishele:0.00000023):0.00000026	(Pelipita:0.00000001	(Grande_Naine:0.00000001	(Banksii:0.00000001	(Long_Tavoy:0.00000001	(Malaccensis:0.00000001	(Calcutta_4:0.00000001	(Musa_ornata:0.00000001	(Truncata:0.00000001	Agutay:0.00000001):0.00000001):0.00000001):0.00000001):0.00000001):0.00000001):0.00000001):0.00000001):0.00000001):0.00000017):0.00000031):0.00000021):0.00000020	(Pisang_Mas:0.00457408	(Mbwazirume:0.00000017	(Wompa:0.00000001	Ngombe:0.00000001):0.00000001):0.00458304):0.00000020):0.00000034):0.01407901):0.00000020):0.00000001):0.00000001):0.00000001):0.00000002):0.00991070);
(Kunnan:0.00000001	Kluai_Tiparot:0.00000001	(Pisang_Batu:0.00000001	(Pisang_Klutuk_Walung:0.00000001	(Saba:0.00000001	(Honduras:0.00000001	(Lal_Velchi:0.00000001	(Dole:0.00000001	(Yawa_2:0.01429910	(((Safet_velchi:0.00000023	(Zebrina_GF:0.00000001	(Figue_Pomme_Geante:0.00000022	(Pisang_Ceylan:0.00000001	Namwa_Khom:0.00000002):0.00000026):0.00000001):0.00000023):0.01453101	(Textilis:0.05231943	Khae_Phrae:0.00000001):0.00976961):0.00000024	(Pisang_Kayu:0.00000024	((Wompa:0.00000001	(Mbwazirume:0.00000001	Ngombe:0.00000001):0.00000001):0.00470981	((Lady_Finger:0.00000001	(Calcutta_4:0.00000001	(DH_Pahang:0.00000001	(Prata_Ana:0.00000001	(Musa_ornata:0.00000001	(Foconah:0.00000001	(Pelipita:0.00000001	((Orishele:0.00000001	(Long_Tavoy:0.00000001	(Truncata:0.00000001	Pisang_Mas:0.00938249):0.00000022):0.00000019):0.00000015	(Banksii:0.00000001	(Grande_Naine:0.00000001	(Agutay:0.00000001	Malaccensis:0.00000001):0.00000001):0.00000001):0.00000001):0.00000023):0.00000014):0.00000008):0.00000006):0.00000004):0.00000004):0.00000021):0.00000021	Tomolo:0.00000001):0.00000028):0.00000026):0.00000026):0.00948924):0.00000053):0.00000001):0.00000001):0.00000001):0.00000001):0.00000001):0.00982105);
(Pisang_Batu:0.00000001	(Pisang_Klutuk_Walung:0.00000001	(Dole:0.00000001	(Saba:0.00000001	(Kluai_Tiparot:0.00000001	(Honduras:0.00000001	Lal_Velchi:0.00000002):0.00000001):0.00000001):0.00000001):0.00000001):0.00000021	(Kunnan:0.00000001	(Yawa_2:0.00924540	(Pisang_Ceylan:0.00000021	(Lady_Finger:0.00000001	((Banksii:0.00000001	(Orishele:0.00000001	(Calcutta_4:0.00000001	(Prata_Ana:0.00000001	((Truncata:0.00000001	(Khae_Phrae:0.00000001	((Pisang_Kayu:0.00000001	Textilis:0.07726595):0.00000001	(Pisang_Mas:0.00448561	Grande_Naine:0.00000001):0.00000024):0.00000030):0.00000029):0.00000025	(Foconah:0.00000001	(Mbwazirume:0.00000001	(Long_Tavoy:0.00000001	(Pelipita:0.00000001	(Musa_ornata:0.00000001	(Ngombe:0.00000001	(Wompa:0.00000001	(Agutay:0.00000001	(Tomolo:0.00000001	DH_Pahang:0.00000001):0.00910372):0.00000020):0.00000021):0.00000030):0.00000016):0.00000023):0.00000013):0.00000008):0.00000001):0.00000016):0.00000029):0.00000022):0.00000022):0.00000022	(Malaccensis:0.00000001	(Zebrina_GF:0.00000001	(Safet_velchi:0.00000001	(Namwa_Khom:0.00000001	Figue_Pomme_Geante:0.00000001):0.00000001):0.00900640):0.00000703):0.00000001):0.00000015):0.00000017):0.01900968):0.00000001):0.00000027);
(Tomolo:0.00000001	DH_Pahang:0.00000020	(((Pisang_Kayu:0.00000024	Lady_Finger:0.00000026):0.00000016	((Ngombe:0.00000021	(Wompa:0.00000001	Mbwazirume:0.00000001):0.00000001):0.00433313	(((Namwa_Khom:0.00000001	Figue_Pomme_Geante:0.00000019):0.00000015	(Zebrina_GF:0.00000028	(Pisang_Ceylan:0.00000001	Safet_velchi:0.00000025):0.00000001):0.00000019):0.00876043	(Prata_Ana:0.00000001	(Kunnan:0.00000001	((Dole:0.00000001	(Pisang_Klutuk_Walung:0.00000001	((Honduras:0.00000001	Textilis:0.10235069):0.00000022	(Lal_Velchi:0.00000001	Kluai_Tiparot:0.00000020):0.00000001):0.00000023):0.00000023):0.00000015	(Saba:0.00000001	(Pisang_Batu:0.00000001	Yawa_2:0.00875103):0.00000001):0.00000001):0.00000030):0.01317886):0.00001390):0.00000030):0.00000018):0.00000019	(Musa_ornata:0.00000001	(Calcutta_4:0.00000001	(Foconah:0.00000001	(Grande_Naine:0.00000001	(Pelipita:0.00000001	(Agutay:0.00000001	((Khae_Phrae:0.00000001	(Banksii:0.00000001	(Orishele:0.00000001	(Malaccensis:0.00000001	Pisang_Mas:0.00880486):0.00000019):0.00000017):0.00000024):0.00000016	(Truncata:0.00000001	Long_Tavoy:0.00000001):0.00000001):0.00000023):0.00000014):0.00000009):0.00000006):0.00000004):0.00000004):0.00000019):0.00876084);
(Grande_Naine:0.00000001	Pisang_Mas:0.01433767	(Agutay:0.00000001	(Figue_Pomme_Geante:0.00000001	((Safet_velchi:0.00000001	(Malaccensis:0.00000001	(Truncata:0.00000001	(Banksii:0.00000001	Khae_Phrae:0.00000001):0.00000001):0.00000001):0.00000001):0.00000001	(Pelipita:0.00000001	(Musa_ornata:0.00000001	(Foconah:0.00000001	(Long_Tavoy:0.00000001	(DH_Pahang:0.00000001	(Orishele:0.00000001	(Calcutta_4:0.00000001	((Pisang_Kayu:0.00000020	(Namwa_Khom:0.00000001	Lady_Finger:0.00000025):0.00000001):0.00000016	(Prata_Ana:0.00000001	(Zebrina_GF:0.00000022	((Textilis:0.07528195	((Saba:0.00000001	(Honduras:0.00000001	(Pisang_Batu:0.00000001	(Yawa_2:0.00000001	(Dole:0.00000001	(Kunnan:0.00000001	Lal_Velchi:0.00000001):0.00000001):0.00000001):0.00000001):0.00000001):0.00000001):0.00000001	(Kluai_Tiparot:0.00000001	Pisang_Klutuk_Walung:0.00000001):0.00000001):0.01161908):0.00268729	((Ngombe:0.00000001	(Mbwazirume:0.00000001	Wompa:0.00000029):0.00000001):0.00383766	(Tomolo:0.00000001	Pisang_Ceylan:0.00000001):0.00000048):0.00078478):0.00000019):0.00000019):0.00000016):0.00000021):0.00000003):0.00000003):0.00000004):0.00000006):0.00000010):0.00000017):0.00000029):0.00000020):0.00000025):0.00000018);
(Namwa_Khom:0.00000001	(Figue_Pomme_Geante:0.00000001	(Pisang_Ceylan:0.00000001	Safet_velchi:0.00000021):0.00000018):0.00000001	(Zebrina_GF:0.00000001	(Prata_Ana:0.00000001	((Pisang_Kayu:0.00000001	((Lady_Finger:0.00000001	(Ngombe:0.00000026	(Wompa:0.00000001	Mbwazirume:0.00000001):0.00000001):0.00417466):0.00000030	((Honduras:0.00000001	(Yawa_2:0.01287776	(Pisang_Klutuk_Walung:0.00000001	(Saba:0.00000001	(Pisang_Batu:0.00000001	(Lal_Velchi:0.00000001	(Dole:0.00000001	(Kunnan:0.00000027	(Kluai_Tiparot:0.00000001	Textilis:0.12421555):0.00000027):0.00427659):0.00000002):0.00000001):0.00000001):0.00000001):0.00000031):0.00000014):0.00843114	(Tomolo:0.00000001	DH_Pahang:0.00000013):0.00417518):0.00000014):0.00000014):0.00000029	(Pisang_Mas:0.00418353	(Khae_Phrae:0.00427751	(((Banksii:0.00000001	(Pelipita:0.00000001	Truncata:0.00000019):0.00000026):0.00000016	(Agutay:0.00000001	(Long_Tavoy:0.00000001	(Malaccensis:0.00000001	(Foconah:0.00000001	(Musa_ornata:0.00000001	Calcutta_4:0.00000001):0.00000001):0.00000001):0.00000001):0.00000001):0.00000001):0.00000013	(Grande_Naine:0.00000001	Orishele:0.00000001):0.00000001):0.00000018):0.00000026):0.00000026):0.00000028):0.01281675):0.00000043);
(Textilis:0.21444122	(Kunnan:0.00000001	Kluai_Tiparot:0.00000021):0.00000001	(Khae_Phrae:0.00000025	(Pisang_Mas:0.00970319	((Zebrina_GF:0.00000001	((Pisang_Ceylan:0.00000001	(Figue_Pomme_Geante:0.00000001	(Safet_velchi:0.00000001	(Yawa_2:0.00220484	Namwa_Khom:0.00000018):0.00241990):0.00000001):0.00403253):0.00066155	(Lady_Finger:0.00000001	(Malaccensis:0.00000001	(Grande_Naine:0.00000001	((Ngombe:0.00000001	(Foconah:0.00000001	((Musa_ornata:0.00000001	(Calcutta_4:0.00000001	Pisang_Kayu:0.00000001):0.00000016):0.00000018	(Truncata:0.00000001	(Agutay:0.00000001	Mbwazirume:0.00000001):0.00000001):0.00000001):0.00000026):0.00000016):0.00000001	(Orishele:0.00000001	(Banksii:0.00000001	(Pelipita:0.00000001	(Long_Tavoy:0.00000001	(DH_Pahang:0.00000001	Tomolo:0.00000001):0.00473700):0.00000012):0.00000012):0.00000012):0.00000021):0.00000019):0.00000021):0.00000031):0.00000031):0.00000016):0.00000016	(((Honduras:0.00000001	(Pisang_Batu:0.00000001	(Saba:0.00000001	Dole:0.00000001):0.00000001):0.00000001):0.00000001	(Lal_Velchi:0.00000001	Pisang_Klutuk_Walung:0.00000001):0.00000001):0.00469998	(Prata_Ana:0.00000001	Wompa:0.00000001):0.00000059):0.00001011):0.00000018):0.00492918):0.00489935);
(Wompa:0.00000001	(Ngombe:0.00000001	Mbwazirume:0.00000031):0.00000001	(Tomolo:0.00000001	(Pisang_Ceylan:0.00000001	(Zebrina_GF:0.00000023	(Prata_Ana:0.00000001	(((Namwa_Khom:0.00000001	(Safet_velchi:0.00000001	Figue_Pomme_Geante:0.00000019):0.00000001):0.00461506	(Lady_Finger:0.00000002	(Textilis:0.15090834	(Yawa_2:0.00458249	(Dole:0.00000001	(Saba:0.00000001	(Kunnan:0.00000001	(Pisang_Batu:0.00000001	(Honduras:0.00000001	(Pisang_Klutuk_Walung:0.00000001	(Kluai_Tiparot:0.00000001	Lal_Velchi:0.00000002):0.00000001):0.00000001):0.00000001):0.00000001):0.00000021):0.00000030):0.00000001):0.00000397):0.01440652):0.00000559):0.00000022	(Pisang_Mas:0.00465647	(Long_Tavoy:0.00000001	(Khae_Phrae:0.00000001	(Calcutta_4:0.00000001	(Banksii:0.00000001	(Orishele:0.00000001	(Pelipita:0.00000001	(Truncata:0.00000001	(Grande_Naine:0.00000001	(Musa_ornata:0.00000001	(Malaccensis:0.00000001	(Foconah:0.00000001	(Agutay:0.00000001	(DH_Pahang:0.00000001	Pisang_Kayu:0.00000018):0.00000015):0.00000021):0.00000029):0.00000016):0.00000009):0.00000005):0.00000003):0.00000002):0.00000001):0.00000001):0.00000001):0.00000001):0.00000018):0.00000018):0.00000029):0.00000511):0.00000379):0.00000318):0.01458999);
(Namwa_Khom:0.00000001	(Figue_Pomme_Geante:0.00000027	(Zebrina_GF:0.00000001	(Pisang_Ceylan:0.00000001	(Safet_velchi:0.00000001	Yawa_2:0.00876412):0.00000001):0.00000001):0.00000001):0.00000020	((Banksii:0.00000001	(Pisang_Klutuk_Walung:0.00000001	(Pisang_Mas:0.00000001	(Saba:0.00000001	(Kunnan:0.00000001	(Malaccensis:0.00000001	(Musa_ornata:0.00000001	(Long_Tavoy:0.00000001	(Kluai_Tiparot:0.00000001	(Dole:0.00000001	(Khae_Phrae:0.00000001	(Foconah:0.00000001	(Honduras:0.00000001	(Pisang_Kayu:0.00000001	(Lal_Velchi:0.00000001	(Prata_Ana:0.00000001	(Agutay:0.00000001	(Lady_Finger:0.00000001	(Grande_Naine:0.00000001	(Pisang_Batu:0.00000001	(Truncata:0.00000001	(Pelipita:0.00000001	Calcutta_4:0.00000001):0.00000001):0.00000001):0.00000001):0.00000001):0.00000001):0.00000001):0.00000001):0.00000001):0.00000001):0.00000001):0.00000001):0.00000001):0.00000001):0.00000001):0.00000001):0.00000001):0.00000001):0.00000001):0.00000001):0.00000001):0.00000001):0.00000001	(Orishele:0.00000001	((DH_Pahang:0.00000014	Tomolo:0.00000001):0.00431683	(Mbwazirume:0.00000001	(Ngombe:0.00000001	(Wompa:0.00000001	Textilis:0.09066249):0.00000001):0.00000001):0.00431482):0.00000021):0.00000001):0.01317843);
(Yawa_2:0.00418493	(Namwa_Khom:0.00000001	(Safet_velchi:0.00000001	Figue_Pomme_Geante:0.00000026):0.00000001):0.00000001	((Tomolo:0.00000001	DH_Pahang:0.00000018):0.00425275	(Lady_Finger:0.00000027	(((Wompa:0.00000001	(Ngombe:0.00000001	Mbwazirume:0.00000001):0.00000001):0.00866422	(Zebrina_GF:0.00000001	Pisang_Ceylan:0.00000019):0.00000024):0.00000648	(((Pisang_Batu:0.00000001	(Honduras:0.00000001	(Saba:0.00000001	(Lal_Velchi:0.00000001	((Textilis:0.09796662	Khae_Phrae:0.00000001):0.00438977	(Kluai_Tiparot:0.00000001	Kunnan:0.00000027):0.00000001):0.00441785):0.00000001):0.00000001):0.00000001):0.00000001	(Pisang_Klutuk_Walung:0.00000001	Dole:0.00000001):0.00000001):0.00425660	((Foconah:0.00000001	(Calcutta_4:0.00000001	(Musa_ornata:0.00000001	(Grande_Naine:0.00000001	(Pisang_Mas:0.00000001	(Truncata:0.00000001	(Malaccensis:0.00000001	(Long_Tavoy:0.00000001	(Banksii:0.00000001	(Agutay:0.00000001	Prata_Ana:0.00000001):0.00000001):0.00000001):0.00000001):0.00000001):0.00000001):0.00000001):0.00000001):0.00000001):0.00000001):0.00000001	(Orishele:0.00000001	(Pisang_Kayu:0.00000001	Pelipita:0.00000001):0.00000001):0.00000001):0.00000025):0.00000025):0.00000015):0.00000030):0.01304581);
(Kluai_Tiparot:0.00000027	(Kunnan:0.00000001	Textilis:0.13893746):0.00000027	(Yawa_2:0.00859371	(Lal_Velchi:0.00000001	(Pisang_Batu:0.00000001	(Saba:0.00000001	(Pisang_Klutuk_Walung:0.00000001	(Dole:0.00000001	(Honduras:0.00000001	(((Safet_velchi:0.00000022	(Zebrina_GF:0.00000001	Figue_Pomme_Geante:0.00000020):0.00000001):0.00000018	(Namwa_Khom:0.00000027	Pisang_Ceylan:0.00000001):0.00000018):0.00867188	((Prata_Ana:0.00000001	(Grande_Naine:0.00000001	(Pisang_Mas:0.00000001	(Truncata:0.00000001	(Pelipita:0.00000001	(Orishele:0.00000001	(Calcutta_4:0.00000001	(Malaccensis:0.00000001	(Foconah:0.00000001	(Agutay:0.00000001	(Long_Tavoy:0.00000001	(Musa_ornata:0.00000001	(Banksii:0.00000001	(Pisang_Kayu:0.00000001	(Khae_Phrae:0.00441053	DH_Pahang:0.00000001):0.00000029):0.00000016):0.00000009):0.00000005):0.00000003):0.00000001):0.00000001):0.00000001):0.00000001):0.00000001):0.00000001):0.00000001):0.00000001):0.00000017):0.00000017	(Tomolo:0.00000001	(Lady_Finger:0.00000002	(Mbwazirume:0.00000001	(Wompa:0.00000001	Ngombe:0.00000020):0.00000001):0.00427648):0.00000026):0.00000029):0.00000023):0.01316880):0.00000001):0.00000001):0.00000001):0.00000001):0.00000001):0.00000029):0.00438489);
(Kluai_Tiparot:0.00000001	Kunnan:0.00000001	(Pisang_Klutuk_Walung:0.00000001	(Saba:0.00000001	(Dole:0.00000001	(Yawa_2:0.00000001	(Lal_Velchi:0.00000001	(Honduras:0.00000001	(Pisang_Batu:0.00000001	(Pisang_Ceylan:0.00000020	(Lady_Finger:0.00000001	(Zebrina_GF:0.00000017	((Namwa_Khom:0.00000001	(Wompa:0.00000001	(Mbwazirume:0.00000001	Ngombe:0.00000022):0.00000001):0.00443850):0.00000021	((Khae_Phrae:0.00000001	Textilis:0.09468541):0.00456780	((DH_Pahang:0.00000020	Tomolo:0.00000001):0.00443823	(Prata_Ana:0.00000001	(Foconah:0.00000001	(Figue_Pomme_Geante:0.00000001	(Safet_velchi:0.00000001	(Malaccensis:0.00000001	(Pelipita:0.00000001	(Pisang_Mas:0.00000001	(Calcutta_4:0.00000001	(Truncata:0.00000001	(Grande_Naine:0.00000001	(Agutay:0.00000001	(Orishele:0.00000001	(Banksii:0.00000001	(Long_Tavoy:0.00000001	(Pisang_Kayu:0.00000001	Musa_ornata:0.00000001):0.00000001):0.00000001):0.00000001):0.00000001):0.00000001):0.00000001):0.00000001):0.00000001):0.00000001):0.00000001):0.00000001):0.00000001):0.00000001):0.00000030):0.00000030):0.00000022):0.00000022):0.00000029):0.00000020):0.00000018):0.01368829):0.00000019):0.00000001):0.00000001):0.00000001):0.00000001):0.00000001):0.00459221);
(Yawa_2:0.01651388	(Pisang_Ceylan:0.00000001	(Safet_velchi:0.00000016	(Zebrina_GF:0.00000001	(Figue_Pomme_Geante:0.00000029	Namwa_Khom:0.00000014):0.00000001):0.00000016):0.00000029):0.00065280	((Tomolo:0.00000001	((Lady_Finger:0.00000001	(Pisang_Batu:0.00000001	(Dole:0.00000001	(Saba:0.00000001	(Lal_Velchi:0.00000001	(Pisang_Klutuk_Walung:0.00000001	(Honduras:0.00000001	(Kluai_Tiparot:0.00000001	Kunnan:0.00000001):0.00000001):0.00000001):0.00000001):0.00000001):0.00000001):0.00000001):0.00392123):0.00422693	(Pisang_Mas:0.00825359	((Pisang_Kayu:0.00000001	Pelipita:0.00000001):0.00000001	(Truncata:0.00000001	(Foconah:0.00000001	(Orishele:0.00000001	(Musa_ornata:0.00000001	((DH_Pahang:0.00000001	(Grande_Naine:0.00000001	Long_Tavoy:0.00000015):0.00000021):0.00000021	(Khae_Phrae:0.00000001	(Agutay:0.00000001	(Banksii:0.00000001	(Malaccensis:0.00000001	(Calcutta_4:0.00000001	Prata_Ana:0.00000001):0.00000001):0.00000001):0.00000001):0.00000001):0.00000001):0.00000020):0.00000020):0.00000013):0.00000010):0.00000010):0.00000027):0.00000027):0.00000018):0.00000023	(Textilis:0.16848154	(Wompa:0.00000001	(Mbwazirume:0.00000001	Ngombe:0.00000001):0.00000001):0.00137337):0.00269686):0.01658618);
(Namwa_Khom:0.00000001	(Safet_velchi:0.00000027	(Pisang_Ceylan:0.00000001	(Zebrina_GF:0.00000001	Figue_Pomme_Geante:0.00000001):0.00000001):0.00000001):0.00000025	((Mbwazirume:0.00000001	(Ngombe:0.00000001	Wompa:0.00000002):0.00000022):0.00867974	(((DH_Pahang:0.00000018	Tomolo:0.00000001):0.00868973	((Kluai_Tiparot:0.00000020	(Kunnan:0.00000001	(Textilis:0.05431454	Khae_Phrae:0.00000001):0.00435323):0.00000027):0.00439530	(Saba:0.00000001	(Yawa_2:0.01340656	(Lal_Velchi:0.00000001	(Dole:0.00000001	(Pisang_Batu:0.00000001	(Honduras:0.00000001	Pisang_Klutuk_Walung:0.00000002):0.00000002):0.00000001):0.00000018):0.00000028):0.00000021):0.00000021):0.00430339):0.00000021	(Lady_Finger:0.00000001	(Long_Tavoy:0.00000001	(Truncata:0.00000001	(Grande_Naine:0.00000001	(Pisang_Mas:0.00000001	(Pelipita:0.00000001	(Banksii:0.00000001	(Orishele:0.00000001	(Musa_ornata:0.00000001	(Pisang_Kayu:0.00000001	(Foconah:0.00000001	(Prata_Ana:0.00000001	(Agutay:0.00000001	(Malaccensis:0.00000001	Calcutta_4:0.00000001):0.00000001):0.00000001):0.00000001):0.00000001):0.00000001):0.00000001):0.00000001):0.00000001):0.00000001):0.00000001):0.00000001):0.00000001):0.00000023):0.00000023):0.00000017):0.01314992);
(Namwa_Khom:0.00000001	Safet_velchi:0.00000021	(Zebrina_GF:0.00000001	(Yawa_2:0.01329305	(Figue_Pomme_Geante:0.00000014	(Pisang_Ceylan:0.00000001	((Lady_Finger:0.00000001	((DH_Pahang:0.00000018	Tomolo:0.00000001):0.00437509	(Orishele:0.00000001	((Dole:0.00000001	(Pisang_Klutuk_Walung:0.00000001	(Saba:0.00000001	(Pisang_Batu:0.00000001	(Lal_Velchi:0.00000001	Honduras:0.00000001):0.00000001):0.00000001):0.00000001):0.00000001):0.00435473	(Banksii:0.00000001	(Foconah:0.00000001	(Pelipita:0.00000001	(Agutay:0.00000001	(Calcutta_4:0.00000001	(Malaccensis:0.00000001	(Grande_Naine:0.00000001	(Truncata:0.00000001	(Long_Tavoy:0.00000001	(Pisang_Kayu:0.00000001	(Musa_ornata:0.00000001	Pisang_Mas:0.00000001):0.00000001):0.00000001):0.00000001):0.00000001):0.00000001):0.00000001):0.00000001):0.00000001):0.00000001):0.00000001):0.00000001):0.00000001):0.00000016):0.00000015):0.00000015	(Prata_Ana:0.00000001	((Mbwazirume:0.00000021	(Wompa:0.00000001	Ngombe:0.00000001):0.00000001):0.00437352	(Khae_Phrae:0.00000021	(Textilis:0.08724115	(Kluai_Tiparot:0.00000001	Kunnan:0.00000026):0.00000001):0.00445398):0.00447899):0.00000022):0.00000028):0.02275532):0.00000001):0.00000020):0.00000030):0.00000020);
(Kluai_Tiparot:0.00000001	Kunnan:0.00000001	(Textilis:0.25798656	(Khae_Phrae:0.00000034	((Prata_Ana:0.00000029	((Namwa_Khom:0.00000001	(((Honduras:0.00000001	(Pisang_Batu:0.00000001	(Yawa_2:0.00000001	(Lal_Velchi:0.00000001	Saba:0.00000001):0.00000001):0.00000001):0.00000001):0.00000001	(Pisang_Klutuk_Walung:0.00000001	Dole:0.00000001):0.00000001):0.01056568	(Pisang_Kayu:0.00000023	Lady_Finger:0.00000023):0.00000020):0.00000001):0.00000029	((Mbwazirume:0.00000022	(Wompa:0.00000001	Ngombe:0.00000001):0.00000001):0.00476638	(Zebrina_GF:0.00000001	(Tomolo:0.00000001	Pisang_Ceylan:0.00000001):0.00000001):0.00000056):0.00032461):0.00000022):0.00000020	(Pelipita:0.00000001	(Safet_velchi:0.00000001	(Malaccensis:0.00000001	(Banksii:0.00000001	(Figue_Pomme_Geante:0.00000001	((Truncata:0.00000001	(Grande_Naine:0.00000001	(Musa_ornata:0.00000001	Pisang_Mas:0.01062709):0.00000018):0.00000025):0.00000025	(Agutay:0.00000001	(DH_Pahang:0.00000001	(Calcutta_4:0.00000001	(Foconah:0.00000001	(Orishele:0.00000001	Long_Tavoy:0.00000001):0.00000001):0.00000001):0.00000001):0.00000001):0.00000001):0.00000024):0.00000024):0.00000016):0.00000012):0.00000012):0.00000020):0.01158302):0.00617788):0.00534715);
(Wompa:0.00000001	(Mbwazirume:0.00000001	Ngombe:0.00000020):0.00000001	((Pisang_Mas:0.01354883	(((Lal_Velchi:0.00000001	(Saba:0.00000001	((Kluai_Tiparot:0.00000001	(Pisang_Batu:0.00000001	(Kunnan:0.00000024	(Honduras:0.00000001	Textilis:0.05095357):0.00000001):0.00000026):0.00000026):0.00000026	(Dole:0.00000001	(Pisang_Klutuk_Walung:0.00000001	Yawa_2:0.00438790):0.00000001):0.00000001):0.00000020):0.00000015):0.00733445	(Prata_Ana:0.00000001	Lady_Finger:0.00000001):0.00000022):0.00137532	(Tomolo:0.00000020	(DH_Pahang:0.00000001	(Orishele:0.00000001	(Pelipita:0.00000001	(Grande_Naine:0.00000001	((Malaccensis:0.00000001	(Musa_ornata:0.00000001	(Truncata:0.00000001	(Long_Tavoy:0.00000001	Pisang_Kayu:0.00000001):0.00000022):0.00000019):0.00000027):0.00000027	(Foconah:0.00000001	(Calcutta_4:0.00000001	(Agutay:0.00000001	(Khae_Phrae:0.00000001	Banksii:0.00000001):0.00000001):0.00000001):0.00000001):0.00000001):0.00000017):0.00000029):0.00000022):0.00000022):0.00000022):0.00000022):0.00000015):0.00000021	(Namwa_Khom:0.00000001	(Figue_Pomme_Geante:0.00000001	(Safet_velchi:0.00000015	(Pisang_Ceylan:0.00000001	Zebrina_GF:0.00000028):0.00000001):0.00000025):0.00000025):0.00440502):0.00889723);
(Namwa_Khom:0.00000001	Safet_velchi:0.00000001	(Yawa_2:0.00000001	(Figue_Pomme_Geante:0.00000001	(Pisang_Ceylan:0.00000001	(Ngombe:0.00000001	(Grande_Naine:0.00000001	((Wompa:0.00000001	(Lady_Finger:0.00000001	(Pisang_Batu:0.00000001	(Lal_Velchi:0.00000001	(Zebrina_GF:0.00000001	(Pisang_Kayu:0.00000001	(((Kunnan:0.00000001	Textilis:0.07162674):0.00000020	(Kluai_Tiparot:0.00000001	Khae_Phrae:0.00000024):0.00000001):0.00440520	Pisang_Mas:0.00431404):0.00000024):0.00000017):0.00000017):0.00000020):0.00000027):0.00000014):0.00000019	(Honduras:0.00000001	(Foconah:0.00000001	(Banksii:0.00000001	(Tomolo:0.00000001	(Pisang_Klutuk_Walung:0.00000001	(Truncata:0.00000001	(Pelipita:0.00000001	(Saba:0.00000001	(DH_Pahang:0.00000001	(Prata_Ana:0.00000001	(Orishele:0.00000001	(Musa_ornata:0.00000001	(Agutay:0.00000001	(Long_Tavoy:0.00000001	(Calcutta_4:0.00000001	(Dole:0.00000001	(Malaccensis:0.00000001	Mbwazirume:0.00000001):0.00000001):0.00000001):0.00000001):0.00000001):0.00000001):0.00000001):0.00000001):0.00000001):0.00000001):0.00000001):0.00000001):0.00000001):0.00000001):0.00000001):0.00000001):0.00000001):0.00000001):0.00000014):0.00000014):0.00170217):0.00701782):0.00000001):0.00000001);
((Khae_Phrae:0.00000001	Textilis:0.06019554):0.00996624	(Kunnan:0.00000001	Kluai_Tiparot:0.00000026):0.00000001	((Saba:0.00000001	((Honduras:0.00000001	(Lal_Velchi:0.00000001	(Pisang_Klutuk_Walung:0.00000001	(Dole:0.00000001	Pisang_Batu:0.00000002):0.00000001):0.00000001):0.00000001):0.00000021	((Lady_Finger:0.00000001	(Grande_Naine:0.00000001	(Agutay:0.00000001	(Truncata:0.00000001	(Foconah:0.00000001	(Calcutta_4:0.00000001	(Long_Tavoy:0.00000001	(Prata_Ana:0.00000001	(Musa_ornata:0.00000001	(Pelipita:0.00000001	(Orishele:0.00000001	(Banksii:0.00000001	(Pisang_Kayu:0.00000001	(Malaccensis:0.00000001	Pisang_Mas:0.00461710):0.00000027):0.00000025):0.00000022):0.00000019):0.00000011):0.00000006):0.00000004):0.00000002):0.00000001):0.00000001):0.00000001):0.00000001):0.00000023):0.00000023	((Ngombe:0.00000001	(Mbwazirume:0.00000001	Wompa:0.00000002):0.00000018):0.00941449	(Tomolo:0.00000001	DH_Pahang:0.00000023):0.00463004):0.00000029):0.00938932):0.00000026):0.00000023	(Yawa_2:0.00000043	(Safet_velchi:0.00000029	(Zebrina_GF:0.00000054	(Pisang_Ceylan:0.00000001	(Figue_Pomme_Geante:0.00000001	Namwa_Khom:0.00000002):0.00000015):0.00000001):0.00000027):0.01413719):0.01428403):0.01005463);
(Kluai_Tiparot:0.00000001	Kunnan:0.00000001	((Saba:0.00000001	(Tomolo:0.00000026	((Musa_ornata:0.00000001	(Foconah:0.00000001	(Calcutta_4:0.00000001	(DH_Pahang:0.00000001	(Agutay:0.00000001	(Pelipita:0.00000001	(Long_Tavoy:0.00000001	(Orishele:0.00000001	(Prata_Ana:0.00000001	(Malaccensis:0.00000001	(Banksii:0.00000001	(Grande_Naine:0.00000001	(((Textilis:0.05580184	Khae_Phrae:0.00000001):0.00897857	(Pisang_Kayu:0.00000001	Pisang_Mas:0.00427358):0.00000001):0.00000028	(Lady_Finger:0.00000001	(Zebrina_GF:0.00000001	(Safet_velchi:0.00000001	(Namwa_Khom:0.00000018	(Pisang_Ceylan:0.00000001	Figue_Pomme_Geante:0.00000002):0.00000001):0.00000015):0.00000015):0.00428179):0.00000024):0.00000020):0.00000015):0.00000015):0.00000021):0.00000030):0.00000017):0.00000009):0.00000006):0.00000003):0.00000002):0.00000001):0.00000001):0.00000001	(Truncata:0.00000001	(Wompa:0.00000001	(Ngombe:0.00000001	Mbwazirume:0.00000001):0.00000001):0.01315845):0.00000001):0.00000031):0.01311838):0.00000016	(Pisang_Batu:0.00000002	(Dole:0.00000001	(Lal_Velchi:0.00000001	(Honduras:0.00000001	(Yawa_2:0.00431518	Pisang_Klutuk_Walung:0.00000001):0.00000001):0.00000001):0.00000001):0.00000019):0.00000019):0.00907255);
(Textilis:0.10580561	(Kluai_Tiparot:0.00000001	Kunnan:0.00000027):0.00000001	(Pisang_Klutuk_Walung:0.00000029	(Saba:0.00000001	(Pisang_Batu:0.00000001	(Honduras:0.00000001	(Lal_Velchi:0.00000024	(Yawa_2:0.00385022	(Dole:0.00000001	(Prata_Ana:0.00000001	((Lady_Finger:0.00000016	(Banksii:0.00000001	((Agutay:0.00000001	Khae_Phrae:0.00401868):0.00000018	(Truncata:0.00000001	(Grande_Naine:0.00000001	(Orishele:0.00000001	(Long_Tavoy:0.00000001	(Foconah:0.00000001	(Musa_ornata:0.00000001	(Malaccensis:0.00000001	(Pelipita:0.00000001	(DH_Pahang:0.00000001	(Calcutta_4:0.00000001	Pisang_Mas:0.00792150):0.00000025):0.00000014):0.00000020):0.00000028):0.00000017):0.00000010):0.00000006):0.00000004):0.00000003):0.00000001):0.00000018):0.00000017):0.00000017	(Pisang_Kayu:0.00000018	((Zebrina_GF:0.00000001	(Safet_velchi:0.00000001	(Figue_Pomme_Geante:0.00000001	Namwa_Khom:0.00000001):0.00000001):0.00277621):0.00109633	((Wompa:0.00000001	(Ngombe:0.00000001	Mbwazirume:0.00000017):0.00000001):0.00390211	(Tomolo:0.00000001	Pisang_Ceylan:0.00000001):0.00000041):0.00001187):0.00000027):0.00000027):0.00108582):0.00659181):0.00000001):0.00000001):0.00000028):0.00000017):0.00000013):0.00000030):0.00397765);
(Pisang_Ceylan:0.00000025	Figue_Pomme_Geante:0.00000002	(Zebrina_GF:0.00000027	(Namwa_Khom:0.00000001	(Safet_velchi:0.00000015	(Yawa_2:0.01421274	((((Ngombe:0.00000001	(Mbwazirume:0.00000001	Wompa:0.00000002):0.00000001):0.01966405	(Lady_Finger:0.00000001	((Pisang_Batu:0.00000001	(Honduras:0.00000001	(Pisang_Klutuk_Walung:0.00000001	(Kluai_Tiparot:0.00000001	(Dole:0.00000001	Lal_Velchi:0.00000001):0.00000001):0.00000001):0.00000001):0.00000001):0.00000001	(Kunnan:0.00000001	Saba:0.00000001):0.00000001):0.00941101):0.00000638):0.00000020	Tomolo:0.00000023):0.00000020	(Textilis:0.25227445	(Calcutta_4:0.00000001	(Banksii:0.00000001	(Orishele:0.00000001	((Malaccensis:0.00000001	(Long_Tavoy:0.00000001	(Pelipita:0.00000001	(Pisang_Kayu:0.00000001	Pisang_Mas:0.00108019):0.00335772):0.00000020):0.00000017):0.00000026	(Grande_Naine:0.00000001	(DH_Pahang:0.00000001	(Prata_Ana:0.00000001	(Agutay:0.00000001	(Truncata:0.00000001	(Khae_Phrae:0.00000001	(Foconah:0.00000001	Musa_ornata:0.00000001):0.00000001):0.00000001):0.00000001):0.00000001):0.00000001):0.00000001):0.00000001):0.00000017):0.00000021):0.00000021):0.00000020):0.00000028):0.01925441):0.00000071):0.00000015):0.00000001):0.00000027);
(Figue_Pomme_Geante:0.00000001	(Pisang_Ceylan:0.00000001	(Zebrina_GF:0.00000001	Namwa_Khom:0.00000001):0.00000001):0.00000025	(Safet_velchi:0.00000023	(Yawa_2:0.01707472	((Lady_Finger:0.00000007	(((DH_Pahang:0.00000022	Tomolo:0.00000001):0.00451098	((Wompa:0.00000001	(Mbwazirume:0.00000001	Ngombe:0.00000001):0.00000001):0.00450915	((Kluai_Tiparot:0.00000001	(Pisang_Batu:0.00000001	(Saba:0.00000001	(Lal_Velchi:0.00000001	(Honduras:0.00000001	Kunnan:0.00000001):0.00000001):0.00000001):0.00000001):0.00000001):0.00000001	(Pisang_Klutuk_Walung:0.00000001	Dole:0.00000001):0.00000001):0.00451323):0.00000021):0.00000027	(Banksii:0.00000001	(Prata_Ana:0.00000001	(Calcutta_4:0.00000001	(Malaccensis:0.00000001	(Orishele:0.00000001	(Long_Tavoy:0.00000001	(Pisang_Kayu:0.00000001	(Agutay:0.00000001	(Grande_Naine:0.00000001	(Musa_ornata:0.00000001	(Foconah:0.00000001	(Pisang_Mas:0.00000001	(Pelipita:0.00000001	(Truncata:0.00000001	Khae_Phrae:0.00000001):0.00000001):0.00000001):0.00000001):0.00000001):0.00000001):0.00000001):0.00000001):0.00000001):0.00000001):0.00000001):0.00000001):0.00000001):0.00000001):0.00000015):0.00000021):0.00000007	Textilis:0.18679699):0.01592673):0.00428457):0.00000026);
(Namwa_Khom:0.00000001	(Yawa_2:0.02049486	(Figue_Pomme_Geante:0.00000001	(Zebrina_GF:0.00000018	((Pisang_Kayu:0.00000001	(Wompa:0.00000001	((Textilis:0.26513400	(Kunnan:0.00000001	(Honduras:0.00000001	(Kluai_Tiparot:0.00000001	(Pisang_Klutuk_Walung:0.00000001	(Saba:0.00000001	(Pisang_Batu:0.00000001	(Lal_Velchi:0.00000001	Dole:0.00000001):0.00000001):0.00000001):0.00000001):0.00000001):0.00000001):0.00000001):0.01519591):0.00001050	(Pisang_Mas:0.00470300	(Musa_ornata:0.00000001	(Banksii:0.00000001	(Malaccensis:0.00000001	(Mbwazirume:0.00000001	(Tomolo:0.00000001	(Ngombe:0.00000001	(Pelipita:0.00000001	(Agutay:0.00000001	(Orishele:0.00000001	(Calcutta_4:0.00000001	(DH_Pahang:0.00000001	(Foconah:0.00000001	(Khae_Phrae:0.00000001	(Grande_Naine:0.00000001	(Truncata:0.00000001	Long_Tavoy:0.00000001):0.00000001):0.00000001):0.00000001):0.00000001):0.00000001):0.00000001):0.00000001):0.00000001):0.00000001):0.00000001):0.00000001):0.00000001):0.00000001):0.00000021):0.00000020):0.00000013):0.00000001):0.00000015):0.00000015	(Lady_Finger:0.00000001	Prata_Ana:0.00000001):0.00000001):0.02074539):0.00000052):0.00000001):0.00000001	(Safet_velchi:0.00000014	Pisang_Ceylan:0.00000018):0.00000029);
(Kunnan:0.00000021	(Kluai_Tiparot:0.00000001	Textilis:0.08782364):0.00000021	(Saba:0.00000001	(Pisang_Batu:0.00000001	(Honduras:0.00000001	(Dole:0.00000001	(Pisang_Klutuk_Walung:0.00000001	(Lal_Velchi:0.00000001	(Yawa_2:0.00000022	(Figue_Pomme_Geante:0.00000001	(Namwa_Khom:0.00000001	(Safet_velchi:0.00000012	((Prata_Ana:0.00000023	(Lady_Finger:0.00000027	((Wompa:0.00000001	(Ngombe:0.00000001	Mbwazirume:0.00000023):0.00000001):0.00896490	(DH_Pahang:0.00000020	Tomolo:0.00000001):0.00439778):0.00000027):0.00000027):0.00000014	(Zebrina_GF:0.00000001	(Pisang_Ceylan:0.00000028	(Khae_Phrae:0.00454685	(Pelipita:0.00000001	(Foconah:0.00000001	(Calcutta_4:0.00000001	(Orishele:0.00000001	((Grande_Naine:0.00000001	(Pisang_Kayu:0.00000001	(Pisang_Mas:0.00440855	Truncata:0.00000001):0.00000025):0.00000027):0.00000027	(Malaccensis:0.00000001	(Agutay:0.00000001	(Musa_ornata:0.00000001	(Banksii:0.00000001	Long_Tavoy:0.00000001):0.00000001):0.00000001):0.00000001):0.00000001):0.00000017):0.00000028):0.00000021):0.00000021):0.00000020):0.00000020):0.00000028):0.00000018):0.00887697):0.00000023):0.00000001):0.00882297):0.00887688):0.00000001):0.00000001):0.00000001):0.00000001):0.00000001):0.00454795);
(Kunnan:0.00000001	Textilis:0.12685246	(Kluai_Tiparot:0.00000025	(Yawa_2:0.00871398	(Pisang_Klutuk_Walung:0.00000001	(Honduras:0.00000001	(Saba:0.00000001	(Lal_Velchi:0.00000001	(Pisang_Batu:0.00000001	(Dole:0.00000028	((Ngombe:0.00000021	(Wompa:0.00000001	Mbwazirume:0.00000001):0.00000001):0.00433538	(Prata_Ana:0.00000001	(((Figue_Pomme_Geante:0.00000023	(Zebrina_GF:0.00000001	Safet_velchi:0.00000026):0.00000001):0.00000029	(Namwa_Khom:0.00000022	Pisang_Ceylan:0.00000001):0.00000029):0.00879174	((DH_Pahang:0.00000015	Tomolo:0.00000001):0.00433433	((Calcutta_4:0.00000001	Lady_Finger:0.00000016):0.00000001	(Foconah:0.00000001	(Grande_Naine:0.00000001	(Pelipita:0.00000001	(Long_Tavoy:0.00000001	(Orishele:0.00000001	(Pisang_Mas:0.00000001	(Pisang_Kayu:0.00000001	(Banksii:0.00000001	(Truncata:0.00000001	(Malaccensis:0.00000001	(Agutay:0.00000001	(Musa_ornata:0.00000001	Khae_Phrae:0.00448070):0.00000024):0.00000021):0.00000019):0.00000010):0.00000006):0.00000003):0.00000002):0.00000001):0.00000001):0.00000001):0.00000001):0.00000001):0.00000026):0.00000014):0.00000021):0.00000026):0.00874751):0.00000019):0.00000013):0.00000015):0.00000028):0.00000023):0.00000030):0.00442495):0.00000001);
(DH_Pahang:0.00000019	Tomolo:0.00000001	((Pisang_Mas:0.00416409	(Pisang_Ceylan:0.00000026	((Lal_Velchi:0.00000001	(Dole:0.00000001	(Honduras:0.00000001	(Kluai_Tiparot:0.00000001	(Pisang_Batu:0.00000001	(Yawa_2:0.00000001	(Pisang_Klutuk_Walung:0.00000001	(Saba:0.00000001	Kunnan:0.00000001):0.00000001):0.00000001):0.00000001):0.00000001):0.00000001):0.00000001):0.00000001):0.00354844	(Lady_Finger:0.00000001	Zebrina_GF:0.00000001):0.00000021):0.00053230):0.00000017):0.00000017	((Mbwazirume:0.00000001	(Ngombe:0.00000001	Wompa:0.00000001):0.00000001):0.00411258	((Banksii:0.00000001	(Pelipita:0.00000001	(Calcutta_4:0.00000001	(Foconah:0.00000001	(Musa_ornata:0.00000001	(Safet_velchi:0.00000001	(Khae_Phrae:0.00000001	(Grande_Naine:0.00000001	(Long_Tavoy:0.00000001	(Orishele:0.00000001	(Truncata:0.00000001	(Malaccensis:0.00000001	(Figue_Pomme_Geante:0.00000001	(Agutay:0.00000001	(Pisang_Kayu:0.00000001	Textilis:0.07684961):0.00000026):0.00000019):0.00000026):0.00000014):0.00000008):0.00000004):0.00000002):0.00000001):0.00000001):0.00000001):0.00000001):0.00000001):0.00000001):0.00000001):0.00000001	(Prata_Ana:0.00000001	Namwa_Khom:0.00000001):0.00000001):0.00000030):0.00000030):0.01704098);
(Kluai_Tiparot:0.00000001	Kunnan:0.00000001	((Yawa_2:0.00000001	(Pisang_Klutuk_Walung:0.00000001	(Lal_Velchi:0.00000001	(Honduras:0.00000001	(Pisang_Batu:0.00000001	(Dole:0.00000001	Saba:0.00000002):0.00000001):0.00000001):0.00000001):0.00000001):0.00000026):0.00000014	(Pisang_Ceylan:0.00000014	(Zebrina_GF:0.00000001	(((Ngombe:0.00000001	(Wompa:0.00000001	Mbwazirume:0.00000001):0.00000001):0.00389297	(Figue_Pomme_Geante:0.00000001	(Foconah:0.00000001	(Pisang_Kayu:0.00000001	(Pisang_Mas:0.00000001	(Namwa_Khom:0.00000001	(Calcutta_4:0.00000001	(Agutay:0.00000001	(Grande_Naine:0.00000001	(Prata_Ana:0.00000001	(Pelipita:0.00000001	(Malaccensis:0.00000001	(Safet_velchi:0.00000001	(Long_Tavoy:0.00000001	(Orishele:0.00000001	(Banksii:0.00000001	(Truncata:0.00000001	Musa_ornata:0.00000001):0.00000001):0.00000001):0.00000001):0.00000001):0.00000001):0.00000001):0.00000001):0.00000001):0.00000001):0.00000001):0.00000001):0.00000001):0.00000001):0.00000001):0.00000001):0.00000017):0.00000026	((Lady_Finger:0.00000001	(Textilis:0.05676848	Khae_Phrae:0.00000001):0.00821723):0.00000021	(Tomolo:0.00000001	DH_Pahang:0.00000028):0.00389356):0.00000022):0.00000021):0.00000021):0.01196230):0.00831380);
(Kunnan:0.00000001	(Saba:0.00000001	(Kluai_Tiparot:0.00000019	(Pisang_Batu:0.00000001	((Dole:0.00000001	Textilis:0.09316187):0.00000026	(Lal_Velchi:0.00000001	(Honduras:0.00000001	(Pisang_Klutuk_Walung:0.00000010	(Prata_Ana:0.00000001	(Wompa:0.00000001	(Lady_Finger:0.00000001	((Pisang_Kayu:0.00000001	(Khae_Phrae:0.00000001	(Tomolo:0.00000001	((Calcutta_4:0.00000001	(Truncata:0.00000001	Pisang_Mas:0.00455906):0.00000019):0.00000018	(Ngombe:0.00000001	(Pelipita:0.00000001	(Foconah:0.00000001	(Orishele:0.00000001	(Mbwazirume:0.00000001	(Long_Tavoy:0.00000001	(Agutay:0.00000001	(Banksii:0.00000001	(DH_Pahang:0.00000001	(Musa_ornata:0.00000001	(Malaccensis:0.00000001	Grande_Naine:0.00000001):0.00000001):0.00000001):0.00000001):0.00000001):0.00000001):0.00000001):0.00000001):0.00000001):0.00000001):0.00000001):0.00000001):0.00000022):0.00000022):0.00000030):0.00000030	((Safet_velchi:0.00000001	(Figue_Pomme_Geante:0.00000001	Namwa_Khom:0.00000001):0.00000001):0.00330405	(Zebrina_GF:0.00000001	Pisang_Ceylan:0.00000001):0.00000051):0.00120801):0.00046179):0.00055864):0.00043669):0.00750800):0.00000010):0.00000020):0.00000001):0.00000022):0.00000001):0.00000022):0.00000021	Yawa_2:0.00451588);
((Namwa_Khom:0.00000019	Zebrina_GF:0.00000001):0.00000029	(Yawa_2:0.01394989	Figue_Pomme_Geante:0.00000022):0.00000019	(Pisang_Ceylan:0.00000001	(Safet_velchi:0.00000028	((Khae_Phrae:0.00000020	(Kunnan:0.00000025	(Kluai_Tiparot:0.00000001	Textilis:0.11591899):0.00000001):0.00476371):0.00972100	((Ngombe:0.00000025	(Wompa:0.00000001	(Mbwazirume:0.00000001	Tomolo:0.00000018):0.00000001):0.00000001):0.00928801	((((Dole:0.00000001	(Honduras:0.00000001	(Pisang_Klutuk_Walung:0.00000001	Lal_Velchi:0.00000001):0.00000001):0.00000001):0.00000001	(Pisang_Batu:0.00000001	Saba:0.00000001):0.00000001):0.00358718	(Lady_Finger:0.00000001	Prata_Ana:0.00000001):0.00000048):0.00095768	(((Banksii:0.00000001	(Pisang_Mas:0.00205616	Pisang_Kayu:0.00000001):0.00248487):0.00000029	(Musa_ornata:0.00000001	(Pelipita:0.00000001	(Foconah:0.00000001	(Grande_Naine:0.00000001	(Calcutta_4:0.00000001	(Orishele:0.00000001	(Agutay:0.00000001	(DH_Pahang:0.00000001	Truncata:0.00000001):0.00000001):0.00000001):0.00000001):0.00000001):0.00000001):0.00000001):0.00000001):0.00000001):0.00000019	(Long_Tavoy:0.00000001	Malaccensis:0.00000001):0.00000001):0.00000018):0.00000022):0.00000022):0.02380231):0.00000030):0.00000029);
(Yawa_2:0.00430018	(Figue_Pomme_Geante:0.00000001	(Safet_velchi:0.00000001	Namwa_Khom:0.00000024):0.00000001):0.00000001	((Pisang_Ceylan:0.00000001	Zebrina_GF:0.00000001):0.00000022	((Pisang_Kayu:0.00000001	(Calcutta_4:0.00000001	(Grande_Naine:0.00000001	(Pelipita:0.00000001	(Khae_Phrae:0.00000001	(Wompa:0.00000001	((Malaccensis:0.00000001	(Ngombe:0.00000001	(Musa_ornata:0.00000001	(Truncata:0.00000001	(Foconah:0.00000001	(Tomolo:0.00000001	(Prata_Ana:0.00000001	(Orishele:0.00000001	(DH_Pahang:0.00000001	Pisang_Mas:0.01312725):0.00000001):0.00000001):0.00000001):0.00000001):0.00000001):0.00000001):0.00000001):0.00000001):0.00000001	(Mbwazirume:0.00000001	(Agutay:0.00000001	(Textilis:0.04417845	(Banksii:0.00000001	Long_Tavoy:0.00000001):0.00000001):0.00000017):0.00000029):0.00000017):0.00000027):0.00000019):0.00000014):0.00000014):0.00000019):0.00000018):0.00000018	(Lady_Finger:0.00000001	((Lal_Velchi:0.00000001	(Saba:0.00000001	(Kunnan:0.00000001	(Honduras:0.00000001	(Pisang_Klutuk_Walung:0.00000001	Dole:0.00000001):0.00000001):0.00000001):0.00000001):0.00000001):0.00000001	(Pisang_Batu:0.00000001	Kluai_Tiparot:0.00000001):0.00000001):0.00287138):0.00144709):0.00134455):0.00718614);
(Namwa_Khom:0.00000001	Figue_Pomme_Geante:0.00000001	(Safet_velchi:0.00000015	(Yawa_2:0.00907610	(Zebrina_GF:0.00000001	((Lady_Finger:0.00000020	(Wompa:0.00000001	(Pisang_Ceylan:0.00000020	(Prata_Ana:0.00000027	Pisang_Mas:0.00932345):0.00000020):0.00000001):0.00000020):0.00000014	((Saba:0.00000001	(Pisang_Klutuk_Walung:0.00000001	(Pisang_Batu:0.00000001	(Dole:0.00000001	(Lal_Velchi:0.00000001	(Honduras:0.00000001	(Kluai_Tiparot:0.00000026	(Kunnan:0.00000001	Textilis:0.07039774):0.00000026):0.00469331):0.00000001):0.00000001):0.00000001):0.00000001):0.00000001):0.00921925	(Khae_Phrae:0.00469462	(Truncata:0.00000001	(Long_Tavoy:0.00000001	(Calcutta_4:0.00000001	(Grande_Naine:0.00000001	(Agutay:0.00000001	(Banksii:0.00000001	((Foconah:0.00000001	(Ngombe:0.00000001	(Malaccensis:0.00000001	(Mbwazirume:0.00000001	(Tomolo:0.00000001	DH_Pahang:0.00000001):0.00925754):0.00000020):0.00000020):0.00000024):0.00000025	(Orishele:0.00000001	(Pelipita:0.00000001	(Musa_ornata:0.00000001	Pisang_Kayu:0.00000001):0.00000019):0.00000016):0.00000020):0.00000001):0.00000020):0.00000020):0.00000013):0.00000010):0.00000010):0.00000030):0.00000029):0.00000029):0.00252701):0.01095104):0.00000015):0.00000017);
(Namwa_Khom:0.00000001	((Pisang_Ceylan:0.00000001	Figue_Pomme_Geante:0.00000019):0.00000024	(Zebrina_GF:0.00000001	Safet_velchi:0.00000023):0.00000001):0.00000021	((Lady_Finger:0.00000001	(Textilis:0.11330163	(Honduras:0.00000001	(Kunnan:0.00000001	(Lal_Velchi:0.00000001	(Pisang_Batu:0.00000001	(Pisang_Klutuk_Walung:0.00000001	(Saba:0.00000001	(Dole:0.00000001	(Yawa_2:0.01076390	Kluai_Tiparot:0.00000001):0.00000001):0.00000001):0.00000001):0.00000001):0.00000001):0.00000001):0.00000018):0.01631839):0.00000698):0.00000220	((Prata_Ana:0.00000028	Pisang_Mas:0.01073029):0.00000019	((Truncata:0.00000001	Wompa:0.00000021):0.00000001	(Orishele:0.00000001	(Malaccensis:0.00000001	(Calcutta_4:0.00000001	(Mbwazirume:0.00000001	(Long_Tavoy:0.00000001	(Grande_Naine:0.00000001	(Pelipita:0.00000001	(Musa_ornata:0.00000001	(Banksii:0.00000001	(Tomolo:0.00000001	(Agutay:0.00000001	(Ngombe:0.00000001	(DH_Pahang:0.00000001	(Khae_Phrae:0.00000001	(Foconah:0.00000001	Pisang_Kayu:0.00000001):0.00000001):0.00000001):0.00000001):0.00000001):0.00000001):0.00000001):0.00000001):0.00000001):0.00000001):0.00000001):0.00000009):0.00000005):0.00000003):0.00000003):0.00000003):0.00000021):0.00000029):0.01073777);
(Pisang_Klutuk_Walung:0.00000001	Honduras:0.00000001	(Dole:0.00000001	(Pisang_Batu:0.00000001	(Yawa_2:0.00000001	(Lal_Velchi:0.00000001	(Kunnan:0.00000001	((Saba:0.00000001	Kluai_Tiparot:0.00000001):0.00000001	(Textilis:0.11873160	(Namwa_Khom:0.00000019	((Lady_Finger:0.00000019	(Pelipita:0.00000001	(Pisang_Mas:0.00000001	(Malaccensis:0.00000001	(Truncata:0.00000001	(Banksii:0.00000001	(Foconah:0.00000001	(Figue_Pomme_Geante:0.00000001	(Grande_Naine:0.00000001	(Long_Tavoy:0.00000001	(Agutay:0.00000001	(Musa_ornata:0.00000001	(Safet_velchi:0.00000001	(Khae_Phrae:0.00000001	(Calcutta_4:0.00000001	(Pisang_Kayu:0.00000001	(DH_Pahang:0.00000001	Orishele:0.00000001):0.00000001):0.00000001):0.00000001):0.00000001):0.00000001):0.00000001):0.00000001):0.00000001):0.00000001):0.00000001):0.00000001):0.00000001):0.00000001):0.00000001):0.00000001):0.00000022):0.00000022	(Prata_Ana:0.00000001	(Zebrina_GF:0.00000001	((Ngombe:0.00000001	(Mbwazirume:0.00000001	Wompa:0.00000014):0.00000001):0.00404283	(Pisang_Ceylan:0.00000001	Tomolo:0.00000001):0.00000054):0.00017558):0.00033319):0.00000023):0.00000057):0.00466495):0.00468106):0.00000001):0.00000001):0.00000001):0.00000001):0.00000001):0.00000001);
(((Yawa_2:0.00000034	((Figue_Pomme_Geante:0.00000022	(Pisang_Ceylan:0.00000001	Safet_velchi:0.00000022):0.00000001):0.00000026	(Namwa_Khom:0.00000020	Zebrina_GF:0.00000016):0.00000029):0.00857013):0.00857128	Lal_Velchi:0.00000001):0.00000031	Textilis:0.07064625	(Pisang_Batu:0.00000001	(Kunnan:0.00000001	(Honduras:0.00000001	((Kluai_Tiparot:0.00000001	Dole:0.00000001):0.00000001	(Pisang_Klutuk_Walung:0.00000001	(Saba:0.00000001	((((DH_Pahang:0.00000014	Tomolo:0.00000001):0.00428674	(Ngombe:0.00000024	(Wompa:0.00000001	Mbwazirume:0.00000001):0.00000001):0.00428594):0.00000015	(Banksii:0.00000001	(Pisang_Mas:0.00000001	(Malaccensis:0.00000001	(Orishele:0.00000001	(Truncata:0.00000001	(Grande_Naine:0.00000001	(Musa_ornata:0.00000001	(Pisang_Kayu:0.00000001	(Foconah:0.00000001	(Pelipita:0.00000001	(Long_Tavoy:0.00000001	(Agutay:0.00000001	(Khae_Phrae:0.00000001	Calcutta_4:0.00000001):0.00000001):0.00000001):0.00000001):0.00000001):0.00000001):0.00000001):0.00000001):0.00000001):0.00000001):0.00000001):0.00000001):0.00000001):0.00000015):0.00273344	(Lady_Finger:0.00000001	Prata_Ana:0.00000020):0.00000021):0.00149466):0.00000017):0.00000028):0.00000026):0.00000026):0.00000026):0.00000031);
(Namwa_Khom:0.00000001	Safet_velchi:0.00000001	(Figue_Pomme_Geante:0.00000001	(Yawa_2:0.00000001	(Pisang_Ceylan:0.00000001	(Banksii:0.00000001	(Grande_Naine:0.00000001	(Mbwazirume:0.00000001	((Foconah:0.00000001	(Orishele:0.00000001	(Agutay:0.00000001	(Pisang_Batu:0.00000001	(Musa_ornata:0.00000001	(Pelipita:0.00000001	(Wompa:0.00000001	(Lal_Velchi:0.00000001	(Saba:0.00000001	Malaccensis:0.00000001):0.00000001):0.00000001):0.00000001):0.00000001):0.00000001):0.00000001):0.00000001):0.00000001):0.00000001	(Calcutta_4:0.00000001	((Truncata:0.00000001	(Lady_Finger:0.00000001	(Tomolo:0.00000001	DH_Pahang:0.00000001):0.00434708):0.00000016):0.00000027	(Dole:0.00000001	(Prata_Ana:0.00000001	(Long_Tavoy:0.00000001	(Pisang_Klutuk_Walung:0.00000001	(Honduras:0.00000001	(Ngombe:0.00000001	(Zebrina_GF:0.00000001	(Pisang_Kayu:0.00000001	(Pisang_Mas:0.00434246	((Kunnan:0.00000001	Textilis:0.07576802):0.00000014	(Kluai_Tiparot:0.00000001	Khae_Phrae:0.00000027):0.00000001):0.00440214):0.00000024):0.00000029):0.00000029):0.00000029):0.00000004):0.00000004):0.00000004):0.00000005):0.00000022):0.00000001):0.00000019):0.00000020):0.00000015):0.00000014):0.00170877):0.00700367):0.00000001):0.00000001);
(Kunnan:0.00000001	Textilis:0.16610527	(Kluai_Tiparot:0.00000030	(Khae_Phrae:0.00000029	(Musa_ornata:0.00000001	(Pelipita:0.00000001	(Truncata:0.00000001	(Foconah:0.00000001	(Banksii:0.00000001	(Calcutta_4:0.00000025	(Agutay:0.00000001	(DH_Pahang:0.00000001	(Malaccensis:0.00000001	(Grande_Naine:0.00000001	((Pisang_Kayu:0.00000015	(Pisang_Mas:0.00413318	(((Wompa:0.00000001	(Ngombe:0.00000001	Mbwazirume:0.00000022):0.00000001):0.00838280	(Namwa_Khom:0.00000001	(Zebrina_GF:0.00000016	(Safet_velchi:0.00000014	(Pisang_Ceylan:0.00000001	Figue_Pomme_Geante:0.00000021):0.00000001):0.00000030):0.00000030):0.00414018):0.00000028	(Tomolo:0.00000018	((Honduras:0.00000001	(Pisang_Klutuk_Walung:0.00000001	(Saba:0.00000001	(Dole:0.00000001	(Lal_Velchi:0.00000001	(Yawa_2:0.00411979	Pisang_Batu:0.00000001):0.00000001):0.00000001):0.00000001):0.00000001):0.00000027):0.00411171	(Lady_Finger:0.00000001	Prata_Ana:0.00000001):0.00000021):0.00001388):0.00000015):0.00000024):0.00000021):0.00000029	(Orishele:0.00000001	Long_Tavoy:0.00000001):0.00000001):0.00000014):0.00000009):0.00000014):0.00000022):0.00000014):0.00000001):0.00000001):0.00000001):0.00000001):0.00000001):0.00872939):0.00430162):0.00000001);
(Textilis:0.13646690	Kunnan:0.00000022	(Kluai_Tiparot:0.00000016	((Lal_Velchi:0.00000001	((Lady_Finger:0.00000001	(Safet_velchi:0.00000020	(Zebrina_GF:0.00000021	(Pisang_Ceylan:0.00000001	(Namwa_Khom:0.00000001	Figue_Pomme_Geante:0.00000001):0.00000018):0.00000001):0.00000030):0.00849647):0.00000022	((Tomolo:0.00000001	DH_Pahang:0.00000015):0.00420800	(Foconah:0.00000001	((Prata_Ana:0.00000020	(Wompa:0.00000001	(Ngombe:0.00000001	Mbwazirume:0.00000020):0.00000001):0.00851684):0.00000020	(Musa_ornata:0.00000001	(Truncata:0.00000001	((Pisang_Kayu:0.00000001	(Malaccensis:0.00000001	(Banksii:0.00000001	(Pisang_Mas:0.00000001	Khae_Phrae:0.00893888):0.00000014):0.00000014):0.00000020):0.00000025	(Grande_Naine:0.00000001	(Orishele:0.00000001	(Pelipita:0.00000001	(Long_Tavoy:0.00000001	(Calcutta_4:0.00000001	Agutay:0.00000001):0.00000001):0.00000001):0.00000001):0.00000001):0.00000001):0.00000017):0.00000020):0.00000020):0.00000001):0.00000028):0.00000028):0.01286731):0.00000031	(Saba:0.00000002	(Honduras:0.00000001	(Pisang_Klutuk_Walung:0.00000001	(Dole:0.00000001	(Yawa_2:0.00850606	Pisang_Batu:0.00000001):0.00000001):0.00000001):0.00000001):0.00000018):0.00000018):0.00889948):0.00000022);
(Textilis:0.09551599	Kunnan:0.00000021	(Kluai_Tiparot:0.00000001	((Dole:0.00000001	(((Wompa:0.00000001	Pisang_Mas:0.00409178):0.00000013	(Pisang_Kayu:0.00000001	((Prata_Ana:0.00000001	((Agutay:0.00000001	Grande_Naine:0.00000001):0.00000001	(Pelipita:0.00000001	(Truncata:0.00000001	(Foconah:0.00000001	(Calcutta_4:0.00000001	(Musa_ornata:0.00000001	(Ngombe:0.00000001	(Orishele:0.00000001	(Mbwazirume:0.00000001	(Long_Tavoy:0.00000001	(Malaccensis:0.00000001	(Banksii:0.00000001	(Khae_Phrae:0.00417235	(DH_Pahang:0.00000001	Tomolo:0.00000001):0.00409085):0.00000025):0.00000025):0.00000014):0.00000019):0.00000011):0.00000006):0.00000003):0.00000002):0.00000001):0.00000001):0.00000001):0.00000001):0.00000029):0.00000029	(Namwa_Khom:0.00000001	((Zebrina_GF:0.00000001	Figue_Pomme_Geante:0.00000013):0.00000030	(Pisang_Ceylan:0.00000001	Safet_velchi:0.00000018):0.00000001):0.00000018):0.00825125):0.00000029):0.00000029):0.00000567	Lady_Finger:0.00000003):0.01675822):0.00000028	(Honduras:0.00000002	(Pisang_Batu:0.00000001	(Lal_Velchi:0.00000001	(Saba:0.00000001	(Yawa_2:0.00820739	Pisang_Klutuk_Walung:0.00000001):0.00000001):0.00000001):0.00000001):0.00000026):0.00000026):0.00414420):0.00000021);
(Kunnan:0.00000021	(Kluai_Tiparot:0.00000001	Textilis:0.13497672):0.00000021	(Pisang_Klutuk_Walung:0.00000001	(Dole:0.00000001	(Honduras:0.00000001	(Lal_Velchi:0.00000001	(Saba:0.00000001	(Pisang_Batu:0.00000001	(Yawa_2:0.00925421	(Lady_Finger:0.00000021	(((Zebrina_GF:0.00000001	Safet_velchi:0.00000021):0.00000024	(Pisang_Ceylan:0.00000001	(Namwa_Khom:0.00000001	Figue_Pomme_Geante:0.00000001):0.00000024):0.00000001):0.00931958	((Prata_Ana:0.00000001	Tomolo:0.00000016):0.00000016	((Wompa:0.00000001	(Ngombe:0.00000001	Mbwazirume:0.00000019):0.00000001):0.00458907	(Khae_Phrae:0.00974463	(Agutay:0.00000001	((Malaccensis:0.00000001	(Pisang_Kayu:0.00000001	(Musa_ornata:0.00000001	Pisang_Mas:0.00457637):0.00000025):0.00000030):0.00000020	(Foconah:0.00000001	(Banksii:0.00000001	(Orishele:0.00000001	(Pelipita:0.00000001	(Truncata:0.00000001	(Calcutta_4:0.00000001	(Long_Tavoy:0.00000001	(DH_Pahang:0.00000001	Grande_Naine:0.00000001):0.00000001):0.00000001):0.00000001):0.00000001):0.00000001):0.00000001):0.00000001):0.00000001):0.00000020):0.00000019):0.00000018):0.00000026):0.00000024):0.00000034):0.01886868):0.00000001):0.00000016):0.00000001):0.00000001):0.00000001):0.00000001):0.00973156);
(Namwa_Khom:0.00000001	(Figue_Pomme_Geante:0.00000001	(Pisang_Ceylan:0.00000001	Safet_velchi:0.00000024):0.00000023):0.00000001	(Zebrina_GF:0.00000001	((Lady_Finger:0.00000020	(DH_Pahang:0.00000023	Tomolo:0.00000001):0.00454571):0.00000022	(((Wompa:0.00000001	(Mbwazirume:0.00000001	Ngombe:0.00000023):0.00000001):0.00919880	(Prata_Ana:0.00000001	(Textilis:0.11180228	(Yawa_2:0.01423744	(Kunnan:0.00000002	(Pisang_Klutuk_Walung:0.00000001	(Pisang_Batu:0.00000001	(Kluai_Tiparot:0.00000001	(Saba:0.00000001	(Dole:0.00000001	(Lal_Velchi:0.00000001	Honduras:0.00000002):0.00000001):0.00000001):0.00000001):0.00000001):0.00000030):0.00000030):0.00000019):0.00459302):0.00459599):0.00000001):0.00000022	(Foconah:0.00000001	(Pelipita:0.00000001	(Musa_ornata:0.00000001	(Pisang_Mas:0.00000001	(Calcutta_4:0.00000001	(Long_Tavoy:0.00000001	(Banksii:0.00000001	(Khae_Phrae:0.00000001	(Pisang_Kayu:0.00000001	(Malaccensis:0.00000001	(Grande_Naine:0.00000001	(Agutay:0.00000001	(Truncata:0.00000001	Orishele:0.00000001):0.00000001):0.00000001):0.00000001):0.00000001):0.00000001):0.00000001):0.00000001):0.00000001):0.00000001):0.00000001):0.00000001):0.00000001):0.00000020):0.00000022):0.01395358):0.00000055);
(Namwa_Khom:0.00000001	(Zebrina_GF:0.00000001	(Figue_Pomme_Geante:0.00000015	(Pisang_Ceylan:0.00000001	Safet_velchi:0.00000023):0.00000001):0.00000015):0.00000015	(((Pisang_Batu:0.00000001	(Honduras:0.00000001	(Pisang_Klutuk_Walung:0.00000001	(Kluai_Tiparot:0.00000001	(Lal_Velchi:0.00000001	((Saba:0.00000001	Textilis:0.10726198):0.00000019	(Kunnan:0.00000001	(Dole:0.00000010	Yawa_2:0.00881072):0.00000010):0.00000001):0.00000020):0.00000020):0.00000029):0.00000018):0.00000030):0.00877914	(Lady_Finger:0.00000001	Wompa:0.00000001):0.00000022):0.00000915	(Prata_Ana:0.00000001	((Orishele:0.00000001	(Pisang_Mas:0.00000001	(Khae_Phrae:0.00000001	(Malaccensis:0.00000001	(Grande_Naine:0.00000001	(Agutay:0.00000001	(Musa_ornata:0.00000001	(Long_Tavoy:0.00000001	((Ngombe:0.00000001	(Foconah:0.00000001	(Banksii:0.00000001	(Tomolo:0.00000001	DH_Pahang:0.00000001):0.00437247):0.00000022):0.00000019):0.00000027	(Mbwazirume:0.00000001	Pelipita:0.00000001):0.00000001):0.00000015):0.00000008):0.00000005):0.00000003):0.00000001):0.00000001):0.00000001):0.00000001):0.00000001	(Pisang_Kayu:0.00000001	(Calcutta_4:0.00000001	Truncata:0.00000001):0.00000001):0.00000001):0.00000023):0.00000023):0.00882488);
(Kluai_Tiparot:0.00000001	Textilis:0.12987965	(Kunnan:0.00000027	(Yawa_2:0.00855884	(Pisang_Batu:0.00000001	(Pisang_Klutuk_Walung:0.00000001	(Saba:0.00000001	(Honduras:0.00000001	(Dole:0.00000001	(Lal_Velchi:0.00000021	((Namwa_Khom:0.00000001	(Figue_Pomme_Geante:0.00000001	(Zebrina_GF:0.00000027	(Pisang_Ceylan:0.00000001	Safet_velchi:0.00000025):0.00000001):0.00000014):0.00000014):0.00852967	((Tomolo:0.00000001	DH_Pahang:0.00000015):0.00422581	((Prata_Ana:0.00000001	(Banksii:0.00000001	(Long_Tavoy:0.00000001	(Pelipita:0.00000001	((Musa_ornata:0.00000001	Khae_Phrae:0.00426288):0.00000014	(Grande_Naine:0.00000001	(Agutay:0.00000001	(Malaccensis:0.00000001	(Truncata:0.00000001	(Orishele:0.00000001	(Calcutta_4:0.00000001	(Foconah:0.00000001	Pisang_Mas:0.00857571):0.00000022):0.00000020):0.00000025):0.00000014):0.00000021):0.00000010):0.00000001):0.00000024):0.00000027):0.00000027):0.00000018):0.00000018	((Ngombe:0.00000028	(Wompa:0.00000001	Mbwazirume:0.00000001):0.00000001):0.00422379	(Pisang_Kayu:0.00000026	Lady_Finger:0.00000030):0.00000026):0.00000028):0.00000015):0.00000021):0.00852437):0.00000017):0.00000015):0.00000028):0.00000013):0.00000028):0.00000014):0.00425033):0.00000001);
(DH_Pahang:0.00000030	Tomolo:0.00000001	((Pisang_Ceylan:0.00000001	(((Safet_velchi:0.00000001	((((Kluai_Tiparot:0.00000001	(Pisang_Batu:0.00000001	(Honduras:0.00000024	(Pisang_Klutuk_Walung:0.00000001	Textilis:0.06713543):0.00000001):0.00000026):0.00000026):0.00000026	(Dole:0.00000001	Saba:0.00000001):0.00000001):0.00000020	(Kunnan:0.00000001	Lal_Velchi:0.00000001):0.00000001):0.00430889	(Yawa_2:0.00000019	Namwa_Khom:0.00000022):0.00000048):0.00430862):0.00000001	Figue_Pomme_Geante:0.00000003):0.00432288	(Prata_Ana:0.00000025	(Lady_Finger:0.00000021	(Wompa:0.00000001	(Mbwazirume:0.00000001	Ngombe:0.00000020):0.00000001):0.00434455):0.00000023):0.00000020):0.00000027):0.00000027	(Zebrina_GF:0.00000019	(Khae_Phrae:0.00000001	(Banksii:0.00000001	(Pelipita:0.00000001	(Calcutta_4:0.00000001	(Malaccensis:0.00000001	(Truncata:0.00000001	(Pisang_Kayu:0.00000001	(Grande_Naine:0.00000001	(Agutay:0.00000001	(Pisang_Mas:0.00000001	(Long_Tavoy:0.00000001	(Foconah:0.00000001	(Musa_ornata:0.00000001	Orishele:0.00000001):0.00000001):0.00000001):0.00000001):0.00000001):0.00000001):0.00000001):0.00000001):0.00000001):0.00000001):0.00000001):0.00000001):0.00000001):0.00000022):0.00000022):0.00434542);
(Zebrina_GF:0.00000001	(Figue_Pomme_Geante:0.00000001	(Pisang_Ceylan:0.00000001	Safet_velchi:0.00000025):0.00000018):0.00000001	(Namwa_Khom:0.00000001	(((Textilis:0.08404343	(Pisang_Batu:0.00000001	(Dole:0.00000001	(Saba:0.00000001	(Lal_Velchi:0.00000001	(Pisang_Klutuk_Walung:0.00000001	(Honduras:0.00000001	(Kunnan:0.00000001	(Kluai_Tiparot:0.00000001	Yawa_2:0.02143228):0.00000001):0.00000001):0.00000001):0.00000001):0.00000001):0.00000001):0.00000001):0.00000133):0.02091295	(Wompa:0.00000001	(Mbwazirume:0.00000001	Ngombe:0.00000027):0.00000001):0.00811872):0.00000029	(((Tomolo:0.00000001	DH_Pahang:0.00000015):0.01238025	(Prata_Ana:0.00000001	Lady_Finger:0.00000027):0.00000027):0.00000020	(Pelipita:0.00000001	(Banksii:0.00000001	(Grande_Naine:0.00000001	(Calcutta_4:0.00000001	(Malaccensis:0.00000001	(Orishele:0.00000001	(Musa_ornata:0.00000001	(Foconah:0.00000001	(Long_Tavoy:0.00000001	(Khae_Phrae:0.00000001	(Truncata:0.00000001	(Pisang_Mas:0.00000001	(Pisang_Kayu:0.00000001	Agutay:0.00000001):0.00000001):0.00000001):0.00000001):0.00000001):0.00000001):0.00000001):0.00000001):0.00000001):0.00000001):0.00000001):0.00000001):0.00000001):0.00000023):0.00000020):0.02122163):0.00000026);
(Namwa_Khom:0.00000001	((Pisang_Ceylan:0.00000001	Safet_velchi:0.00000024):0.00000021	(Zebrina_GF:0.00000001	Figue_Pomme_Geante:0.00000019):0.00000001):0.00000029	((Pisang_Kayu:0.00000001	((Calcutta_4:0.00000001	((Pisang_Klutuk_Walung:0.00000001	(Honduras:0.00000001	(Lal_Velchi:0.00000001	(Dole:0.00000001	(Pisang_Batu:0.00000001	(Saba:0.00000001	(Kluai_Tiparot:0.00000001	(Yawa_2:0.01404237	Kunnan:0.00000001):0.00000001):0.00000001):0.00000001):0.00000001):0.00000001):0.00000001):0.00000001):0.00919889	(Lady_Finger:0.00000001	Textilis:0.05436131):0.00000001):0.00923215):0.00000001	(Truncata:0.00000001	(Agutay:0.00000001	(Banksii:0.00000001	(Malaccensis:0.00000001	(Foconah:0.00000001	(Pelipita:0.00000001	(Orishele:0.00000001	(DH_Pahang:0.00000001	((Musa_ornata:0.00000001	(Grande_Naine:0.00000001	Pisang_Mas:0.00457057):0.00000018):0.00000028	(Khae_Phrae:0.00000001	Long_Tavoy:0.00000001):0.00000001):0.00000015):0.00000009):0.00000005):0.00000003):0.00000002):0.00000001):0.00000001):0.00000001):0.00000001):0.00000020):0.00000020	(Prata_Ana:0.00000028	(Wompa:0.00000001	(Ngombe:0.00000001	(Mbwazirume:0.00000015	Tomolo:0.00000020):0.00000015):0.00000001):0.00930772):0.00000019):0.01410178);
(Musa_ornata:0.00000001	Pisang_Mas:0.00963196	(DH_Pahang:0.00000001	(Tomolo:0.00000001	((Agutay:0.00000001	(Pelipita:0.00000001	(Malaccensis:0.00000001	(Safet_velchi:0.00000001	(Grande_Naine:0.00000001	(Orishele:0.00000001	Mbwazirume:0.00000001):0.00000001):0.00000001):0.00000001):0.00000001):0.00000001):0.00000001	(Ngombe:0.00000001	(Calcutta_4:0.00000001	(Truncata:0.00000001	(Banksii:0.00000001	(Long_Tavoy:0.00000001	(Figue_Pomme_Geante:0.00000001	(Khae_Phrae:0.00000001	(Foconah:0.00000001	(Pisang_Ceylan:0.00000001	(Pisang_Kayu:0.00000022	(Zebrina_GF:0.00000001	(Namwa_Khom:0.00000001	(((Textilis:0.11799336	Lady_Finger:0.00000001):0.00000001	(Saba:0.00000001	(Pisang_Klutuk_Walung:0.00000001	(Lal_Velchi:0.00000001	(Kunnan:0.00000001	(Yawa_2:0.00000001	(Honduras:0.00000001	(Kluai_Tiparot:0.00000001	(Dole:0.00000001	Pisang_Batu:0.00000001):0.00000001):0.00000001):0.00000001):0.00000001):0.00000001):0.00000001):0.00000001):0.00480316):0.00468459	(Wompa:0.00000001	Prata_Ana:0.00000001):0.00000001):0.00000068):0.00000048):0.00000029):0.00000029):0.00000001):0.00000001):0.00000001):0.00000002):0.00000003):0.00000004):0.00000007):0.00000013):0.00000022):0.00000016):0.00000019):0.00000022);
(Kunnan:0.00000029	(Kluai_Tiparot:0.00000001	Textilis:0.17584700):0.00000029	(Yawa_2:0.00886861	(Pisang_Klutuk_Walung:0.00000001	((Dole:0.00000001	(Saba:0.00000001	(Lal_Velchi:0.00000001	(Honduras:0.00000001	Pisang_Batu:0.00000002):0.00000001):0.00000001):0.00000001):0.00000001	((Prata_Ana:0.00000001	(Calcutta_4:0.00000001	(Truncata:0.00000001	((Grande_Naine:0.00000001	(Pisang_Kayu:0.00000001	(Banksii:0.00000001	Pisang_Mas:0.00439698):0.00000023):0.00000016):0.00000020	(Musa_ornata:0.00000001	(Agutay:0.00000001	(Orishele:0.00000001	(Malaccensis:0.00000001	(Foconah:0.00000001	(Pelipita:0.00000001	(Long_Tavoy:0.00000001	Khae_Phrae:0.00928497):0.00000025):0.00000018):0.00000019):0.00000030):0.00000020):0.00000015):0.00000001):0.00000021):0.00000014):0.00000020):0.00000020	((Wompa:0.00000001	(Mbwazirume:0.00000001	Ngombe:0.00000014):0.00000001):0.00887381	((DH_Pahang:0.00000027	Tomolo:0.00000001):0.00438886	(Lady_Finger:0.00000002	((Safet_velchi:0.00000008	Zebrina_GF:0.00000009):0.00000029	(Namwa_Khom:0.00000020	(Pisang_Ceylan:0.00000001	Figue_Pomme_Geante:0.00000021):0.00000021):0.00000001):0.00884815):0.00000019):0.00000017):0.00000017):0.01804754):0.00000001):0.00000026):0.00928298);
(Kunnan:0.00000001	(Kluai_Tiparot:0.00000001	Textilis:0.18965714):0.00000001	(Khae_Phrae:0.00000035	(((Figue_Pomme_Geante:0.00000022	(Zebrina_GF:0.00000001	Safet_velchi:0.00000023):0.00000001):0.00000018	(Namwa_Khom:0.00000022	Pisang_Ceylan:0.00000001):0.00000014):0.00862462	(Lady_Finger:0.00000021	((Pisang_Kayu:0.00000001	(Prata_Ana:0.00000021	((Pisang_Klutuk_Walung:0.00000001	(Dole:0.00000001	(Saba:0.00000001	Lal_Velchi:0.00000002):0.00000001):0.00000001):0.00000019	(Honduras:0.00000001	(Yawa_2:0.00858771	Pisang_Batu:0.00000001):0.00000013):0.00000001):0.01314159):0.00000038):0.00000015	(Pisang_Mas:0.00424956	(Tomolo:0.00000016	((Mbwazirume:0.00000016	(Wompa:0.00000001	Ngombe:0.00000001):0.00000001):0.00423689	(Grande_Naine:0.00000001	(Malaccensis:0.00000001	(DH_Pahang:0.00000001	((Pelipita:0.00000001	Truncata:0.00000028):0.00000015	(Agutay:0.00000001	(Musa_ornata:0.00000001	(Calcutta_4:0.00000001	(Orishele:0.00000001	(Long_Tavoy:0.00000001	(Foconah:0.00000001	Banksii:0.00000001):0.00000001):0.00000001):0.00000001):0.00000001):0.00000001):0.00000001):0.00000026):0.00000019):0.00000019):0.00000016):0.00000016):0.00000031):0.00000031):0.00000017):0.00000015):0.01490438):0.01453345);
(Kluai_Tiparot:0.00000001	Kunnan:0.00000001	(((Honduras:0.00000001	(Yawa_2:0.00886369	Pisang_Batu:0.00000001):0.00000014):0.00000001	(Pisang_Ceylan:0.00000021	((Pisang_Kayu:0.00000001	((Prata_Ana:0.00000001	(Textilis:0.19099310	Khae_Phrae:0.00000001):0.00961633):0.00000015	(Wompa:0.00000001	(Pisang_Mas:0.00429382	(Lady_Finger:0.00000018	(Zebrina_GF:0.00000025	(Calcutta_4:0.00000001	(Foconah:0.00000001	(DH_Pahang:0.00000001	(Pelipita:0.00000001	(Orishele:0.00000001	(Ngombe:0.00000001	(Mbwazirume:0.00000001	(Long_Tavoy:0.00000001	(Agutay:0.00000001	(Grande_Naine:0.00000001	(Musa_ornata:0.00000001	(Banksii:0.00000001	(Truncata:0.00000001	(Tomolo:0.00000001	Malaccensis:0.00000001):0.00000001):0.00000001):0.00000001):0.00000001):0.00000001):0.00000001):0.00000001):0.00000001):0.00000001):0.00000001):0.00000001):0.00000001):0.00000001):0.00000022):0.00000016):0.00000019):0.00000019):0.00000015):0.00000019):0.00000019	(Namwa_Khom:0.00000001	(Figue_Pomme_Geante:0.00000001	Safet_velchi:0.00000020):0.00000001):0.00873328):0.00000027):0.01853783):0.00000013	(Lal_Velchi:0.00000002	(Pisang_Klutuk_Walung:0.00000001	(Dole:0.00000001	Saba:0.00000002):0.00000001):0.00000016):0.00000016):0.00977432);
(Wompa:0.00000001	(Mbwazirume:0.00000001	Ngombe:0.00000020):0.00000001	((Prata_Ana:0.00000001	(Lal_Velchi:0.00000001	((Pisang_Batu:0.00000001	(Saba:0.00000001	(Dole:0.00000001	(Honduras:0.00000001	(Yawa_2:0.00435284	(Kluai_Tiparot:0.00000010	Textilis:0.09257316):0.00000010):0.00000014):0.00000022):0.00000023):0.00000023):0.00000015	(Kunnan:0.00000001	Pisang_Klutuk_Walung:0.00000001):0.00000001):0.00000018):0.00883919):0.00004236	(((Figue_Pomme_Geante:0.00000001	Safet_velchi:0.00000001):0.00000017	(Pisang_Ceylan:0.00000001	(Namwa_Khom:0.00000001	Zebrina_GF:0.00000021):0.00000001):0.00000001):0.00439704	(Pisang_Mas:0.00900882	((Tomolo:0.00000001	DH_Pahang:0.00000028):0.00441219	(Lady_Finger:0.00000001	(Agutay:0.00000001	(Grande_Naine:0.00000001	(Pelipita:0.00000001	(Banksii:0.00000001	(Musa_ornata:0.00000001	(Orishele:0.00000001	(Foconah:0.00000001	(Malaccensis:0.00000001	(Khae_Phrae:0.00000001	(Truncata:0.00000001	(Long_Tavoy:0.00000001	(Calcutta_4:0.00000001	Pisang_Kayu:0.00000001):0.00000015):0.00000020):0.00000028):0.00000016):0.00000009):0.00000005):0.00000003):0.00000002):0.00000001):0.00000001):0.00000001):0.00000024):0.00000024):0.00000029):0.00000029):0.00000018):0.00895607);
(Tomolo:0.00000001	DH_Pahang:0.00000001	(Kunnan:0.00000001	(Wompa:0.00000001	((Pisang_Klutuk_Walung:0.00000001	(Banksii:0.00000001	(Foconah:0.00000001	(Malaccensis:0.00000001	(Musa_ornata:0.00000001	(Ngombe:0.00000001	(Grande_Naine:0.00000001	((Orishele:0.00000001	Textilis:0.12704129):0.00000015	(Saba:0.00000001	Pelipita:0.00000001):0.00000001):0.00000017):0.00000020):0.00000020):0.00000024):0.00000020):0.00000012):0.00000006):0.00000002	(Long_Tavoy:0.00000001	(Lady_Finger:0.00000001	(Dole:0.00000001	(Pisang_Mas:0.00000001	(Mbwazirume:0.00000001	(Calcutta_4:0.00000001	(Lal_Velchi:0.00000001	(Truncata:0.00000001	(Pisang_Kayu:0.00000001	(Honduras:0.00000001	(Pisang_Batu:0.00000001	(Khae_Phrae:0.00000001	(Agutay:0.00000001	(Prata_Ana:0.00000001	(Kluai_Tiparot:0.00000001	((Namwa_Khom:0.00000001	(Safet_velchi:0.00000001	(Yawa_2:0.00000001	Figue_Pomme_Geante:0.00000001):0.00000001):0.00000001):0.00355880	(Zebrina_GF:0.00000001	Pisang_Ceylan:0.00000001):0.00000055):0.00082770):0.00000001):0.00000001):0.00000001):0.00000001):0.00000001):0.00000001):0.00000001):0.00000001):0.00000001):0.00000001):0.00000001):0.00000001):0.00000001):0.00000001):0.00000001):0.00000018):0.00000019):0.00449237);
(Kunnan:0.00000001	Kluai_Tiparot:0.00000001	(Textilis:0.08879663	(Khae_Phrae:0.00000022	((Lady_Finger:0.00000001	(Prata_Ana:0.00000001	(Dole:0.00000001	(Honduras:0.00000001	(Pisang_Klutuk_Walung:0.00000001	(Lal_Velchi:0.00000001	(Pisang_Batu:0.00000001	Saba:0.00000001):0.00000001):0.00000001):0.00000001):0.00000001):0.00183210):0.00103489):0.00140495	(Wompa:0.00000001	((Pisang_Kayu:0.00000001	(Malaccensis:0.00000001	(DH_Pahang:0.00000001	(Truncata:0.00000001	(Long_Tavoy:0.00000001	(Musa_ornata:0.00000001	(Ngombe:0.00000001	(Grande_Naine:0.00000001	(Banksii:0.00000001	(Pelipita:0.00000001	(Orishele:0.00000001	(Tomolo:0.00000001	((Calcutta_4:0.00000001	(Foconah:0.00000001	Pisang_Mas:0.00431191):0.00000022):0.00000013	(Mbwazirume:0.00000001	Agutay:0.00000001):0.00000001):0.00000018):0.00000010):0.00000005):0.00000003):0.00000002):0.00000001):0.00000001):0.00000001):0.00000001):0.00000001):0.00000001):0.00000028):0.00000028	((Safet_velchi:0.00000001	(Figue_Pomme_Geante:0.00000001	(Namwa_Khom:0.00000001	Yawa_2:0.00427714):0.00000577):0.00000001):0.00347024	(Zebrina_GF:0.00000001	Pisang_Ceylan:0.00000001):0.00000051):0.00079039):0.00000023):0.00000023):0.01403433):0.00454404):0.00000001);
(Namwa_Khom:0.00000022	(Figue_Pomme_Geante:0.00000001	Safet_velchi:0.00000029):0.00000001	(Pisang_Ceylan:0.00000001	((Lady_Finger:0.00000001	(Grande_Naine:0.00000001	((Truncata:0.00000001	(Prata_Ana:0.00000001	Wompa:0.00000001):0.00000001):0.00000001	(Foconah:0.00000001	(Calcutta_4:0.00000001	(Long_Tavoy:0.00000001	(Banksii:0.00000001	(Agutay:0.00000001	((Pelipita:0.00000001	(Ngombe:0.00000001	(Pisang_Kayu:0.00000001	Pisang_Mas:0.00000250):0.00511076):0.00000020):0.00000020	((Malaccensis:0.00000001	(Orishele:0.00000001	(Khae_Phrae:0.00000001	(DH_Pahang:0.00000001	Tomolo:0.00000001):0.00511785):0.00000028):0.00000015):0.00000015	(Mbwazirume:0.00000001	Musa_ornata:0.00000001):0.00000001):0.00000030):0.00000001):0.00000011):0.00000007):0.00000005):0.00000004):0.00000004):0.00000004):0.00000014):0.00000031	(Zebrina_GF:0.00000001	(Textilis:0.42574440	(Pisang_Klutuk_Walung:0.00000001	(Kluai_Tiparot:0.00000001	(Kunnan:0.00000001	(Saba:0.00000001	(Dole:0.00000001	(Honduras:0.00000001	(Lal_Velchi:0.00000001	(Pisang_Batu:0.00000001	Yawa_2:0.01039483):0.00000001):0.00000001):0.00000001):0.00000001):0.00000001):0.00000001):0.00000001):0.00078103):0.01578947):0.00000036):0.00000492):0.01051920);
(Namwa_Khom:0.00000001	Figue_Pomme_Geante:0.00000001	(Yawa_2:0.00000001	(Safet_velchi:0.00000001	((Tomolo:0.00000022	(Zebrina_GF:0.00000001	Pisang_Ceylan:0.00000001):0.00000001):0.00000023	((Wompa:0.00000001	(Mbwazirume:0.00000001	Ngombe:0.00000001):0.00000001):0.00440391	(Prata_Ana:0.00000001	(Musa_ornata:0.00000001	(Kunnan:0.00000001	((DH_Pahang:0.00000001	(Honduras:0.00000001	(Calcutta_4:0.00000001	(Saba:0.00000001	(Lady_Finger:0.00000001	(Khae_Phrae:0.00000001	(Pisang_Klutuk_Walung:0.00000001	(Truncata:0.00000001	(Long_Tavoy:0.00000001	(Dole:0.00000001	(Agutay:0.00000001	(Foconah:0.00000001	(Pelipita:0.00000001	(Banksii:0.00000001	(Pisang_Batu:0.00000001	Grande_Naine:0.00000001):0.00000001):0.00000001):0.00000001):0.00000001):0.00000001):0.00000001):0.00000001):0.00000001):0.00000001):0.00000001):0.00000001):0.00000001):0.00000001):0.00000001):0.00000001	(Lal_Velchi:0.00000001	(Orishele:0.00000001	(Kluai_Tiparot:0.00000001	(Textilis:0.07744808	(Malaccensis:0.00000001	(Pisang_Kayu:0.00000001	Pisang_Mas:0.00890898):0.00000001):0.00000001):0.00000019):0.00000019):0.00000026):0.00000015):0.00000024):0.00000029):0.00000022):0.00000019):0.00000019):0.00886259):0.00000001):0.00000001);
(Textilis:0.10343414	(Kunnan:0.00000001	Kluai_Tiparot:0.00000027):0.00000001	(Yawa_2:0.00904912	(Pisang_Klutuk_Walung:0.00000001	(Honduras:0.00000001	((Saba:0.00000001	(Lal_Velchi:0.00000001	(Pisang_Batu:0.00000001	Dole:0.00000002):0.00000001):0.00000001):0.00000027	((Prata_Ana:0.00000001	Lady_Finger:0.00000001):0.00000025	(((Wompa:0.00000001	(Ngombe:0.00000001	Mbwazirume:0.00000025):0.00000001):0.00913838	((Safet_velchi:0.00000018	(Pisang_Ceylan:0.00000001	Figue_Pomme_Geante:0.00000022):0.00000001):0.00000022	(Zebrina_GF:0.00000017	Namwa_Khom:0.00000001):0.00000022):0.00914567):0.00000024	(Pisang_Mas:0.01371738	(Tomolo:0.00000023	(Khae_Phrae:0.00924068	(Pelipita:0.00000001	(Musa_ornata:0.00000001	(Orishele:0.00000001	(DH_Pahang:0.00000001	((Banksii:0.00000001	(Truncata:0.00000001	(Agutay:0.00000001	(Long_Tavoy:0.00000001	Pisang_Kayu:0.00000001):0.00000023):0.00000021):0.00000029):0.00000026	(Malaccensis:0.00000001	(Foconah:0.00000001	(Calcutta_4:0.00000001	Grande_Naine:0.00000001):0.00000001):0.00000001):0.00000001):0.00000017):0.00000028):0.00000021):0.00000021):0.00000020):0.00000020):0.00000016):0.00000022):0.00000673):0.00915356):0.00000001):0.00000029):0.00000029):0.00921986);
(Tomolo:0.00000001	DH_Pahang:0.00000001	((Truncata:0.00000001	(Foconah:0.00000001	(Calcutta_4:0.00000001	(((((Pisang_Batu:0.00000001	(Yawa_2:0.00917016	(Kunnan:0.00000028	(Kluai_Tiparot:0.00000001	Textilis:0.10648803):0.00000028):0.00465531):0.00000024):0.00000015	(Honduras:0.00000002	(Lal_Velchi:0.00000001	(Pisang_Klutuk_Walung:0.00000001	(Dole:0.00000001	Saba:0.00000002):0.00000001):0.00000001):0.00000019):0.00000019):0.00914105	Lady_Finger:0.00000023):0.00000999	(Prata_Ana:0.00000001	(Figue_Pomme_Geante:0.00000025	(Zebrina_GF:0.00000001	(Pisang_Ceylan:0.00000001	(Namwa_Khom:0.00000001	Safet_velchi:0.00000030):0.00000018):0.00000018):0.00000018):0.00915778):0.00000001):0.00000027	(Mbwazirume:0.00000001	(Wompa:0.00000001	Khae_Phrae:0.00466003):0.00000015):0.00000001):0.00000021):0.00000018):0.00000025):0.00000031	(Orishele:0.00000001	(Banksii:0.00000001	(Pisang_Mas:0.00000001	(Pelipita:0.00000001	(Grande_Naine:0.00000001	(Pisang_Kayu:0.00000001	(Musa_ornata:0.00000001	(Agutay:0.00000001	(Malaccensis:0.00000001	(Long_Tavoy:0.00000001	Ngombe:0.00000001):0.00000001):0.00000001):0.00000001):0.00000001):0.00000001):0.00000001):0.00000001):0.00000001):0.00000001):0.00000001):0.01400903);
(Kluai_Tiparot:0.00000001	Kunnan:0.00000001	(Textilis:0.11313582	((Dole:0.00000001	(Yawa_2:0.01014136	(Saba:0.00000001	(Pisang_Batu:0.00000002	(Honduras:0.00000001	(Lal_Velchi:0.00000001	Pisang_Klutuk_Walung:0.00000002):0.00000001):0.00000020):0.00000020):0.00000001):0.00000027):0.00000001	((DH_Pahang:0.00000020	Tomolo:0.00000001):0.00500927	(Khae_Phrae:0.00515374	((Mbwazirume:0.00000001	(Ngombe:0.00000001	Wompa:0.00000001):0.00000001):0.00500813	((Orishele:0.00000001	((Lady_Finger:0.00000022	(Zebrina_GF:0.00000001	((Pisang_Ceylan:0.00000001	Figue_Pomme_Geante:0.00000023):0.00000021	(Namwa_Khom:0.00000001	Safet_velchi:0.00000017):0.00000001):0.00000019):0.01018464):0.00000031	(Prata_Ana:0.00000029	Pisang_Mas:0.01014838):0.00000022):0.00000022):0.00000001	(Banksii:0.00000001	(Grande_Naine:0.00000001	(Pelipita:0.00000001	(Agutay:0.00000001	(Malaccensis:0.00000001	(Musa_ornata:0.00000001	(Calcutta_4:0.00000001	(Foconah:0.00000001	(Long_Tavoy:0.00000001	(Truncata:0.00000001	Pisang_Kayu:0.00000001):0.00000001):0.00000001):0.00000001):0.00000001):0.00000001):0.00000001):0.00000021):0.00000022):0.00000026):0.00000026):0.00000017):0.00000020):0.00000017):0.02065791):0.00514885):0.00000034);
(Textilis:0.08440173	(Kunnan:0.00000001	(Kluai_Tiparot:0.00000014	Khae_Phrae:0.00903940):0.00000014):0.00000001	((Lal_Velchi:0.00000001	(Dole:0.00000001	(Saba:0.00000001	(Honduras:0.00000001	(Pisang_Batu:0.00000001	(Pisang_Klutuk_Walung:0.00000001	((Wompa:0.00000001	(Mbwazirume:0.00000001	Ngombe:0.00000013):0.00000001):0.00426199	(((Namwa_Khom:0.00000001	(Figue_Pomme_Geante:0.00000001	Safet_velchi:0.00000001):0.00000001):0.00424917	(Prata_Ana:0.00000001	((DH_Pahang:0.00000030	Tomolo:0.00000001):0.00867193	(Pisang_Ceylan:0.00000015	(Pelipita:0.00000001	(Foconah:0.00000001	(Agutay:0.00000001	(Long_Tavoy:0.00000001	(Pisang_Mas:0.00000001	(Orishele:0.00000001	(Truncata:0.00000001	(Banksii:0.00000001	(Grande_Naine:0.00000001	(Pisang_Kayu:0.00000001	(Malaccensis:0.00000001	(Calcutta_4:0.00000001	Musa_ornata:0.00000001):0.00000001):0.00000001):0.00000001):0.00000001):0.00000001):0.00000001):0.00000001):0.00000001):0.00000001):0.00000001):0.00000001):0.00000024):0.00000024):0.00000016):0.00000016):0.00000026	Zebrina_GF:0.00000016):0.00000031):0.00857099):0.00000001):0.00000001):0.00000001):0.00000001):0.00000001):0.00000029	(Lady_Finger:0.00000001	Yawa_2:0.00421055):0.00000013):0.00903253);
(Dole:0.00000001	Pisang_Klutuk_Walung:0.00000001	(Pisang_Batu:0.00000001	(Kluai_Tiparot:0.00000001	(Kunnan:0.00000001	(Yawa_2:0.00000001	(Lal_Velchi:0.00000001	((Honduras:0.00000001	Saba:0.00000001):0.00000001	(Textilis:0.02795316	(Prata_Ana:0.00000001	((DH_Pahang:0.00000020	Tomolo:0.00000001):0.00435368	(Namwa_Khom:0.00000001	((Zebrina_GF:0.00000001	(Lady_Finger:0.00000010	(Khae_Phrae:0.00000001	(Calcutta_4:0.00000001	(Malaccensis:0.00000001	(Long_Tavoy:0.00000001	(Pisang_Mas:0.00000001	(Figue_Pomme_Geante:0.00000001	(Grande_Naine:0.00000001	(Musa_ornata:0.00000001	(Pelipita:0.00000001	(Truncata:0.00000001	(Banksii:0.00000001	(Foconah:0.00000001	(Safet_velchi:0.00000001	(Pisang_Kayu:0.00000001	(Orishele:0.00000001	Agutay:0.00000001):0.00000001):0.00000001):0.00000001):0.00000001):0.00000001):0.00000001):0.00000001):0.00000001):0.00000001):0.00000001):0.00000001):0.00000001):0.00000001):0.00000001):0.00000019):0.00000010):0.00000020	(Pisang_Ceylan:0.00000001	(Wompa:0.00000001	(Mbwazirume:0.00000001	Ngombe:0.00000025):0.00000001):0.00890225):0.00001187):0.00000021):0.00000001):0.00000147):0.00234745):0.01632308):0.00000001):0.00000001):0.00000001):0.00000001):0.00000001):0.00000001);
(Kunnan:0.00000001	Kluai_Tiparot:0.00000001	((Yawa_2:0.00420737	(Honduras:0.00000002	(Lal_Velchi:0.00000001	(Dole:0.00000001	(Pisang_Klutuk_Walung:0.00000001	Pisang_Batu:0.00000002):0.00000001):0.00000001):0.00000019):0.00000019):0.00000021	(Saba:0.00000001	((Wompa:0.00000001	(Mbwazirume:0.00000001	Ngombe:0.00000022):0.00000001):0.00851316	((Lady_Finger:0.00000026	(Prata_Ana:0.00000001	(Khae_Phrae:0.00000001	Textilis:0.09752540):0.00430913):0.00000029):0.00000029	((Pisang_Ceylan:0.00000030	Zebrina_GF:0.00000001):0.00000030	((DH_Pahang:0.00000014	Tomolo:0.00000001):0.00853005	((Figue_Pomme_Geante:0.00000015	(Namwa_Khom:0.00000001	Safet_velchi:0.00000001):0.00000001):0.00419369	(Calcutta_4:0.00000001	(Orishele:0.00000001	(Foconah:0.00000001	(Grande_Naine:0.00000001	(Pelipita:0.00000001	(Pisang_Kayu:0.00000001	(Banksii:0.00000001	(Truncata:0.00000001	(Long_Tavoy:0.00000001	(Malaccensis:0.00000001	(Pisang_Mas:0.00000001	(Agutay:0.00000001	Musa_ornata:0.00000001):0.00000001):0.00000001):0.00000001):0.00000001):0.00000001):0.00000001):0.00000001):0.00000001):0.00000001):0.00000001):0.00000001):0.00000025):0.00000025):0.00000017):0.00000017):0.00000030):0.01294594):0.00000014):0.00432461);
(Namwa_Khom:0.00000001	(Safet_velchi:0.00000001	(Zebrina_GF:0.00000001	Figue_Pomme_Geante:0.00000021):0.00000030):0.00000001	(Pisang_Ceylan:0.00000001	(Yawa_2:0.00000156	(Kluai_Tiparot:0.00000001	(Lal_Velchi:0.00000001	(Kunnan:0.00000023	(Dole:0.00000001	((Honduras:0.00000001	Pisang_Klutuk_Walung:0.00000028):0.00000020	(Saba:0.00000001	((Pisang_Batu:0.00000001	(((Prata_Ana:0.00000001	Lady_Finger:0.00000014):0.00000001	((Khae_Phrae:0.00000001	Tomolo:0.00000021):0.00000001	(Grande_Naine:0.00000001	(Foconah:0.00000001	(Banksii:0.00000001	(Malaccensis:0.00000001	(Musa_ornata:0.00000001	(Truncata:0.00000001	(Pelipita:0.00000001	(Calcutta_4:0.00000001	(Pisang_Mas:0.00000001	(Pisang_Kayu:0.00000001	(Orishele:0.00000001	(DH_Pahang:0.00000001	(Long_Tavoy:0.00000001	Agutay:0.00000001):0.00000001):0.00000001):0.00000001):0.00000001):0.00000001):0.00000001):0.00000001):0.00000001):0.00000001):0.00000001):0.00000001):0.00000001):0.00000001):0.00000015):0.00000023	(Ngombe:0.00000024	(Wompa:0.00000001	Mbwazirume:0.00000001):0.00000001):0.00446096):0.00442554):0.00000001	Textilis:0.09421124):0.00000015):0.00000001):0.00000027):0.00000001):0.00000020):0.00000015):0.01810056):0.01810231):0.00000014);
(Kunnan:0.00000001	Khae_Phrae:0.00000001	((Kluai_Tiparot:0.00000001	Textilis:0.09124353):0.00000001	(Tomolo:0.00000014	((Yawa_2:0.00374224	(Zebrina_GF:0.00000026	(Figue_Pomme_Geante:0.00000001	(Safet_velchi:0.00000001	(Pisang_Ceylan:0.00000001	Namwa_Khom:0.00000028):0.00000028):0.00000018):0.00000031):0.00243602):0.00244244	((Mbwazirume:0.00000001	(Ngombe:0.00000001	Wompa:0.00000001):0.00000001):0.00430622	((Pisang_Mas:0.00000001	(Dole:0.00000001	(Malaccensis:0.00000001	(Lal_Velchi:0.00000001	(Foconah:0.00000001	(Pelipita:0.00000001	(Saba:0.00000001	(Pisang_Kayu:0.00000001	(Calcutta_4:0.00000001	(Grande_Naine:0.00000001	(Pisang_Batu:0.00000001	(Banksii:0.00000001	(Long_Tavoy:0.00000001	(Pisang_Klutuk_Walung:0.00000001	(Honduras:0.00000001	(Prata_Ana:0.00000001	(Agutay:0.00000001	(Truncata:0.00000001	DH_Pahang:0.00000001):0.00000001):0.00000001):0.00000001):0.00000001):0.00000001):0.00000001):0.00000001):0.00000001):0.00000001):0.00000001):0.00000001):0.00000001):0.00000001):0.00000001):0.00000001):0.00000001):0.00000001):0.00000001	(Orishele:0.00000001	(Lady_Finger:0.00000001	Musa_ornata:0.00000001):0.00000001):0.00000001):0.00000024):0.00000024):0.00000014):0.00436604):0.00000025);
(Textilis:0.10238407	(Kunnan:0.00000001	Kluai_Tiparot:0.00000029):0.00000001	(Saba:0.00000001	((Pisang_Batu:0.00000001	(Honduras:0.00000001	(Lal_Velchi:0.00000001	(Dole:0.00000001	Pisang_Klutuk_Walung:0.00000015):0.00000026):0.00000031):0.00000019):0.00000016	(Yawa_2:0.00851191	((Prata_Ana:0.00000001	(Namwa_Khom:0.00000001	((Zebrina_GF:0.00000001	Figue_Pomme_Geante:0.00000026):0.00000020	(Pisang_Ceylan:0.00000001	Safet_velchi:0.00000022):0.00000001):0.00000019):0.00852472):0.00000020	((Lady_Finger:0.00000001	Wompa:0.00000001):0.00000001	(Khae_Phrae:0.00431147	(Agutay:0.00000001	(Long_Tavoy:0.00000001	((Pisang_Kayu:0.00000001	(Pelipita:0.00000001	(Musa_ornata:0.00000001	(Tomolo:0.00000001	DH_Pahang:0.00000001):0.00422228):0.00000014):0.00000019):0.00000016	(Mbwazirume:0.00000001	(Orishele:0.00000001	(Malaccensis:0.00000001	(Foconah:0.00000001	(Pisang_Mas:0.00000001	(Truncata:0.00000001	(Banksii:0.00000001	(Grande_Naine:0.00000001	(Calcutta_4:0.00000001	Ngombe:0.00000001):0.00000001):0.00000001):0.00000001):0.00000001):0.00000001):0.00000001):0.00000001):0.00000001):0.00000001):0.00000020):0.00000020):0.00000029):0.00000021):0.00000021):0.00850039):0.00000022):0.00000020):0.00428282);
(Kunnan:0.00000001	Kluai_Tiparot:0.00000001	(Textilis:0.10586907	(Khae_Phrae:0.00000020	(((Saba:0.00000001	(Honduras:0.00000001	(Dole:0.00000001	(Pisang_Klutuk_Walung:0.00000001	(Lal_Velchi:0.00000001	Pisang_Batu:0.00000001):0.00000001):0.00000001):0.00000001):0.00000001):0.00323170	(Prata_Ana:0.00000001	Lady_Finger:0.00000001):0.00000020):0.00086892	((Zebrina_GF:0.00000022	Pisang_Ceylan:0.00000001):0.00000018	((((Safet_velchi:0.00000001	(Figue_Pomme_Geante:0.00000001	(Namwa_Khom:0.00000001	Yawa_2:0.00410196):0.00000053):0.00000001):0.00834132	(DH_Pahang:0.00000018	Tomolo:0.00000001):0.00415147):0.00000026	(Banksii:0.00000001	(Long_Tavoy:0.00000001	((Musa_ornata:0.00000001	(Grande_Naine:0.00000001	(Foconah:0.00000001	Pisang_Kayu:0.00000001):0.00000023):0.00000013):0.00000027	(Malaccensis:0.00000001	(Agutay:0.00000001	(Pelipita:0.00000001	(Calcutta_4:0.00000001	(Orishele:0.00000001	Truncata:0.00000001):0.00000001):0.00000001):0.00000001):0.00000001):0.00000001):0.00000015):0.00000015):0.00000026):0.00000026	(Pisang_Mas:0.00841820	(Mbwazirume:0.00000020	(Wompa:0.00000001	Ngombe:0.00000001):0.00000001):0.00840898):0.00000015):0.00000013):0.00000029):0.00879977):0.00431843):0.00000001);
(Namwa_Khom:0.00000001	Figue_Pomme_Geante:0.00000001	((Yawa_2:0.01378524	(Safet_velchi:0.00000021	(Zebrina_GF:0.00000017	(((DH_Pahang:0.00000020	Tomolo:0.00000001):0.00454712	((Grande_Naine:0.00000001	(Truncata:0.00000001	(Banksii:0.00000001	(Long_Tavoy:0.00000001	(Orishele:0.00000001	(Pelipita:0.00000001	(Malaccensis:0.00000001	(Musa_ornata:0.00000001	(Pisang_Mas:0.00000001	(Foconah:0.00000001	(Pisang_Kayu:0.00000001	(Calcutta_4:0.00000001	Khae_Phrae:0.00470620):0.00000024):0.00000021):0.00000019):0.00000010):0.00000006):0.00000003):0.00000002):0.00000001):0.00000001):0.00000001):0.00000001):0.00000001	(Agutay:0.00000001	Lady_Finger:0.00000020):0.00000001):0.00000021):0.00000020	(Prata_Ana:0.00000001	((Mbwazirume:0.00000015	(Wompa:0.00000001	Ngombe:0.00000001):0.00000001):0.00454515	(Lal_Velchi:0.00000001	(Saba:0.00000001	((Pisang_Klutuk_Walung:0.00000001	(Kluai_Tiparot:0.00000030	(Kunnan:0.00000001	Textilis:0.17501412):0.00000001):0.00464426):0.00000027	(Pisang_Batu:0.00000001	(Honduras:0.00000010	Dole:0.00000001):0.00000010):0.00000001):0.00000020):0.00000020):0.00916910):0.00000025):0.00000020):0.01894104):0.00000069):0.00000021):0.00000014	Pisang_Ceylan:0.00000022):0.00000014);
(Figue_Pomme_Geante:0.00000001	(Zebrina_GF:0.00000001	(Pisang_Ceylan:0.00000015	(Lady_Finger:0.00000001	((Pisang_Batu:0.00000001	(Dole:0.00000001	(Kluai_Tiparot:0.00000001	(Saba:0.00000001	(Lal_Velchi:0.00000001	(Honduras:0.00000001	(Pisang_Klutuk_Walung:0.00000001	(Kunnan:0.00000001	Yawa_2:0.00892607):0.00000001):0.00000001):0.00000001):0.00000001):0.00000001):0.00000001):0.00000001):0.00436554	(Textilis:0.08345171	(Orishele:0.00000001	(Calcutta_4:0.00000001	((Mbwazirume:0.00000001	(Pelipita:0.00000001	(Ngombe:0.00000001	(Musa_ornata:0.00000001	(Malaccensis:0.00000001	(Wompa:0.00000001	(Agutay:0.00000001	(Grande_Naine:0.00000001	(Foconah:0.00000001	(Prata_Ana:0.00000001	(Truncata:0.00000001	(Long_Tavoy:0.00000001	(DH_Pahang:0.00000001	Tomolo:0.00000001):0.00436370):0.00000020):0.00000026):0.00000014):0.00000008):0.00000004):0.00000002):0.00000001):0.00000001):0.00000001):0.00000001):0.00000001):0.00000001	((Pisang_Kayu:0.00000001	(Khae_Phrae:0.00000001	Pisang_Mas:0.00438062):0.00000026):0.00000017	Banksii:0.00000001):0.00000017):0.00000017):0.00000019):0.00000015):0.00000024):0.00000001):0.00881824):0.00000015):0.00000001	(Safet_velchi:0.00000002	Namwa_Khom:0.00000027):0.00000022);
(Namwa_Khom:0.00000001	((Pisang_Ceylan:0.00000001	Safet_velchi:0.00000020):0.00000014	(Zebrina_GF:0.00000001	Figue_Pomme_Geante:0.00000020):0.00000001):0.00000018	(((Pisang_Klutuk_Walung:0.00000001	(Yawa_2:0.01344972	(Saba:0.00000002	(Honduras:0.00000001	(Pisang_Batu:0.00000001	(Dole:0.00000001	(Lal_Velchi:0.00000001	(Kunnan:0.00000001	Kluai_Tiparot:0.00000001):0.00443608):0.00000001):0.00000001):0.00000001):0.00000020):0.00000020):0.00000031):0.01326912	(Lady_Finger:0.00000015	(((Wompa:0.00000001	(Mbwazirume:0.00000001	Ngombe:0.00000015):0.00000001):0.00433370	(DH_Pahang:0.00000020	Tomolo:0.00000001):0.00876477):0.00000022	(Khae_Phrae:0.00000001	Textilis:0.08274297):0.00442162):0.00000015):0.00000014):0.00000018	(Prata_Ana:0.00000001	(Grande_Naine:0.00000001	(Banksii:0.00000001	(Orishele:0.00000001	(Truncata:0.00000001	(Pisang_Mas:0.00000001	(Agutay:0.00000001	(Foconah:0.00000001	(Malaccensis:0.00000001	(Long_Tavoy:0.00000001	(Pisang_Kayu:0.00000001	(Musa_ornata:0.00000001	(Pelipita:0.00000001	Calcutta_4:0.00000001):0.00000001):0.00000001):0.00000001):0.00000001):0.00000001):0.00000001):0.00000001):0.00000001):0.00000001):0.00000001):0.00000001):0.00000015):0.00000015):0.01325417);
((Yawa_2:0.00000035	(Namwa_Khom:0.00000030	(Zebrina_GF:0.00000001	(Figue_Pomme_Geante:0.00000028	(Pisang_Ceylan:0.00000001	Safet_velchi:0.00000026):0.00000001):0.00000023):0.00000041):0.01006877):0.01006773	Kunnan:0.00000017	((Saba:0.00000001	(Dole:0.00000001	(Pisang_Klutuk_Walung:0.00000001	Textilis:0.10802828):0.00000001):0.00000001):0.00000001	(Lal_Velchi:0.00000001	(Honduras:0.00000001	((Kluai_Tiparot:0.00000001	Pisang_Batu:0.00000001):0.00000001	((Lady_Finger:0.00000001	(Long_Tavoy:0.00000001	(Banksii:0.00000001	((Calcutta_4:0.00000001	(Truncata:0.00000001	(Grande_Naine:0.00000001	Pisang_Mas:0.01537766):0.00000018):0.00000025):0.00000026	(Malaccensis:0.00000001	(Khae_Phrae:0.00000001	(Foconah:0.00000001	(Musa_ornata:0.00000001	(Orishele:0.00000001	(Pelipita:0.00000001	Agutay:0.00000001):0.00000001):0.00000001):0.00000001):0.00000001):0.00000001):0.00000001):0.00000031):0.00000031):0.00000022):0.00000022	(Prata_Ana:0.00000001	(Pisang_Kayu:0.00000024	((DH_Pahang:0.00000022	Tomolo:0.00000001):0.00504481	(Mbwazirume:0.00000029	(Wompa:0.00000001	Ngombe:0.00000001):0.00000001):0.00504379):0.00000021):0.00000021):0.00000025):0.00501274):0.00000021):0.00000024):0.00000021):0.00000025);
(Kunnan:0.00000030	(Kluai_Tiparot:0.00000001	Textilis:0.07839190):0.00000030	(Dole:0.00000001	(Pisang_Batu:0.00000001	(Pisang_Klutuk_Walung:0.00000001	(Yawa_2:0.00000001	(Saba:0.00000001	(Lal_Velchi:0.00000001	(Honduras:0.00000001	(Grande_Naine:0.00000001	(((Namwa_Khom:0.00000025	Pisang_Kayu:0.00000022):0.00000022	((Pisang_Ceylan:0.00000001	(Pisang_Mas:0.00455863	Prata_Ana:0.00000024):0.00000020):0.00000030	(Lady_Finger:0.00000025	((Tomolo:0.00000001	DH_Pahang:0.00000024):0.00922607	(Zebrina_GF:0.00000001	(Wompa:0.00000001	(Ngombe:0.00000001	Mbwazirume:0.00000021):0.00000001):0.00920939):0.00000984):0.00000020):0.00000020):0.00000016):0.00000016	(Truncata:0.00000001	(Musa_ornata:0.00000001	(Orishele:0.00000001	(Safet_velchi:0.00000001	(Long_Tavoy:0.00000001	(Pelipita:0.00000001	(Agutay:0.00000016	(Figue_Pomme_Geante:0.00000001	(Foconah:0.00000001	(Malaccensis:0.00000001	(Banksii:0.00000001	(Calcutta_4:0.00000001	Khae_Phrae:0.00968855):0.00000024):0.00000029):0.00000016):0.00000023):0.00000001):0.00000028):0.00000006):0.00000004):0.00000002):0.00000002):0.00000002):0.00000002):0.00000001):0.01389063):0.00000001):0.00000001):0.00000001):0.00000001):0.00000001):0.00000001):0.00964506);
(Kunnan:0.00000001	Kluai_Tiparot:0.00000001	(Textilis:0.11193787	(Khae_Phrae:0.00000014	(((Safet_velchi:0.00000014	(Namwa_Khom:0.00000001	Figue_Pomme_Geante:0.00000001):0.00000001):0.00382586	(Zebrina_GF:0.00000001	((Wompa:0.00000001	Lady_Finger:0.00000014):0.00000026	(Prata_Ana:0.00000001	(Pisang_Ceylan:0.00000001	(Saba:0.00000001	(Pisang_Batu:0.00000001	(Pisang_Klutuk_Walung:0.00000001	(Lal_Velchi:0.00000001	(Honduras:0.00000001	(Yawa_2:0.00382607	Dole:0.00000001):0.00000001):0.00000001):0.00000001):0.00000001):0.00000017):0.00785080):0.00000017):0.00000001):0.00000025):0.00000025):0.00000029	((Agutay:0.00000001	(Musa_ornata:0.00000001	Foconah:0.00000001):0.00000001):0.00000001	(Pisang_Mas:0.00000001	((Pelipita:0.00000001	(Long_Tavoy:0.00000001	(Grande_Naine:0.00000001	(Ngombe:0.00000001	(Tomolo:0.00000001	DH_Pahang:0.00000001):0.00792512):0.00000027):0.00000017):0.00000023):0.00000028	(Orishele:0.00000001	(Mbwazirume:0.00000001	(Truncata:0.00000001	(Calcutta_4:0.00000001	(Pisang_Kayu:0.00000001	(Banksii:0.00000001	Malaccensis:0.00000001):0.00000001):0.00000001):0.00000001):0.00000001):0.00000001):0.00000001):0.00000018):0.00000014):0.00000029):0.00850450):0.00453356):0.00397495);
(Khae_Phrae:0.00000001	Textilis:0.05311321	((Kluai_Tiparot:0.00000001	Kunnan:0.00000026):0.00000001	(((Wompa:0.00000001	(Mbwazirume:0.00000001	Ngombe:0.00000001):0.00000001):0.00429828	(Yawa_2:0.00347055	(Figue_Pomme_Geante:0.00000001	(Namwa_Khom:0.00000001	(Safet_velchi:0.00000001	(Pisang_Ceylan:0.00000001	Zebrina_GF:0.00000028):0.00000028):0.00000014):0.00000020):0.00256075):0.00256521):0.00000020	((Truncata:0.00000001	(Grande_Naine:0.00000001	(Musa_ornata:0.00000001	(Banksii:0.00000001	(Orishele:0.00000001	(Lal_Velchi:0.00000001	(Agutay:0.00000001	(Lady_Finger:0.00000001	(Long_Tavoy:0.00000001	(Pisang_Kayu:0.00000001	(Calcutta_4:0.00000001	(Pisang_Batu:0.00000001	(Prata_Ana:0.00000001	(DH_Pahang:0.00000001	(Pelipita:0.00000001	(Malaccensis:0.00000001	(Saba:0.00000001	(Dole:0.00000001	(Pisang_Klutuk_Walung:0.00000001	Tomolo:0.00000020):0.00000001):0.00000001):0.00000001):0.00000001):0.00000001):0.00000001):0.00000001):0.00000001):0.00000001):0.00000001):0.00000001):0.00000001):0.00000001):0.00000001):0.00000001):0.00000001):0.00000001):0.00000001):0.00000001	(Foconah:0.00000001	(Honduras:0.00000001	Pisang_Mas:0.00000001):0.00000001):0.00000001):0.00000019):0.00878404):0.00000029);
(Kunnan:0.00000001	(Pisang_Klutuk_Walung:0.00000001	(Honduras:0.00000001	(Dole:0.00000001	(Prata_Ana:0.00000001	(Lady_Finger:0.00000001	(Pelipita:0.00000001	(Khae_Phrae:0.00000001	(Calcutta_4:0.00000001	(Grande_Naine:0.00000001	((Lal_Velchi:0.00000001	(Malaccensis:0.00000001	(Pisang_Batu:0.00000001	(Long_Tavoy:0.00000001	(Textilis:0.05340185	(Musa_ornata:0.00000001	Pisang_Mas:0.01395675):0.00000001):0.00000022):0.00000029):0.00000029):0.00000015):0.00000020	(Truncata:0.00000001	(Kluai_Tiparot:0.00000001	(Agutay:0.00000001	(Orishele:0.00000001	(Saba:0.00000001	(Foconah:0.00000001	Banksii:0.00000001):0.00000001):0.00000001):0.00000001):0.00000001):0.00000001):0.00000001):0.00000017):0.00000010):0.00000005):0.00000003):0.00000002):0.00000001):0.00000001):0.00000001):0.00000001):0.00000002	(((Pisang_Kayu:0.00000001	(DH_Pahang:0.00000018	Tomolo:0.00000019):0.00442853):0.00000020	(Mbwazirume:0.00000030	(Ngombe:0.00000001	Wompa:0.00000002):0.00000030):0.01357930):0.00000017	((Zebrina_GF:0.00000001	Safet_velchi:0.00000020):0.00000015	(Pisang_Ceylan:0.00000001	(Yawa_2:0.00445311	(Figue_Pomme_Geante:0.00000001	Namwa_Khom:0.00000002):0.00000001):0.00000024):0.00000001):0.00893839):0.00000017);
(Pisang_Klutuk_Walung:0.00000001	Lal_Velchi:0.00000001	(Kunnan:0.00000001	(Kluai_Tiparot:0.00000001	(Yawa_2:0.00000001	(Pisang_Batu:0.00000001	(Dole:0.00000001	(Saba:0.00000001	(Honduras:0.00000001	(Textilis:0.03891988	((Prata_Ana:0.00000001	Lady_Finger:0.00000002):0.00000001	(Wompa:0.00000001	(Zebrina_GF:0.00000001	(Namwa_Khom:0.00000001	(Pisang_Kayu:0.00000001	(Pisang_Mas:0.00000001	(Mbwazirume:0.00000001	(Foconah:0.00000001	((Pelipita:0.00000001	(Figue_Pomme_Geante:0.00000001	(Khae_Phrae:0.00000001	(Safet_velchi:0.00000001	(DH_Pahang:0.00000001	Tomolo:0.00000001):0.00454920):0.00000020):0.00000017):0.00000023):0.00000023	(Malaccensis:0.00000001	(Orishele:0.00000001	(Pisang_Ceylan:0.00000001	(Musa_ornata:0.00000001	(Ngombe:0.00000001	(Calcutta_4:0.00000001	(Banksii:0.00000001	(Agutay:0.00000001	(Truncata:0.00000001	(Long_Tavoy:0.00000001	Grande_Naine:0.00000001):0.00000001):0.00000001):0.00000001):0.00000001):0.00000001):0.00000001):0.00000001):0.00000001):0.00000001):0.00000001):0.00000023):0.00000016):0.00000030):0.00000030):0.00000015):0.00000015):0.00000164):0.00000122):0.00927607):0.00928546):0.00000001):0.00000001):0.00000001):0.00000001):0.00000001):0.00000001):0.00000001);
(Kluai_Tiparot:0.00000001	Textilis:0.11940828	((Kunnan:0.00000001	Khae_Phrae:0.00000016):0.00000001	((Saba:0.00000001	(Pisang_Kayu:0.00000001	Pisang_Mas:0.01266787):0.00000001):0.00000001	(Prata_Ana:0.00000001	(((Orishele:0.00000001	(Malaccensis:0.00000001	(Calcutta_4:0.00000001	(Long_Tavoy:0.00000001	(Tomolo:0.00000001	DH_Pahang:0.00000001):0.00847359):0.00000018):0.00000027):0.00000021):0.00000024	(Safet_velchi:0.00000001	(Namwa_Khom:0.00000001	(Truncata:0.00000001	((Figue_Pomme_Geante:0.00000001	(Ngombe:0.00000001	(Pisang_Klutuk_Walung:0.00000001	(Pisang_Batu:0.00000001	(Agutay:0.00000001	Zebrina_GF:0.00000022):0.00000019):0.00000020):0.00000030):0.00000020):0.00000031	(Foconah:0.00000001	(Musa_ornata:0.00000001	(Wompa:0.00000001	(Pisang_Ceylan:0.00000001	(Banksii:0.00000001	(Yawa_2:0.00000001	(Honduras:0.00000001	(Dole:0.00000001	(Grande_Naine:0.00000001	Lal_Velchi:0.00000001):0.00000001):0.00000001):0.00000001):0.00000001):0.00000001):0.00000001):0.00000001):0.00000001):0.00000001):0.00000018):0.00000010):0.00000006):0.00000001):0.00000019	(Pelipita:0.00000001	(Lady_Finger:0.00000001	Mbwazirume:0.00000001):0.00000001):0.00000001):0.00000027):0.00000013):0.01303716):0.00000028);
(Wompa:0.00000001	(Mbwazirume:0.00000001	Ngombe:0.00000031):0.00000001	((Tomolo:0.00000001	DH_Pahang:0.00000020):0.00441329	(Zebrina_GF:0.00000001	((Pisang_Kayu:0.00000031	(Prata_Ana:0.00000001	(Lady_Finger:0.00000001	Namwa_Khom:0.00000001):0.00000001):0.00000001):0.00000031	((Textilis:0.07470338	(Saba:0.00000001	(Pisang_Klutuk_Walung:0.00000001	(Yawa_2:0.00000001	(Kluai_Tiparot:0.00000001	(Kunnan:0.00000001	(Dole:0.00000001	(Honduras:0.00000001	(Pisang_Batu:0.00000001	Lal_Velchi:0.00000001):0.00000001):0.00000001):0.00000001):0.00000001):0.00000001):0.00000001):0.00000001):0.00309943):0.01033034	(Pisang_Ceylan:0.00000001	(Malaccensis:0.00000001	(Long_Tavoy:0.00000001	((Safet_velchi:0.00000001	(Calcutta_4:0.00000001	(Foconah:0.00000001	Pisang_Mas:0.00895517):0.00000018):0.00000024):0.00000019	(Figue_Pomme_Geante:0.00000001	(Orishele:0.00000001	(Khae_Phrae:0.00000001	(Musa_ornata:0.00000001	(Agutay:0.00000001	(Truncata:0.00000001	(Pelipita:0.00000001	(Banksii:0.00000001	Grande_Naine:0.00000001):0.00000001):0.00000001):0.00000001):0.00000001):0.00000001):0.00000001):0.00000001):0.00000001):0.00000014):0.00000014):0.00000031):0.00000031):0.00000020):0.00000020):0.00000049):0.00891434);
(Namwa_Khom:0.00000001	(Safet_velchi:0.00000001	Figue_Pomme_Geante:0.00000025):0.00000001	((Mbwazirume:0.00000001	(Ngombe:0.00000001	Wompa:0.00000001):0.00000001):0.00472300	(Pisang_Mas:0.00473117	((((Lal_Velchi:0.00000001	(Honduras:0.00000001	(Pisang_Batu:0.00000001	(Pisang_Klutuk_Walung:0.00000001	(Kluai_Tiparot:0.00000001	(Saba:0.00000001	(Kunnan:0.00000001	(Yawa_2:0.00973951	Dole:0.00000001):0.00000001):0.00000001):0.00000001):0.00000001):0.00000001):0.00000001):0.00000029):0.01521134	(Textilis:0.39073156	(Pisang_Kayu:0.00000029	Zebrina_GF:0.00000001):0.00000029):0.00000027):0.00000025	(Agutay:0.00000001	(Orishele:0.00000001	(Calcutta_4:0.00000001	(Malaccensis:0.00000001	(Grande_Naine:0.00000001	(Foconah:0.00000020	(Long_Tavoy:0.00000001	(Pelipita:0.00000001	(Khae_Phrae:0.00000001	(Banksii:0.00000001	(Musa_ornata:0.00000001	Truncata:0.00000001):0.00000001):0.00000001):0.00000001):0.00000001):0.00000001):0.00000019):0.00000031):0.00000021):0.00000015):0.00000015):0.00000029):0.00000029	(Prata_Ana:0.00000001	((Tomolo:0.00000001	DH_Pahang:0.00000028):0.00472393	(Lady_Finger:0.00000001	Pisang_Ceylan:0.00000025):0.00000001):0.00000021):0.00000001):0.00000020):0.00000020):0.00965257);
(Kunnan:0.00000001	Kluai_Tiparot:0.00000001	(Textilis:0.09484309	(Dole:0.00000001	(Saba:0.00000001	(Yawa_2:0.00000026	(Honduras:0.00000001	(Pisang_Klutuk_Walung:0.00000001	(Pisang_Batu:0.00000001	(Lal_Velchi:0.00000001	((Prata_Ana:0.00000001	Namwa_Khom:0.00000001):0.00000048	((Lady_Finger:0.00000001	((Zebrina_GF:0.00000001	(Ngombe:0.00000026	(Wompa:0.00000001	Mbwazirume:0.00000001):0.00000001):0.00186916):0.00239494	(Pisang_Ceylan:0.00000001	(Tomolo:0.00000001	DH_Pahang:0.00000020):0.00429351):0.00000015):0.00000020):0.00000020	(Pisang_Mas:0.00431996	(Grande_Naine:0.00000001	((Orishele:0.00000001	(Musa_ornata:0.00000001	Khae_Phrae:0.00437780):0.00000023):0.00000030	(Calcutta_4:0.00000001	(Agutay:0.00000001	(Banksii:0.00000001	((Long_Tavoy:0.00000001	(Truncata:0.00000001	Pisang_Kayu:0.00000030):0.00000018):0.00000016	(Pelipita:0.00000001	(Foconah:0.00000001	(Figue_Pomme_Geante:0.00000001	(Malaccensis:0.00000001	Safet_velchi:0.00000001):0.00000001):0.00000001):0.00000001):0.00000001):0.00000026):0.00000017):0.00000013):0.00000001):0.00000020):0.00000020):0.00000020):0.00002505):0.00843854):0.00000029):0.00000014):0.00000019):0.00000031):0.00000001):0.00000018):0.00435016):0.00000001);
(Tomolo:0.00000001	DH_Pahang:0.00000020	(((Pisang_Kayu:0.00000001	Lady_Finger:0.00000002):0.00000001	((Grande_Naine:0.00000001	(Banksii:0.00000001	(Truncata:0.00000001	(Orishele:0.00000001	(Long_Tavoy:0.00000001	(Agutay:0.00000001	(Pelipita:0.00000001	(Musa_ornata:0.00000001	(Foconah:0.00000001	Malaccensis:0.00000001):0.00000001):0.00000001):0.00000001):0.00000001):0.00000001):0.00000001):0.00000001):0.00000001):0.00000001	(Calcutta_4:0.00000001	Khae_Phrae:0.00000021):0.00000024):0.00000027):0.00000027	(((Pisang_Ceylan:0.00000035	((Namwa_Khom:0.00000001	(Figue_Pomme_Geante:0.00000001	(Safet_velchi:0.00000021	Zebrina_GF:0.00000027):0.00000021):0.00000001):0.01058768	(Mbwazirume:0.00000016	(Wompa:0.00000001	Ngombe:0.00000001):0.00000001):0.00521557):0.00000034):0.00000024	(Pisang_Mas:0.00523098	(Textilis:0.11726182	(Honduras:0.00000001	(Dole:0.00000001	(Kunnan:0.00000001	(Saba:0.00000001	(Kluai_Tiparot:0.00000001	(Lal_Velchi:0.00000001	(Pisang_Batu:0.00000001	(Pisang_Klutuk_Walung:0.00000001	Yawa_2:0.01048012):0.00000001):0.00000001):0.00000001):0.00000001):0.00000001):0.00000001):0.00000001):0.00000381):0.01634218):0.00000047):0.00000023	Prata_Ana:0.00000001):0.00000021):0.01075824);
(Kluai_Tiparot:0.00000001	Kunnan:0.00000001	(Dole:0.00000001	(Lal_Velchi:0.00000001	(Honduras:0.00000001	(Pisang_Batu:0.00000001	(Saba:0.00000001	(Pisang_Klutuk_Walung:0.00000001	(Yawa_2:0.00413131	((Namwa_Khom:0.00000001	(Pisang_Ceylan:0.00000001	(Figue_Pomme_Geante:0.00000020	(Zebrina_GF:0.00000001	Safet_velchi:0.00000020):0.00000001):0.00000019):0.00000019):0.00410868	(Lady_Finger:0.00000016	(((Tomolo:0.00000001	DH_Pahang:0.00000018):0.00833014	(Wompa:0.00000001	(Mbwazirume:0.00000001	Ngombe:0.00000022):0.00000001):0.00410806):0.00000013	(Prata_Ana:0.00000001	((Khae_Phrae:0.00000001	Textilis:0.10041915):0.00419417	(Foconah:0.00000001	(Pisang_Kayu:0.00000001	(Grande_Naine:0.00000001	(Malaccensis:0.00000001	(Banksii:0.00000001	(Orishele:0.00000001	(Long_Tavoy:0.00000001	(Truncata:0.00000001	(Agutay:0.00000001	(Musa_ornata:0.00000001	(Calcutta_4:0.00000001	(Pelipita:0.00000001	Pisang_Mas:0.00000001):0.00000001):0.00000001):0.00000001):0.00000001):0.00000001):0.00000001):0.00000001):0.00000001):0.00000001):0.00000001):0.00000001):0.00000019):0.00000019):0.00000021):0.00000016):0.00000014):0.01695310):0.00000018):0.00000018):0.00000001):0.00000001):0.00000001):0.00000001):0.00422508);
(Safet_velchi:0.00000001	(Figue_Pomme_Geante:0.00000001	(Zebrina_GF:0.00000001	(Pisang_Ceylan:0.00000001	(Yawa_2:0.00000067	((Prata_Ana:0.00000001	Textilis:0.06927917):0.00000028	(Dole:0.00000001	(Honduras:0.00000001	(Musa_ornata:0.00000025	(Agutay:0.00000001	(Saba:0.00000001	((Khae_Phrae:0.00000001	(Pisang_Kayu:0.00000001	(Pisang_Batu:0.00000001	(Long_Tavoy:0.00000001	(Banksii:0.00000001	(Pelipita:0.00000001	(Grande_Naine:0.00000001	(Foconah:0.00000001	(Lal_Velchi:0.00000001	(Pisang_Klutuk_Walung:0.00000001	(Truncata:0.00000001	(DH_Pahang:0.00000001	Tomolo:0.00000001):0.00825450):0.00000019):0.00000012):0.00000031):0.00000016):0.00000009):0.00000005):0.00000003):0.00000001):0.00000001):0.00000001):0.00000001	(Pisang_Mas:0.00000001	(Orishele:0.00000001	(Malaccensis:0.00000001	(Ngombe:0.00000001	(Wompa:0.00000001	((Mbwazirume:0.00000001	(Kluai_Tiparot:0.00000001	Kunnan:0.00000020):0.00000031):0.00000007	(Lady_Finger:0.00000001	Calcutta_4:0.00000001):0.00000001):0.00000007):0.00000005):0.00000007):0.00000011):0.00000019):0.00000013):0.00000022):0.00000013):0.00000019):0.00000001):0.00000030):0.00000028):0.02106073):0.00802338):0.00000001):0.00000001):0.00000001	Namwa_Khom:0.00000014);
(Figue_Pomme_Geante:0.00000001	(Zebrina_GF:0.00000001	(Namwa_Khom:0.00000001	(Lady_Finger:0.00000001	((Honduras:0.00000001	(Pisang_Batu:0.00000001	(Dole:0.00000001	(Lal_Velchi:0.00000001	(Saba:0.00000001	(Kunnan:0.00000001	(Kluai_Tiparot:0.00000001	(Pisang_Klutuk_Walung:0.00000001	Yawa_2:0.01330818):0.00000001):0.00000001):0.00000001):0.00000001):0.00000001):0.00000001):0.00000001):0.00435086	(Pisang_Mas:0.00876284	(Foconah:0.00000001	(Calcutta_4:0.00000001	(Agutay:0.00000001	(Musa_ornata:0.00000001	((Khae_Phrae:0.00000001	(Pelipita:0.00000001	(Tomolo:0.00000001	DH_Pahang:0.00000001):0.00435274):0.00000025):0.00000030	(Ngombe:0.00000001	(Truncata:0.00000001	((Wompa:0.00000001	(Long_Tavoy:0.00000001	(Mbwazirume:0.00000001	(Pisang_Kayu:0.00000001	Textilis:0.05215243):0.00000020):0.00000021):0.00000024):0.00000017	(Prata_Ana:0.00000001	(Grande_Naine:0.00000001	(Orishele:0.00000001	(Malaccensis:0.00000001	Banksii:0.00000001):0.00000001):0.00000001):0.00000001):0.00000001):0.00000025):0.00000015):0.00000001):0.00000024):0.00000007):0.00000007):0.00000007):0.00000028):0.00000024):0.00000001):0.01335038):0.00000001):0.00000023	(Pisang_Ceylan:0.00000002	Safet_velchi:0.00000029):0.00000019);
(DH_Pahang:0.00000001	Tomolo:0.00000001	(Pisang_Klutuk_Walung:0.00000001	(Wompa:0.00000001	(Prata_Ana:0.00000001	((Figue_Pomme_Geante:0.00000001	(Namwa_Khom:0.00000001	(Calcutta_4:0.00000001	Yawa_2:0.00000001):0.00000001):0.00000001):0.00000001	(Kluai_Tiparot:0.00000001	(Saba:0.00000001	(Ngombe:0.00000001	((Orishele:0.00000001	(Khae_Phrae:0.00000001	(Malaccensis:0.00000001	(Pisang_Batu:0.00000001	(Foconah:0.00000001	Zebrina_GF:0.00000020):0.00000019):0.00000018):0.00000016):0.00000021):0.00000015	(Kunnan:0.00000001	(Mbwazirume:0.00000001	(Agutay:0.00000001	(Lady_Finger:0.00000001	(Musa_ornata:0.00000001	(Pelipita:0.00000001	(Safet_velchi:0.00000001	(Banksii:0.00000001	(Long_Tavoy:0.00000001	(Truncata:0.00000001	(Pisang_Ceylan:0.00000001	(Honduras:0.00000001	(Lal_Velchi:0.00000001	(Grande_Naine:0.00000001	((Textilis:0.18010896	(Pisang_Kayu:0.00000001	Pisang_Mas:0.00216553):0.00002933):0.00213979	Dole:0.00000001):0.00000001):0.00000001):0.00000001):0.00000001):0.00000001):0.00000001):0.00000001):0.00000001):0.00000001):0.00000001):0.00000001):0.00000001):0.00000002):0.00000004):0.00000004):0.00000001):0.00000002):0.00000004):0.00000007):0.00000013):0.00000020):0.00000024):0.00436677);
(Kluai_Tiparot:0.00000001	(Kunnan:0.00000001	Textilis:0.09929049):0.00000001	(Khae_Phrae:0.00000056	((Wompa:0.00000001	(Mbwazirume:0.00000001	Ngombe:0.00000021):0.00000001):0.00834391	(((Zebrina_GF:0.00000014	(Figue_Pomme_Geante:0.00000015	(Pisang_Ceylan:0.00000001	(Namwa_Khom:0.00000001	Safet_velchi:0.00000010):0.00000010):0.00000001):0.00000014):0.00834366	(Prata_Ana:0.00000001	((Pisang_Klutuk_Walung:0.00000001	(Honduras:0.00000001	(Pisang_Batu:0.00000001	(Dole:0.00000001	(Saba:0.00000001	(Yawa_2:0.00821747	Lal_Velchi:0.00000001):0.00000001):0.00000001):0.00000001):0.00000001):0.00000014):0.00824295	(Truncata:0.00000001	(Long_Tavoy:0.00000001	(Agutay:0.00000001	(Grande_Naine:0.00000001	(Foconah:0.00000001	(Orishele:0.00000001	(Calcutta_4:0.00000001	(Pelipita:0.00000001	(Banksii:0.00000001	(Pisang_Mas:0.00000001	(Musa_ornata:0.00000001	(Malaccensis:0.00000001	Pisang_Kayu:0.00000001):0.00000001):0.00000001):0.00000001):0.00000001):0.00000001):0.00000001):0.00000001):0.00000001):0.00000001):0.00000001):0.00000001):0.00000025):0.00000024):0.00000024):0.00000023	(Lady_Finger:0.00000001	(Tomolo:0.00000001	DH_Pahang:0.00000015):0.00411255):0.00000001):0.00000013):0.02443376):0.00935822);
(Kunnan:0.00000001	(Kluai_Tiparot:0.00000001	Textilis:0.10495617):0.00000001	(Yawa_2:0.00884454	((Pisang_Batu:0.00000001	(Lal_Velchi:0.00000001	(Pisang_Klutuk_Walung:0.00000001	(Dole:0.00000001	(Saba:0.00000001	Honduras:0.00000001):0.00000001):0.00000001):0.00000001):0.00000001):0.00000021	((Lady_Finger:0.00000001	(Figue_Pomme_Geante:0.00000011	(Pisang_Ceylan:0.00000021	(Zebrina_GF:0.00000022	(Namwa_Khom:0.00000001	Safet_velchi:0.00000001):0.00000001):0.00000021):0.00000011):0.00883388):0.00000001	(Pisang_Kayu:0.00000001	((Prata_Ana:0.00000001	Khae_Phrae:0.00444018):0.00000001	(Pisang_Mas:0.00437900	(Wompa:0.00000001	(Orishele:0.00000001	(Banksii:0.00000001	(Ngombe:0.00000001	(Long_Tavoy:0.00000001	(Truncata:0.00000001	(Musa_ornata:0.00000001	(Calcutta_4:0.00000001	((Mbwazirume:0.00000001	(Foconah:0.00000001	(Pelipita:0.00000001	Malaccensis:0.00000029):0.00000016):0.00000022):0.00000005	(Grande_Naine:0.00000001	(Agutay:0.00000001	(DH_Pahang:0.00000001	Tomolo:0.00000001):0.00437399):0.00000027):0.00000024):0.00000001):0.00000004):0.00000002):0.00000002):0.00000001):0.00000001):0.00000001):0.00000025):0.00000018):0.00000018):0.00000020):0.00000020):0.00436144):0.00000021):0.00442858);
(Pisang_Ceylan:0.00000001	(Namwa_Khom:0.00000001	(Zebrina_GF:0.00000019	(Safet_velchi:0.00000001	((Wompa:0.00000001	((Pisang_Mas:0.00000001	(Calcutta_4:0.00000001	(Foconah:0.00000001	(Orishele:0.00000001	(Grande_Naine:0.00000001	(Agutay:0.00000001	(Malaccensis:0.00000001	(Pisang_Kayu:0.00000001	(Pelipita:0.00000001	(Long_Tavoy:0.00000001	(Banksii:0.00000001	(Truncata:0.00000001	Ngombe:0.00000001):0.00000001):0.00000001):0.00000001):0.00000001):0.00000001):0.00000001):0.00000001):0.00000001):0.00000001):0.00000001):0.00000001):0.00000001	(Mbwazirume:0.00000001	(Musa_ornata:0.00000001	(Tomolo:0.00000001	DH_Pahang:0.00000001):0.00438807):0.00000018):0.00000019):0.00000029):0.00000029	((Lady_Finger:0.00000001	(Prata_Ana:0.00000001	(Saba:0.00000001	(Pisang_Klutuk_Walung:0.00000001	(Honduras:0.00000001	(Lal_Velchi:0.00000001	(Pisang_Batu:0.00000001	(Dole:0.00000001	Yawa_2:0.01369119):0.00000002):0.00000001):0.00000001):0.00000001):0.00000020):0.00437791):0.00000004):0.00000004	(Khae_Phrae:0.00000021	(Textilis:0.07302419	(Kunnan:0.00000001	Kluai_Tiparot:0.00000021):0.00000001):0.00442075):0.00446023):0.00000020):0.01343941):0.00000027):0.00000019):0.00000021	Figue_Pomme_Geante:0.00000025);
(Namwa_Khom:0.00000001	Figue_Pomme_Geante:0.00000022	(Zebrina_GF:0.00000001	(Yawa_2:0.01834116	(Safet_velchi:0.00000025	(Pisang_Ceylan:0.00000001	(((Prata_Ana:0.00000020	(Ngombe:0.00000027	(Wompa:0.00000001	Mbwazirume:0.00000001):0.00000001):0.01386411):0.00000020	((DH_Pahang:0.00000030	Tomolo:0.00000001):0.00446403	(Khae_Phrae:0.00460091	(Orishele:0.00000001	(Calcutta_4:0.00000001	(Malaccensis:0.00000001	(Pisang_Mas:0.00000001	(Agutay:0.00000001	(Musa_ornata:0.00000001	(Pelipita:0.00000001	(Foconah:0.00000001	(Banksii:0.00000001	(Grande_Naine:0.00000001	(Long_Tavoy:0.00000001	(Pisang_Kayu:0.00000001	Truncata:0.00000001):0.00000001):0.00000001):0.00000001):0.00000001):0.00000001):0.00000001):0.00000001):0.00000001):0.00000001):0.00000001):0.00000001):0.00000014):0.00000029):0.00000029):0.00000025	(Pisang_Batu:0.00000001	(Dole:0.00000001	(Honduras:0.00000001	(Lal_Velchi:0.00000001	(Pisang_Klutuk_Walung:0.00000001	(Saba:0.00000001	(Lady_Finger:0.00000025	((Kluai_Tiparot:0.00000015	Textilis:0.25481398):0.00000015	Kunnan:0.00000030):0.00459740):0.00000029):0.00000001):0.00000001):0.00000001):0.00000001):0.00000001):0.00902350):0.02345176):0.00000001):0.00000015):0.00000012):0.00000030);
(Textilis:0.10859174	Kluai_Tiparot:0.00000001	(Kunnan:0.00000026	(Saba:0.00000001	(Yawa_2:0.00000001	(Honduras:0.00000001	(Pisang_Klutuk_Walung:0.00000001	(Dole:0.00000001	(Lal_Velchi:0.00000001	(Pisang_Batu:0.00000001	((Namwa_Khom:0.00000001	(Zebrina_GF:0.00000001	(Prata_Ana:0.00000001	Lady_Finger:0.00000003):0.00000001):0.00000001):0.00000001	(Wompa:0.00000001	((Malaccensis:0.00000001	(Foconah:0.00000001	(Tomolo:0.00000001	(Pisang_Mas:0.00000001	Long_Tavoy:0.00000001):0.00000001):0.00000001):0.00000001):0.00000001	(Ngombe:0.00000001	(Mbwazirume:0.00000001	(Truncata:0.00000001	(Agutay:0.00000001	(Orishele:0.00000001	(Musa_ornata:0.00000001	(Pisang_Kayu:0.00000001	(Banksii:0.00000001	(Calcutta_4:0.00000001	(Grande_Naine:0.00000001	(Pisang_Ceylan:0.00000001	(Safet_velchi:0.00000001	(DH_Pahang:0.00000001	(Pelipita:0.00000001	(Figue_Pomme_Geante:0.00000001	Khae_Phrae:0.00873725):0.00000028):0.00000018):0.00000015):0.00000020):0.00000028):0.00000015):0.00000008):0.00000004):0.00000002):0.00000001):0.00000001):0.00000001):0.00000001):0.00000001):0.00000001):0.00000013):0.00000029):0.01247791):0.00000016):0.00000001):0.00000001):0.00000001):0.00000001):0.00000001):0.00869026):0.00000018);
(Figue_Pomme_Geante:0.00000001	(Safet_velchi:0.00000001	(Zebrina_GF:0.00000001	((Pisang_Ceylan:0.00000001	(Foconah:0.00000001	(Musa_ornata:0.00000001	((DH_Pahang:0.00000001	(Grande_Naine:0.00000001	(Pisang_Mas:0.00000260	Pisang_Kayu:0.00000001):0.00750502):0.00000023):0.00000031	(Ngombe:0.00000001	(Orishele:0.00000001	(Pelipita:0.00000001	(Malaccensis:0.00000001	(Long_Tavoy:0.00000001	(Agutay:0.00000001	(Banksii:0.00000001	(Tomolo:0.00000001	(Mbwazirume:0.00000001	(Truncata:0.00000001	(Calcutta_4:0.00000001	Khae_Phrae:0.00000001):0.00000001):0.00000001):0.00000001):0.00000001):0.00000001):0.00000001):0.00000001):0.00000001):0.00000001):0.00000001):0.00000001):0.00000017):0.00000017):0.00000030):0.00000019	(Wompa:0.00000001	(Prata_Ana:0.00000001	(Lady_Finger:0.00000001	(Pisang_Klutuk_Walung:0.00000023	(Honduras:0.00000001	(Kunnan:0.00000001	(Saba:0.00000001	((Dole:0.00000001	Kluai_Tiparot:0.00000021):0.00000024	((Lal_Velchi:0.00000001	Pisang_Batu:0.00000001):0.00000001	Textilis:0.83110966):0.00000001):0.00000026):0.00000026):0.00000027):0.00000001):0.01583888):0.00000278):0.00000396):0.00000270):0.00000437):0.01586903):0.00000001	(Namwa_Khom:0.00000001	Yawa_2:0.01524061):0.00000338);
(Textilis:0.09943592	Khae_Phrae:0.00000001	((Kluai_Tiparot:0.00000001	Kunnan:0.00000019):0.00000001	(Honduras:0.00000001	(Dole:0.00000001	(Pisang_Klutuk_Walung:0.00000001	(Saba:0.00000001	(Lal_Velchi:0.00000001	(Pisang_Batu:0.00000001	(((Wompa:0.00000001	(Mbwazirume:0.00000001	Ngombe:0.00000002):0.00000020):0.00839263	((Tomolo:0.00000001	DH_Pahang:0.00000018):0.00840092	(Lady_Finger:0.00000001	(Zebrina_GF:0.00000001	(Figue_Pomme_Geante:0.00000001	(Namwa_Khom:0.00000014	(Pisang_Ceylan:0.00000001	(Yawa_2:0.00841990	Safet_velchi:0.00000001):0.00000001):0.00000001):0.00000013):0.00000065):0.00837913):0.00000029):0.00000018):0.00000028	(Truncata:0.00000001	(Orishele:0.00000001	(Pisang_Kayu:0.00000001	(Agutay:0.00000001	(Calcutta_4:0.00000001	(Musa_ornata:0.00000001	(Pelipita:0.00000001	(Foconah:0.00000001	(Grande_Naine:0.00000001	(Malaccensis:0.00000001	(Long_Tavoy:0.00000001	(Pisang_Mas:0.00000001	(Prata_Ana:0.00000001	Banksii:0.00000001):0.00000001):0.00000001):0.00000001):0.00000001):0.00000001):0.00000001):0.00000001):0.00000001):0.00000001):0.00000001):0.00000001):0.00000001):0.00000028):0.00415420):0.00000001):0.00000001):0.00000001):0.00000001):0.00000001):0.01352064):0.00433273);
(Pisang_Ceylan:0.00000019	Figue_Pomme_Geante:0.00000002	((Zebrina_GF:0.00000022	Yawa_2:0.00421471):0.00000014	(Safet_velchi:0.00000001	(Namwa_Khom:0.00000016	((Ngombe:0.00000001	(Wompa:0.00000001	Mbwazirume:0.00000001):0.00000001):0.00420552	(((Khae_Phrae:0.00000001	Kunnan:0.00000001):0.00000024	(Kluai_Tiparot:0.00000001	Textilis:0.11120207):0.00000001):0.00873060	(Tomolo:0.00000027	(Long_Tavoy:0.00000001	(Banksii:0.00000001	(Pisang_Mas:0.00000001	(Honduras:0.00000001	(Grande_Naine:0.00000001	(Pisang_Klutuk_Walung:0.00000001	(Truncata:0.00000001	(Pisang_Kayu:0.00000001	(Pelipita:0.00000001	(Agutay:0.00000001	(Malaccensis:0.00000001	(DH_Pahang:0.00000001	(Dole:0.00000001	(Pisang_Batu:0.00000001	(Lal_Velchi:0.00000001	(Prata_Ana:0.00000001	(Orishele:0.00000001	(Calcutta_4:0.00000001	(Foconah:0.00000001	(Musa_ornata:0.00000001	(Saba:0.00000001	Lady_Finger:0.00000001):0.00000001):0.00000001):0.00000001):0.00000001):0.00000001):0.00000001):0.00000001):0.00000001):0.00000001):0.00000001):0.00000001):0.00000001):0.00000001):0.00000001):0.00000001):0.00000001):0.00000001):0.00000001):0.00000001):0.00000001):0.00000024):0.00000024):0.00000019):0.01282950):0.00000016):0.00000001):0.00000013);
(DH_Pahang:0.00000001	Tomolo:0.00000001	(Truncata:0.00000001	(Prata_Ana:0.00000001	((Khae_Phrae:0.00000001	(Wompa:0.00000001	(Banksii:0.00000001	(Agutay:0.00000001	(Orishele:0.00000001	(Mbwazirume:0.00000001	(Ngombe:0.00000001	((Yawa_2:0.00411488	(Saba:0.00000001	(Honduras:0.00000001	(Kluai_Tiparot:0.00000001	(Pisang_Klutuk_Walung:0.00000001	(Pisang_Batu:0.00000001	(Kunnan:0.00000001	(Lal_Velchi:0.00000001	Dole:0.00000002):0.00000001):0.00000001):0.00000001):0.00000001):0.00000001):0.00000026):0.00000026):0.00409095	(Pisang_Mas:0.00000001	Textilis:0.09194686):0.00000022):0.00000022):0.00000013):0.00000028):0.00000018):0.00000014):0.00000030):0.00000023):0.00000030	(Foconah:0.00000001	(Long_Tavoy:0.00000001	(Grande_Naine:0.00000001	(Pisang_Kayu:0.00000001	(Calcutta_4:0.00000001	(Musa_ornata:0.00000001	(Pelipita:0.00000001	((Zebrina_GF:0.00000001	(Namwa_Khom:0.00000001	(Safet_velchi:0.00000001	(Pisang_Ceylan:0.00000001	Figue_Pomme_Geante:0.00000002):0.00000001):0.00000030):0.00000030):0.00408884	(Malaccensis:0.00000001	Lady_Finger:0.00000027):0.00000001):0.00000002):0.00000002):0.00000002):0.00000003):0.00000005):0.00000008):0.00000014):0.00000001):0.00000019):0.00000028):0.00409361);
(Tomolo:0.00000001	DH_Pahang:0.00000028	((Pisang_Mas:0.00426288	((Zebrina_GF:0.00000022	(Wompa:0.00000001	(Ngombe:0.00000001	Mbwazirume:0.00000001):0.00000001):0.00423301):0.00001248	(Lady_Finger:0.00000017	(Yawa_2:0.00423256	(Figue_Pomme_Geante:0.00000001	(Namwa_Khom:0.00000001	(Safet_velchi:0.00000018	Pisang_Ceylan:0.00000016):0.00000018):0.00000001):0.00000001):0.00423248):0.00000014):0.00000028):0.00000028	((Saba:0.00000001	(Pisang_Batu:0.00000001	(Honduras:0.00000001	(Pisang_Klutuk_Walung:0.00000001	(Lal_Velchi:0.00000001	(Dole:0.00000001	((Textilis:0.09267549	Khae_Phrae:0.00000001):0.00434118	(Kluai_Tiparot:0.00000001	Kunnan:0.00000026):0.00000001):0.00437327):0.00000001):0.00000001):0.00000001):0.00000001):0.00000001):0.00425014	(Pelipita:0.00000001	(Musa_ornata:0.00000001	(Truncata:0.00000001	((Orishele:0.00000001	(Long_Tavoy:0.00000001	(Pisang_Kayu:0.00000020	Banksii:0.00000001):0.00000016):0.00000023):0.00000029	(Foconah:0.00000001	(Malaccensis:0.00000001	(Agutay:0.00000001	(Grande_Naine:0.00000001	(Calcutta_4:0.00000001	Prata_Ana:0.00000001):0.00000001):0.00000001):0.00000001):0.00000001):0.00000001):0.00000019):0.00000015):0.00000015):0.00000015):0.00000015):0.01311411);
(Kluai_Tiparot:0.00000031	Kunnan:0.00000020	(Yawa_2:0.00881195	(Pisang_Klutuk_Walung:0.00000001	(Saba:0.00000001	(Pisang_Batu:0.00000001	(Lal_Velchi:0.00000001	(Honduras:0.00000001	(Dole:0.00000001	(Prata_Ana:0.00000001	((Safet_velchi:0.00000001	((Namwa_Khom:0.00000001	Pisang_Ceylan:0.00000002):0.00000021	(Zebrina_GF:0.00000001	Figue_Pomme_Geante:0.00000028):0.00000001):0.00000015):0.00879374	((Wompa:0.00000001	(Lady_Finger:0.00000029	(Khae_Phrae:0.00000036	Textilis:0.07370744):0.00915458):0.00000019):0.00000001	(Orishele:0.00000001	(Musa_ornata:0.00000001	(Mbwazirume:0.00000001	(Truncata:0.00000001	(Calcutta_4:0.00000001	(Long_Tavoy:0.00000001	((Agutay:0.00000001	(Pisang_Mas:0.00000001	(Pisang_Kayu:0.00000001	(DH_Pahang:0.00000001	Tomolo:0.00000001):0.00880076):0.00000029):0.00000029):0.00000027	(Ngombe:0.00000001	(Banksii:0.00000001	(Foconah:0.00000001	(Malaccensis:0.00000001	(Pelipita:0.00000001	Grande_Naine:0.00000001):0.00000001):0.00000001):0.00000001):0.00000001):0.00000001):0.00000016):0.00000024):0.00000015):0.00000010):0.00000007):0.00000007):0.00000021):0.00000021):0.00000001):0.01327457):0.00000001):0.00000001):0.00000001):0.00000001):0.00000021):0.00000015):0.00918858);
(Kunnan:0.00000001	Kluai_Tiparot:0.00000001	((Honduras:0.00000001	(Lady_Finger:0.00000001	((Pisang_Kayu:0.00000018	Prata_Ana:0.00000022):0.00000001	(Pisang_Mas:0.00458216	((Safet_velchi:0.00000016	(Pisang_Ceylan:0.00000001	(Namwa_Khom:0.00000001	(Zebrina_GF:0.00000001	Figue_Pomme_Geante:0.00000018):0.00000020):0.00000020):0.00000023):0.00921661	(Tomolo:0.00000021	((Ngombe:0.00000012	(Mbwazirume:0.00000001	Wompa:0.00000002):0.00000012):0.01404909	((Malaccensis:0.00000001	(Agutay:0.00000001	((DH_Pahang:0.00000001	(Orishele:0.00000001	(Musa_ornata:0.00000001	(Pelipita:0.00000001	(Foconah:0.00000001	(Truncata:0.00000001	Calcutta_4:0.00000001):0.00000001):0.00000001):0.00000001):0.00000001):0.00000001):0.00000001	(Banksii:0.00000001	(Long_Tavoy:0.00000001	Grande_Naine:0.00000001):0.00000017):0.00000029):0.00000017):0.00000020):0.00000022	(Textilis:0.19865572	Khae_Phrae:0.00000041):0.00468230):0.00000024):0.00000014):0.00000026):0.00000019):0.00000020):0.00000752):0.01883583):0.00000019	(Saba:0.00000002	(Lal_Velchi:0.00000001	(Dole:0.00000001	(Pisang_Batu:0.00000001	(Yawa_2:0.00925337	Pisang_Klutuk_Walung:0.00000001):0.00000001):0.00000001):0.00000001):0.00000018):0.00000018):0.00468209);
(Namwa_Khom:0.00000001	(Zebrina_GF:0.00000001	(Safet_velchi:0.00000012	(Pisang_Ceylan:0.00000001	Figue_Pomme_Geante:0.00000030):0.00000022):0.00000012):0.00000024	(Lady_Finger:0.00000002	((Prata_Ana:0.00000001	Khae_Phrae:0.00434132):0.00000028	(((Honduras:0.00000020	(Pisang_Batu:0.00000001	(Saba:0.00000001	(Dole:0.00000001	(Pisang_Klutuk_Walung:0.00000001	((Lal_Velchi:0.00000001	(Kunnan:0.00000001	(Kluai_Tiparot:0.00000001	Textilis:0.12239399):0.00000001):0.00429509):0.00000001	Yawa_2:0.02216280):0.00000027):0.00000031):0.00000019):0.00000014):0.00000013):0.02677332	(Wompa:0.00000001	(Ngombe:0.00000001	(Mbwazirume:0.00000011	Tomolo:0.00000022):0.00000011):0.00000001):0.00857229):0.00000030	(Pisang_Kayu:0.00000001	(DH_Pahang:0.00000001	(Truncata:0.00000001	(Calcutta_4:0.00000001	(Orishele:0.00000001	(Pelipita:0.00000001	(Malaccensis:0.00000001	(Agutay:0.00000001	(Grande_Naine:0.00000001	(Long_Tavoy:0.00000001	(Banksii:0.00000001	(Musa_ornata:0.00000001	(Foconah:0.00000001	Pisang_Mas:0.00000001):0.00000001):0.00000001):0.00000001):0.00000001):0.00000001):0.00000001):0.00000001):0.00000001):0.00000001):0.00000001):0.00000001):0.00000001):0.00000021):0.00000019):0.00000023):0.02232793);
(Kunnan:0.00000001	Kluai_Tiparot:0.00000001	(Pisang_Batu:0.00000001	(Yawa_2:0.00000001	(Dole:0.00000001	(Pisang_Klutuk_Walung:0.00000001	(Lal_Velchi:0.00000001	(Saba:0.00000001	(Honduras:0.00000001	((Pisang_Mas:0.00438361	((Zebrina_GF:0.00000001	Wompa:0.00000001):0.00000001	((Prata_Ana:0.00000001	Lady_Finger:0.00000002):0.00000001	((Namwa_Khom:0.00000001	(Khae_Phrae:0.00000033	Textilis:0.13244622):0.00451319):0.00000001	(Ngombe:0.00000001	(Grande_Naine:0.00000001	(Foconah:0.00000001	((Mbwazirume:0.00000001	(Musa_ornata:0.00000001	(Calcutta_4:0.00000001	(DH_Pahang:0.00000001	Tomolo:0.00000001):0.00890629):0.00000019):0.00000022):0.00000015	(Long_Tavoy:0.00000001	(Pelipita:0.00000001	(Malaccensis:0.00000001	(Truncata:0.00000001	(Safet_velchi:0.00000001	(Banksii:0.00000001	(Figue_Pomme_Geante:0.00000001	(Pisang_Ceylan:0.00000001	(Orishele:0.00000001	Agutay:0.00000015):0.00000020):0.00000009):0.00000005):0.00000003):0.00000002):0.00000001):0.00000001):0.00000001):0.00000001):0.00000028):0.00000028):0.00000028):0.00000019):0.00000018):0.00000018):0.00000029):0.00000028	Pisang_Kayu:0.00000014):0.02315202):0.00000018):0.00000001):0.00000001):0.00000001):0.00000001):0.00000001):0.00453970);
(Textilis:0.11309871	(Kluai_Tiparot:0.00000001	Kunnan:0.00000023):0.00000001	(Khae_Phrae:0.00000055	(Zebrina_GF:0.00000023	(((Namwa_Khom:0.00000001	(Safet_velchi:0.00000001	Figue_Pomme_Geante:0.00000001):0.00000001):0.00465038	(Pisang_Ceylan:0.00000001	((Pisang_Batu:0.00000029	(Prata_Ana:0.00000001	((Honduras:0.00000001	Dole:0.00000002):0.00000029	(Lady_Finger:0.00000001	(Saba:0.00000001	(Lal_Velchi:0.00000020	(Pisang_Klutuk_Walung:0.00000020	Yawa_2:0.00456262):0.00000027):0.00000027):0.00000031):0.00000001):0.00000016):0.00000029):0.01427374	(Tomolo:0.00000002	(Wompa:0.00000001	(Ngombe:0.00000001	Mbwazirume:0.00000024):0.00000001):0.01455103):0.00000290):0.00000020):0.00000028):0.00000020	(Malaccensis:0.00000001	(DH_Pahang:0.00000001	(Pisang_Mas:0.00000001	(Calcutta_4:0.00000001	(Grande_Naine:0.00000001	(Foconah:0.00000001	(Musa_ornata:0.00000001	(Truncata:0.00000001	(Pisang_Kayu:0.00000001	(Agutay:0.00000001	(Pelipita:0.00000001	(Orishele:0.00000001	(Long_Tavoy:0.00000001	Banksii:0.00000001):0.00000001):0.00000001):0.00000001):0.00000001):0.00000001):0.00000001):0.00000001):0.00000001):0.00000001):0.00000001):0.00000001):0.00000001):0.00000022):0.00000031):0.01620713):0.01577586);
(Namwa_Khom:0.00000001	((Zebrina_GF:0.00000001	Figue_Pomme_Geante:0.00000024):0.00000020	(Pisang_Ceylan:0.00000001	Safet_velchi:0.00000023):0.00000001):0.00000025	(Tomolo:0.00000024	((Pisang_Kayu:0.00000012	Lady_Finger:0.00000002):0.00000012	((Prata_Ana:0.00000001	((Malaccensis:0.00000001	(Truncata:0.00000001	(Calcutta_4:0.00000001	(Khae_Phrae:0.00000001	(DH_Pahang:0.00000001	(Orishele:0.00000001	(Musa_ornata:0.00000001	(Foconah:0.00000001	(Grande_Naine:0.00000001	(Banksii:0.00000001	Pelipita:0.00000001):0.00000001):0.00000001):0.00000001):0.00000001):0.00000001):0.00000001):0.00000001):0.00000001):0.00000001):0.00000001	(Agutay:0.00000001	(Long_Tavoy:0.00000001	Pisang_Mas:0.01016969):0.00000022):0.00000019):0.00000027):0.00000027	((Textilis:0.15812003	(Pisang_Batu:0.00000001	(Dole:0.00000001	(Honduras:0.00000001	(Kunnan:0.00000001	(Pisang_Klutuk_Walung:0.00000001	(Kluai_Tiparot:0.00000001	(Lal_Velchi:0.00000001	(Yawa_2:0.01002691	Saba:0.00000001):0.00000001):0.00000001):0.00000001):0.00000001):0.00000001):0.00000001):0.00000027):0.00000617):0.01539133	(Wompa:0.00000001	(Mbwazirume:0.00000001	Ngombe:0.00000021):0.00000001):0.00496830):0.00000024):0.00000020):0.00000020):0.01011495);
(Yawa_2:0.00407980	(Namwa_Khom:0.00000001	(Safet_velchi:0.00000001	Figue_Pomme_Geante:0.00000021):0.00000001):0.00000001	(Lady_Finger:0.00000001	((Dole:0.00000001	(Honduras:0.00000001	(Pisang_Batu:0.00000001	(Pisang_Klutuk_Walung:0.00000001	(Lal_Velchi:0.00000001	(Saba:0.00000001	((Textilis:0.09285802	Khae_Phrae:0.00000001):0.00429536	(Kluai_Tiparot:0.00000001	Kunnan:0.00000021):0.00000001):0.00885414):0.00000001):0.00000001):0.00000001):0.00000001):0.00000001):0.00413936	(((DH_Pahang:0.00000014	Tomolo:0.00000001):0.00838240	(Pisang_Ceylan:0.00000019	(Mbwazirume:0.00000001	(Wompa:0.00000001	(Ngombe:0.00000001	Zebrina_GF:0.00000023):0.00000001):0.00000001):0.00265160):0.00146276):0.00000018	(Agutay:0.00000001	(Pisang_Kayu:0.00000001	(Orishele:0.00000001	(Grande_Naine:0.00000001	(Long_Tavoy:0.00000001	(Prata_Ana:0.00000001	(Malaccensis:0.00000001	(Pisang_Mas:0.00000001	(Pelipita:0.00000001	(Truncata:0.00000001	(Foconah:0.00000001	(Banksii:0.00000001	(Musa_ornata:0.00000001	Calcutta_4:0.00000001):0.00000001):0.00000001):0.00000001):0.00000001):0.00000001):0.00000001):0.00000001):0.00000001):0.00000001):0.00000001):0.00000001):0.00000001):0.00000020):0.00000018):0.00000020):0.01261772);
(Tomolo:0.00000001	DH_Pahang:0.00000028	(((Figue_Pomme_Geante:0.00000021	(Pisang_Ceylan:0.00000001	Safet_velchi:0.00000019):0.00000001):0.00000013	(Namwa_Khom:0.00000014	Zebrina_GF:0.00000001):0.00000021):0.00859536	(Lady_Finger:0.00000015	(Pisang_Kayu:0.00000001	((Pisang_Mas:0.00427207	(Prata_Ana:0.00000020	((Honduras:0.00000001	(Saba:0.00000001	(Pisang_Klutuk_Walung:0.00000001	(Pisang_Batu:0.00000001	(Dole:0.00000001	Lal_Velchi:0.00000002):0.00000001):0.00000001):0.00000001):0.00000020):0.00000020	(Yawa_2:0.00864353	(Kluai_Tiparot:0.00000029	(Kunnan:0.00000001	Textilis:0.10345725):0.00000029):0.00436819):0.00000019):0.00860483):0.00000035):0.00000016	((Mbwazirume:0.00000026	(Wompa:0.00000001	Ngombe:0.00000001):0.00000001):0.00425426	(Calcutta_4:0.00000001	((Banksii:0.00000001	(Pelipita:0.00000001	Grande_Naine:0.00000018):0.00000014):0.00000015	(Long_Tavoy:0.00000001	(Musa_ornata:0.00000001	(Orishele:0.00000001	(Malaccensis:0.00000001	(Agutay:0.00000001	(Foconah:0.00000001	(Truncata:0.00000001	Khae_Phrae:0.00437268):0.00000014):0.00000021):0.00000012):0.00000007):0.00000005):0.00000003):0.00000001):0.00000014):0.00000022):0.00000022):0.00000023):0.00000018):0.00000022):0.00862687);
(Kluai_Tiparot:0.00000001	Kunnan:0.00000001	((Yawa_2:0.00449131	(Pisang_Klutuk_Walung:0.00000002	(Saba:0.00000001	(Dole:0.00000001	(Honduras:0.00000001	Lal_Velchi:0.00000002):0.00000001):0.00000001):0.00000019):0.00000019):0.00000020	(Pisang_Batu:0.00000001	(Zebrina_GF:0.00000001	(((Wompa:0.00000001	(Ngombe:0.00000001	Mbwazirume:0.00000001):0.00000001):0.00901402	(Pelipita:0.00000001	((Pisang_Kayu:0.00000001	(Pisang_Mas:0.00445659	Musa_ornata:0.00000001):0.00000027):0.00000020	(Calcutta_4:0.00000001	(Orishele:0.00000001	(Foconah:0.00000001	(DH_Pahang:0.00000001	(Prata_Ana:0.00000001	(Grande_Naine:0.00000001	(Truncata:0.00000001	(Long_Tavoy:0.00000001	(Malaccensis:0.00000001	(Banksii:0.00000001	Agutay:0.00000001):0.00000001):0.00000001):0.00000001):0.00000001):0.00000001):0.00000001):0.00000001):0.00000001):0.00000001):0.00000001):0.00000020):0.00000015):0.00000015	(Tomolo:0.00000020	(Pisang_Ceylan:0.00000001	((Lady_Finger:0.00000001	(Textilis:0.13811657	Khae_Phrae:0.00000001):0.00456767):0.00000015	(Namwa_Khom:0.00000001	(Safet_velchi:0.00000001	Figue_Pomme_Geante:0.00000001):0.00000001):0.00442855):0.00000046):0.00000014):0.00000014):0.00000603):0.01373039):0.00000020):0.00463555);
(Namwa_Khom:0.00000001	(Safet_velchi:0.00000001	(Figue_Pomme_Geante:0.00000016	(Pisang_Ceylan:0.00000025	Zebrina_GF:0.00000026):0.00000026):0.00000016):0.00000001	(((Pisang_Kayu:0.00000001	(Wompa:0.00000001	(Ngombe:0.00000001	Mbwazirume:0.00000001):0.00000001):0.00409043):0.00000001	(Pisang_Mas:0.00840655	((Calcutta_4:0.00000001	(DH_Pahang:0.00000029	Tomolo:0.00000001):0.00841140):0.00000001	(Malaccensis:0.00000001	(Truncata:0.00000001	(Orishele:0.00000001	(Grande_Naine:0.00000001	(Foconah:0.00000001	(Agutay:0.00000001	(Pelipita:0.00000001	(Banksii:0.00000001	(Long_Tavoy:0.00000001	(Khae_Phrae:0.00000001	Musa_ornata:0.00000001):0.00000001):0.00000001):0.00000001):0.00000001):0.00000001):0.00000001):0.00000001):0.00000001):0.00000001):0.00000001):0.00000028):0.00000014):0.00000014	(Prata_Ana:0.00000022	((Honduras:0.00000001	(Kunnan:0.00000001	(Pisang_Klutuk_Walung:0.00000001	(Pisang_Batu:0.00000001	(Lal_Velchi:0.00000001	(Dole:0.00000001	(Kluai_Tiparot:0.00000001	(Yawa_2:0.01767785	Saba:0.00000001):0.00000001):0.00000001):0.00000001):0.00000001):0.00000001):0.00000001):0.00000030):0.02767673	(Textilis:0.09184959	Lady_Finger:0.00000001):0.00000029):0.00000119):0.00000037):0.01739852);
(Namwa_Khom:0.00000001	(Safet_velchi:0.00000001	(Zebrina_GF:0.00000001	Figue_Pomme_Geante:0.00000023):0.00000022):0.00000001	(Pisang_Ceylan:0.00000001	((Prata_Ana:0.00000001	(Yawa_2:0.01814716	(Pisang_Batu:0.00000001	(Dole:0.00000001	(Saba:0.00000001	(Honduras:0.00000001	(Pisang_Klutuk_Walung:0.00000001	(Lal_Velchi:0.00000001	(Kluai_Tiparot:0.00000020	(Kunnan:0.00000001	Textilis:0.02884989):0.00000001):0.00447995):0.00000020):0.00000020):0.00000015):0.00000020):0.00000019):0.00000001):0.00821559):0.00063592	(Pisang_Kayu:0.00000001	(Lady_Finger:0.00000001	(Wompa:0.00000001	(Long_Tavoy:0.00000001	(Calcutta_4:0.00000001	((Grande_Naine:0.00000001	(Ngombe:0.00000001	(Truncata:0.00000001	(Tomolo:0.00000001	DH_Pahang:0.00000001):0.00440761):0.00000021):0.00000017):0.00000028	(Mbwazirume:0.00000001	(Banksii:0.00000001	(Pelipita:0.00000001	((Orishele:0.00000001	(Agutay:0.00000001	Pisang_Mas:0.00441611):0.00000021):0.00000018	(Malaccensis:0.00000001	(Foconah:0.00000001	(Musa_ornata:0.00000001	Khae_Phrae:0.00451770):0.00000020):0.00000017):0.00000022):0.00000001):0.00000028):0.00000019):0.00000001):0.00000028):0.00000019):0.00000020):0.00000020):0.00000026):0.00000022):0.01822368):0.00000046);
(Namwa_Khom:0.00000001	(Yawa_2:0.01770510	(Pisang_Ceylan:0.00000001	(Safet_velchi:0.00000011	(Zebrina_GF:0.00000001	Figue_Pomme_Geante:0.00000024):0.00000028):0.00000011):0.00000019):0.00000020	(((Textilis:0.12518677	((Dole:0.00000001	(Pisang_Klutuk_Walung:0.00000001	(Kluai_Tiparot:0.00000001	(Honduras:0.00000001	(Pisang_Batu:0.00000001	Saba:0.00000001):0.00000001):0.00000001):0.00000001):0.00000001):0.00000001	(Lal_Velchi:0.00000001	Kunnan:0.00000001):0.00000001):0.00427806):0.00425657	((Tomolo:0.00000001	DH_Pahang:0.00000029):0.01302415	(Pisang_Mas:0.00424896	((Calcutta_4:0.00000001	((Foconah:0.00000001	(Truncata:0.00000001	Pisang_Kayu:0.00000029):0.00000021):0.00000020	(Orishele:0.00000001	(Banksii:0.00000001	(Pelipita:0.00000001	(Grande_Naine:0.00000001	Khae_Phrae:0.00000001):0.00000001):0.00000001):0.00000001):0.00000001):0.00000030):0.00000029	(Musa_ornata:0.00000001	(Malaccensis:0.00000001	(Long_Tavoy:0.00000001	Agutay:0.00000001):0.00000001):0.00000001):0.00000001):0.00000014):0.00000014):0.00000018):0.00000018	(Prata_Ana:0.00000001	(Lady_Finger:0.00000020	(Wompa:0.00000001	(Mbwazirume:0.00000001	Ngombe:0.00000026):0.00000001):0.00421948):0.00000020):0.00000001):0.01749630);
(Kunnan:0.00000023	(Kluai_Tiparot:0.00000001	Textilis:0.22593248):0.00000023	(Yawa_2:0.01301756	(Pisang_Batu:0.00000001	(Lal_Velchi:0.00000002	(Saba:0.00000001	(Honduras:0.00000001	(Dole:0.00000001	(Pisang_Klutuk_Walung:0.00000001	((Pisang_Ceylan:0.00000001	((Tomolo:0.00000001	Zebrina_GF:0.00000029):0.00000013	(Lady_Finger:0.00000026	(Figue_Pomme_Geante:0.00000020	(Namwa_Khom:0.00000001	Safet_velchi:0.00000014):0.00000020):0.01302703):0.00000015):0.00000027):0.00000027	((Wompa:0.00000001	(Mbwazirume:0.00000001	Ngombe:0.00000022):0.00000001):0.00418362	((Prata_Ana:0.00000001	Banksii:0.00000001):0.00000001	(Foconah:0.00000001	(Agutay:0.00000001	(Orishele:0.00000001	(DH_Pahang:0.00000001	(Pisang_Kayu:0.00000001	(Musa_ornata:0.00000001	(Long_Tavoy:0.00000001	(Pelipita:0.00000001	(Pisang_Mas:0.00000001	(Truncata:0.00000001	(Calcutta_4:0.00000001	(Grande_Naine:0.00000001	(Khae_Phrae:0.00938821	Malaccensis:0.00000001):0.00000014):0.00000019):0.00000027):0.00000015):0.00000008):0.00000005):0.00000003):0.00000002):0.00000001):0.00000001):0.00000001):0.00000001):0.00000001):0.00000018):0.00000028):0.01800409):0.00000001):0.00000001):0.00000001):0.00000001):0.00000001):0.00000030):0.00938051);
(Dole:0.00000001	(Lal_Velchi:0.00000001	(Kluai_Tiparot:0.00000001	(Kunnan:0.00000001	(Honduras:0.00000001	(Saba:0.00000001	Pisang_Batu:0.00000002):0.00000001):0.00000001):0.00000001):0.00000001):0.00000020	(Pisang_Klutuk_Walung:0.00000001	(Yawa_2:0.00467153	(Textilis:0.07721239	((Calcutta_4:0.00000001	(Foconah:0.00000001	(Pelipita:0.00000001	(Banksii:0.00000001	(Musa_ornata:0.00000001	(Agutay:0.00000001	((Pisang_Kayu:0.00000001	(Khae_Phrae:0.00000001	Pisang_Mas:0.00465230):0.00000027):0.00000026	(Malaccensis:0.00000001	(DH_Pahang:0.00000001	(Long_Tavoy:0.00000001	(Truncata:0.00000001	(Grande_Naine:0.00000001	Orishele:0.00000001):0.00000001):0.00000001):0.00000001):0.00000001):0.00000001):0.00000015):0.00000023):0.00000014):0.00000010):0.00000007):0.00000007):0.00000022	(Prata_Ana:0.00000001	((Zebrina_GF:0.00000001	Tomolo:0.00000027):0.00000030	(Pisang_Ceylan:0.00000027	((Namwa_Khom:0.00000001	(Safet_velchi:0.00000001	Figue_Pomme_Geante:0.00000025):0.00000001):0.00460421	(Lady_Finger:0.00000025	(Wompa:0.00000001	(Mbwazirume:0.00000001	Ngombe:0.00000018):0.00000001):0.00946064):0.00000030):0.00000016):0.00000015):0.00000015):0.00000022):0.00000218):0.01973905):0.00000001):0.00000022);
(Mbwazirume:0.00000001	(Ngombe:0.00000001	(Lady_Finger:0.00000018	((Pisang_Klutuk_Walung:0.00000001	(Kluai_Tiparot:0.00000001	(Saba:0.00000001	(Kunnan:0.00000001	(Pisang_Batu:0.00000001	(Honduras:0.00000001	(Lal_Velchi:0.00000001	Dole:0.00000001):0.00000001):0.00000001):0.00000001):0.00000001):0.00000001):0.00000001):0.00877424	((Textilis:0.10851479	(Orishele:0.00000001	(Tomolo:0.00000001	(((Zebrina_GF:0.00000001	Namwa_Khom:0.00000028):0.00000001	(Yawa_2:0.01330145	(Pisang_Ceylan:0.00000001	Figue_Pomme_Geante:0.00000002):0.00000022):0.00000020):0.00000026	Safet_velchi:0.00000017):0.01324095):0.00000027):0.00000001):0.00000001	(Grande_Naine:0.00000001	(Pisang_Kayu:0.00000001	(Long_Tavoy:0.00000001	(Foconah:0.00000001	(Pelipita:0.00000001	(Truncata:0.00000001	(Khae_Phrae:0.00000001	(Malaccensis:0.00000001	(Pisang_Mas:0.00000001	(Banksii:0.00000001	(Calcutta_4:0.00000001	(Prata_Ana:0.00000001	(DH_Pahang:0.00000001	(Musa_ornata:0.00000001	Agutay:0.00000001):0.00000001):0.00000001):0.00000001):0.00000001):0.00000001):0.00000001):0.00000001):0.00000001):0.00000001):0.00000001):0.00000001):0.00000001):0.00000001):0.00000001):0.00000020):0.00000020):0.01804152):0.00000001	Wompa:0.00000002);
(Khae_Phrae:0.00000001	Textilis:0.15412739	((Kluai_Tiparot:0.00000001	Kunnan:0.00000023):0.00000001	((Banksii:0.00000001	((Pisang_Klutuk_Walung:0.00000001	(Orishele:0.00000001	(Musa_ornata:0.00000001	(Truncata:0.00000001	(Pisang_Kayu:0.00000001	((Yawa_2:0.00000001	(Safet_velchi:0.00000001	(Figue_Pomme_Geante:0.00000001	Namwa_Khom:0.00000001):0.00000001):0.00000001):0.00866728	(Zebrina_GF:0.00000021	(Pisang_Ceylan:0.00000020	((Tomolo:0.00000001	DH_Pahang:0.00000018):0.00873131	(Mbwazirume:0.00000001	(Wompa:0.00000001	Ngombe:0.00000023):0.00000001):0.00872571):0.00000015):0.00000024):0.00000024):0.00000028):0.00000018):0.00000019):0.00000025):0.00000022):0.00000018	(Malaccensis:0.00000001	(Saba:0.00000001	(Dole:0.00000001	(Grande_Naine:0.00000001	(Lady_Finger:0.00000001	(Prata_Ana:0.00000001	(Lal_Velchi:0.00000001	(Foconah:0.00000001	(Pelipita:0.00000001	(Honduras:0.00000001	Pisang_Mas:0.00431278):0.00000001):0.00000001):0.00000001):0.00000001):0.00000001):0.00000001):0.00000001):0.00000001):0.00000001):0.00000001):0.00000028):0.00000027	(Long_Tavoy:0.00000001	(Agutay:0.00000001	(Calcutta_4:0.00000001	Pisang_Batu:0.00000001):0.00000001):0.00000001):0.00000001):0.00902720):0.00000019);
(Yawa_2:0.01124553	(Textilis:0.29295442	(Honduras:0.00000001	((Wompa:0.00000001	Lady_Finger:0.00000001):0.00000044	(Mbwazirume:0.00000001	(Pelipita:0.00000001	(Long_Tavoy:0.00000001	(Orishele:0.00000001	(Pisang_Mas:0.00000001	(Agutay:0.00000001	(Truncata:0.00000001	(Banksii:0.00000001	(Khae_Phrae:0.00000001	((Grande_Naine:0.00000001	(Malaccensis:0.00000001	(Pisang_Kayu:0.00000001	(Tomolo:0.00000001	DH_Pahang:0.00000001):0.00548645):0.00000019):0.00000026):0.00000019	(Musa_ornata:0.00000001	(Ngombe:0.00000001	(Foconah:0.00000001	(Calcutta_4:0.00000001	(Prata_Ana:0.00000001	((Safet_velchi:0.00000020	(Zebrina_GF:0.00000001	Figue_Pomme_Geante:0.00000021):0.00000001):0.00000025	(Namwa_Khom:0.00000018	Pisang_Ceylan:0.00000001):0.00000025):0.01139893):0.00000001):0.00000001):0.00000001):0.00000001):0.00000001):0.00000026):0.00000015):0.00000008):0.00000005):0.00000003):0.00000002):0.00000001):0.00000001):0.00000001):0.00000064):0.03192788):0.00000055):0.00000001	(Kunnan:0.00000023	(Lal_Velchi:0.00000002	(Pisang_Klutuk_Walung:0.00000001	(Pisang_Batu:0.00000001	(Kluai_Tiparot:0.00000001	(Dole:0.00000001	Saba:0.00000002):0.00000001):0.00000001):0.00000001):0.00000020):0.00000020):0.00000023);
(DH_Pahang:0.00000001	Tomolo:0.00000001	(Musa_ornata:0.00000001	(Calcutta_4:0.00000001	(Malaccensis:0.00000001	(Grande_Naine:0.00000001	(Pelipita:0.00000001	(Banksii:0.00000001	((Foconah:0.00000001	Pisang_Kayu:0.00000001):0.00000029	(Ngombe:0.00000001	(Long_Tavoy:0.00000001	(Mbwazirume:0.00000001	(Orishele:0.00000001	(((Zebrina_GF:0.00000001	(Safet_velchi:0.00000001	(Figue_Pomme_Geante:0.00000001	(Yawa_2:0.00229170	Namwa_Khom:0.00000023):0.00259098):0.00000001):0.00506575):0.00485782	(Truncata:0.00000001	(Pisang_Ceylan:0.00000028	((Prata_Ana:0.00000001	(((Pisang_Klutuk_Walung:0.00000001	(Saba:0.00000001	(Honduras:0.00000001	Lal_Velchi:0.00000001):0.00000001):0.00000001):0.00000001	(Dole:0.00000001	Pisang_Batu:0.00000001):0.00000001):0.00399379	(Wompa:0.00000001	Lady_Finger:0.00000001):0.00000031):0.00041916):0.00049787	(Pisang_Mas:0.01015440	(Khae_Phrae:0.00000050	(Textilis:0.09455253	(Kluai_Tiparot:0.00000001	Kunnan:0.00000026):0.00000001):0.00513133):0.00516117):0.00000019):0.00000026):0.00000028):0.00000001):0.00000002	Agutay:0.00000001):0.00000002):0.00000002):0.00000002):0.00000004):0.00000021):0.00000001):0.00000012):0.00000020):0.00000023):0.00000030):0.00000022):0.01019286);
(Tomolo:0.00000001	DH_Pahang:0.00000001	(Grande_Naine:0.00000001	(Malaccensis:0.00000001	(Khae_Phrae:0.00000001	((Wompa:0.00000001	(Pisang_Mas:0.01352772	(Pisang_Kayu:0.00000001	((Prata_Ana:0.00000001	Lady_Finger:0.00000002):0.00000001	((Namwa_Khom:0.00000001	(Zebrina_GF:0.00000027	(Safet_velchi:0.00000001	(Pisang_Ceylan:0.00000001	Figue_Pomme_Geante:0.00000023):0.00000019):0.00000018):0.00000018):0.00440319	(Textilis:0.15235481	(Saba:0.00000001	(Pisang_Batu:0.00000001	(Lal_Velchi:0.00000001	(Kunnan:0.00000001	(Pisang_Klutuk_Walung:0.00000001	(Dole:0.00000001	(Honduras:0.00000001	(Yawa_2:0.00443665	Kluai_Tiparot:0.00000001):0.00000001):0.00000001):0.00000001):0.00000001):0.00000001):0.00000001):0.00000021):0.01813263):0.00000145):0.00000021):0.00000024):0.00000023):0.00000024):0.00000022	(Pelipita:0.00000001	(Banksii:0.00000001	(Mbwazirume:0.00000001	(Calcutta_4:0.00000001	(Truncata:0.00000001	(Agutay:0.00000001	(Orishele:0.00000001	(Ngombe:0.00000001	(Long_Tavoy:0.00000001	(Musa_ornata:0.00000001	Foconah:0.00000001):0.00000001):0.00000001):0.00000001):0.00000001):0.00000001):0.00000001):0.00000001):0.00000001):0.00000001):0.00000001):0.00000014):0.00000028):0.00000028):0.00890969);
(Figue_Pomme_Geante:0.00000001	(Safet_velchi:0.00000018	(Pisang_Ceylan:0.00000001	(Zebrina_GF:0.00000001	Namwa_Khom:0.00000001):0.00000001):0.00000001):0.00000021	(Yawa_2:0.01374750	((DH_Pahang:0.00000015	Tomolo:0.00000001):0.00447407	((Ngombe:0.00000001	(Mbwazirume:0.00000001	Wompa:0.00000001):0.00000001):0.00447000	(Lady_Finger:0.00000019	(Pisang_Kayu:0.00000001	(((Pelipita:0.00000001	(Malaccensis:0.00000001	(Musa_ornata:0.00000001	(Calcutta_4:0.00000001	(Khae_Phrae:0.00000001	(Orishele:0.00000001	(Grande_Naine:0.00000001	(Prata_Ana:0.00000001	(Foconah:0.00000001	(Truncata:0.00000001	(Textilis:0.09617747	(Banksii:0.00000001	Pisang_Mas:0.00902216):0.00000001):0.00000022):0.00000022):0.00000019):0.00000027):0.00000015):0.00000009):0.00000005):0.00000003):0.00000002):0.00000001):0.00000002	(Long_Tavoy:0.00000001	Agutay:0.00000001):0.00000001):0.00000019	(Pisang_Klutuk_Walung:0.00000001	(Honduras:0.00000001	(Dole:0.00000001	(Lal_Velchi:0.00000001	(Saba:0.00000001	(Kluai_Tiparot:0.00000001	(Kunnan:0.00000001	Pisang_Batu:0.00000001):0.00000001):0.00000001):0.00000001):0.00000001):0.00000001):0.00000001):0.00446868):0.00000020):0.00000015):0.00000024):0.00000024):0.02091225):0.00685081);
(Tomolo:0.00000001	DH_Pahang:0.00000001	(Pisang_Mas:0.00000001	(Mbwazirume:0.00000001	(Grande_Naine:0.00000001	((Calcutta_4:0.00000001	Pisang_Kayu:0.00000001):0.00000001	(Long_Tavoy:0.00000001	(Ngombe:0.00000001	(Truncata:0.00000001	(Malaccensis:0.00000001	(Orishele:0.00000001	(Banksii:0.00000001	(Musa_ornata:0.00000001	(Agutay:0.00000001	(((Wompa:0.00000001	Prata_Ana:0.00000001):0.00000001	(Khae_Phrae:0.00439777	(((Lal_Velchi:0.00000001	(Yawa_2:0.00437530	(Kunnan:0.00000021	(Kluai_Tiparot:0.00000001	Textilis:0.05193914):0.00000021):0.00440052):0.00000016):0.00000001	(Saba:0.00000001	(Honduras:0.00000001	(Dole:0.00000001	(Pisang_Klutuk_Walung:0.00000001	Pisang_Batu:0.00000002):0.00000001):0.00000001):0.00000001):0.00000001):0.00875617	(Lady_Finger:0.00000024	(Namwa_Khom:0.00000001	(Figue_Pomme_Geante:0.00000017	(Pisang_Ceylan:0.00000001	(Safet_velchi:0.00000001	Zebrina_GF:0.00000019):0.00000014):0.00000014):0.00000014):0.00433907):0.00000020):0.00000024):0.00000025):0.00000025	(Foconah:0.00000001	Pelipita:0.00000001):0.00000001):0.00000001):0.00000001):0.00000001):0.00000001):0.00000002):0.00000004):0.00000007):0.00000012):0.00000021):0.00000015):0.00000025):0.00000018):0.01328445);
(Wompa:0.00000001	Ngombe:0.00000001	(Mbwazirume:0.00000001	(Pisang_Klutuk_Walung:0.00000001	((((Kluai_Tiparot:0.00000001	Kunnan:0.00000001):0.00000021	(Khae_Phrae:0.00000001	Textilis:0.12482180):0.00000001):0.00429737	(Tomolo:0.00000018	(Yawa_2:0.00878350	(Namwa_Khom:0.00000017	(Figue_Pomme_Geante:0.00000001	(Safet_velchi:0.00000001	(Pisang_Ceylan:0.00000001	Zebrina_GF:0.00000025):0.00000025):0.00000014):0.00000021):0.00862889):0.00000685):0.00000017):0.00000015	(Calcutta_4:0.00000001	(Dole:0.00000001	(Foconah:0.00000001	(Pisang_Mas:0.00000001	(Lady_Finger:0.00000001	(Pelipita:0.00000001	(Pisang_Batu:0.00000001	(DH_Pahang:0.00000001	(Orishele:0.00000001	(Musa_ornata:0.00000001	(Long_Tavoy:0.00000001	(Truncata:0.00000001	(Saba:0.00000001	(Pisang_Kayu:0.00000001	(Prata_Ana:0.00000001	(Lal_Velchi:0.00000001	(Banksii:0.00000001	(Honduras:0.00000001	(Malaccensis:0.00000001	(Grande_Naine:0.00000001	Agutay:0.00000001):0.00000001):0.00000001):0.00000001):0.00000001):0.00000001):0.00000001):0.00000001):0.00000001):0.00000001):0.00000001):0.00000001):0.00000001):0.00000001):0.00000001):0.00000001):0.00000001):0.00000001):0.00000001):0.00000001):0.00000001):0.00000001):0.00862259):0.00000001);
(Tomolo:0.00000001	DH_Pahang:0.00000001	((Pisang_Mas:0.00428235	(Foconah:0.00000001	((Ngombe:0.00000020	(Yawa_2:0.00185658	(Safet_velchi:0.00000017	(Pisang_Ceylan:0.00000001	(Figue_Pomme_Geante:0.00000024	(Zebrina_GF:0.00000001	Namwa_Khom:0.00000002):0.00000025):0.00000001):0.00000017):0.00746543):0.01234643):0.00000020	(Pelipita:0.00000001	(Orishele:0.00000001	((Saba:0.00000001	(Wompa:0.00000001	(Musa_ornata:0.00000001	Pisang_Kayu:0.00000014):0.00000022):0.00000022):0.00000018	(Mbwazirume:0.00000001	(Lal_Velchi:0.00000001	(Grande_Naine:0.00000001	(Lady_Finger:0.00000001	(Dole:0.00000001	(Pisang_Klutuk_Walung:0.00000001	(Banksii:0.00000001	(Pisang_Batu:0.00000001	(Truncata:0.00000001	(Honduras:0.00000001	(Prata_Ana:0.00000001	(Agutay:0.00000001	(Calcutta_4:0.00000001	(Long_Tavoy:0.00000001	Malaccensis:0.00000019):0.00000015):0.00000020):0.00000027):0.00000011):0.00000006):0.00000003):0.00000002):0.00000001):0.00000001):0.00000001):0.00000001):0.00000001):0.00000001):0.00000001):0.00000013):0.00000013):0.00000013):0.00000001):0.00000014):0.00000027	((Kluai_Tiparot:0.00000001	Textilis:0.09509512):0.00000019	(Kunnan:0.00000001	Khae_Phrae:0.00000023):0.00000001):0.00434002):0.01324660);
(Saba:0.00000001	Pisang_Klutuk_Walung:0.00000001	(Honduras:0.00000001	(Yawa_2:0.00000001	(Kunnan:0.00000001	(Lal_Velchi:0.00000001	(Dole:0.00000001	((Pisang_Batu:0.00000001	(Kluai_Tiparot:0.00000001	Lady_Finger:0.00000021):0.00000001):0.00000001	(Textilis:0.12213030	(Namwa_Khom:0.00000001	((Zebrina_GF:0.00000017	((Wompa:0.00000001	Pisang_Mas:0.00429549):0.00000001	(Ngombe:0.00000001	(Agutay:0.00000001	(Khae_Phrae:0.00000001	((Long_Tavoy:0.00000001	(Musa_ornata:0.00000001	(Calcutta_4:0.00000001	(Foconah:0.00000001	(Tomolo:0.00000001	DH_Pahang:0.00000001):0.00430344):0.00000014):0.00000013):0.00000018):0.00000013	(Truncata:0.00000001	(Orishele:0.00000001	(Figue_Pomme_Geante:0.00000001	(Safet_velchi:0.00000001	(Pelipita:0.00000001	(Malaccensis:0.00000001	(Pisang_Ceylan:0.00000001	(Grande_Naine:0.00000001	(Banksii:0.00000001	Mbwazirume:0.00000001):0.00000001):0.00000001):0.00000001):0.00000001):0.00000001):0.00000001):0.00000001):0.00000001):0.00000001):0.00000021):0.00000016):0.00000016):0.00000028):0.00000021):0.00000021	(Prata_Ana:0.00000021	Pisang_Kayu:0.00000001):0.00000015):0.00000064):0.00000499):0.01342380):0.00000001):0.00000001):0.00000001):0.00000001):0.00000001):0.00000001);
(Namwa_Khom:0.00000001	(Pisang_Ceylan:0.00000001	(Figue_Pomme_Geante:0.00000016	(Zebrina_GF:0.00000001	Safet_velchi:0.00000022):0.00000019):0.00000016):0.00000015	((Lady_Finger:0.00000001	(Musa_ornata:0.00000001	(Long_Tavoy:0.00000001	(Foconah:0.00000001	((Grande_Naine:0.00000001	(Calcutta_4:0.00000001	Malaccensis:0.00000026):0.00000017):0.00000015	(Agutay:0.00000001	(Truncata:0.00000001	(Pelipita:0.00000001	(Banksii:0.00000001	(Khae_Phrae:0.00862273	Orishele:0.00000001):0.00000013):0.00000015):0.00000022):0.00000013):0.00000001):0.00000025):0.00000020):0.00000020):0.00000024):0.00000022	(((Tomolo:0.00000001	DH_Pahang:0.00000025):0.01255456	(Pisang_Mas:0.00410445	((Wompa:0.00000001	(Ngombe:0.00000001	Mbwazirume:0.00000013):0.00000001):0.00826239	(Pisang_Batu:0.00000001	(Pisang_Klutuk_Walung:0.00000013	(Yawa_2:0.01694022	(Lal_Velchi:0.00000001	((Kunnan:0.00000014	(Kluai_Tiparot:0.00000006	Textilis:0.07741978):0.00000006):0.00859242	(Saba:0.00000001	(Honduras:0.00000025	Dole:0.00000001):0.00000001):0.00000001):0.00000001):0.00000025):0.00000024):0.00000001):0.01248298):0.00000023):0.00000015):0.00000018	(Pisang_Kayu:0.00000019	Prata_Ana:0.00000014):0.00000019):0.00000018):0.01683112);
(Kunnan:0.00000028	Kluai_Tiparot:0.00000029	(Yawa_2:0.00940434	(Lal_Velchi:0.00000001	((Dole:0.00000002	(Pisang_Batu:0.00000001	(Pisang_Klutuk_Walung:0.00000001	(Honduras:0.00000001	Saba:0.00000002):0.00000001):0.00000001):0.00000031):0.00000031	(Zebrina_GF:0.00000001	((Khae_Phrae:0.00000035	Textilis:0.08754158):0.01024536	((Namwa_Khom:0.00000001	(Safet_velchi:0.00000001	Figue_Pomme_Geante:0.00000021):0.00000001):0.00933512	(Wompa:0.00000001	(Pisang_Ceylan:0.00000024	(Prata_Ana:0.00000001	(Lady_Finger:0.00000029	(Banksii:0.00000001	(Pelipita:0.00000001	((Tomolo:0.00000001	(Pisang_Kayu:0.00000001	(DH_Pahang:0.00000001	Pisang_Mas:0.00460929):0.00000026):0.00000031):0.00000018	(Long_Tavoy:0.00000001	(Ngombe:0.00000001	(Orishele:0.00000001	(Agutay:0.00000001	(Mbwazirume:0.00000001	(Musa_ornata:0.00000001	(Grande_Naine:0.00000001	(Malaccensis:0.00000001	(Foconah:0.00000001	(Calcutta_4:0.00000001	Truncata:0.00000024):0.00000016):0.00000021):0.00000025):0.00000014):0.00000008):0.00000004):0.00000003):0.00000002):0.00000001):0.00000001):0.00000022):0.00000022):0.00000023):0.00000023):0.00000024):0.00000024):0.00000023):0.00000024):0.00000058):0.01443943):0.00000021):0.00000021):0.01032933);
(Namwa_Khom:0.00000001	(Safet_velchi:0.00000001	(Zebrina_GF:0.00000001	(Yawa_2:0.02462866	Figue_Pomme_Geante:0.00000014):0.00000014):0.00000019):0.00000001	(Pisang_Ceylan:0.00000001	((Lady_Finger:0.00000001	((Prata_Ana:0.00000001	((DH_Pahang:0.00000022	Tomolo:0.00000001):0.00943039	((Ngombe:0.00000022	(Wompa:0.00000001	Mbwazirume:0.00000001):0.00000001):0.00465687	(Agutay:0.00000001	(Truncata:0.00000001	(Musa_ornata:0.00000001	(Long_Tavoy:0.00000001	(Calcutta_4:0.00000001	(Pelipita:0.00000001	(Foconah:0.00000001	(Banksii:0.00000001	(Khae_Phrae:0.00000001	(Grande_Naine:0.00000001	(Malaccensis:0.00000001	(Orishele:0.00000001	Pisang_Mas:0.01448457):0.00000030):0.00000017):0.00000023):0.00000013):0.00000008):0.00000004):0.00000003):0.00000002):0.00000001):0.00000001):0.00000001):0.00000022):0.00000022):0.00000019):0.00000023	((Dole:0.00000001	(Pisang_Batu:0.00000028	(Pisang_Klutuk_Walung:0.00000001	((Kunnan:0.00000001	Textilis:0.04940384):0.00000025	(Lal_Velchi:0.00000001	Honduras:0.00000030):0.00000001):0.00000021):0.00000001):0.00000021):0.00000021	(Kluai_Tiparot:0.00000001	Saba:0.00000001):0.00000001):0.00464862):0.00000031):0.00000019	Pisang_Kayu:0.00000017):0.02952604):0.00000073);
(Namwa_Khom:0.00000001	(Pisang_Ceylan:0.00000021	(Zebrina_GF:0.00000001	(Safet_velchi:0.00000022	Figue_Pomme_Geante:0.00000023):0.00000014):0.00000014):0.00000001	(((Yawa_2:0.01789575	(Saba:0.00000002	(Pisang_Klutuk_Walung:0.00000001	(Pisang_Batu:0.00000001	(Dole:0.00000001	(Honduras:0.00000001	Lal_Velchi:0.00000002):0.00000001):0.00000001):0.00000030):0.00000028):0.00000018):0.00864643	((Tomolo:0.00000001	DH_Pahang:0.00000020):0.00429211	(Lady_Finger:0.00000001	(Malaccensis:0.00000001	((Orishele:0.00000001	(Pisang_Kayu:0.00000001	(Musa_ornata:0.00000001	Pisang_Mas:0.00429759):0.00000024):0.00000015):0.00000020	(Long_Tavoy:0.00000001	(Agutay:0.00000001	(Banksii:0.00000001	(Calcutta_4:0.00000001	(Pelipita:0.00000001	(Truncata:0.00000001	(Grande_Naine:0.00000001	Foconah:0.00000001):0.00000001):0.00000001):0.00000001):0.00000001):0.00000001):0.00000001):0.00000001):0.00000020):0.00000017):0.00000017):0.00000020):0.00000020	(Prata_Ana:0.00000001	((Khae_Phrae:0.00000029	(Textilis:0.16954323	(Kunnan:0.00000001	Kluai_Tiparot:0.00000001):0.00443853):0.00451042):0.00901311	(Wompa:0.00000001	(Mbwazirume:0.00000001	Ngombe:0.00000024):0.00000001):0.00429068):0.00000021):0.00000001):0.01774869);
(Wompa:0.00000001	(Ngombe:0.00000001	Mbwazirume:0.00000030):0.00000001	(((Pisang_Mas:0.00442768	(((Pisang_Batu:0.00000001	(Pisang_Klutuk_Walung:0.00000001	(Honduras:0.00000001	(Saba:0.00000001	(Textilis:0.09726474	(Kunnan:0.00000001	(Khae_Phrae:0.00451883	Kluai_Tiparot:0.00000012):0.00000012):0.00000001):0.00451017):0.00000001):0.00000001):0.00000001):0.00000001	(Lal_Velchi:0.00000001	Dole:0.00000001):0.00000001):0.00441742	(Prata_Ana:0.00000001	(Tomolo:0.00000030	(Yawa_2:0.00834764	((Zebrina_GF:0.00000001	Figue_Pomme_Geante:0.00000030):0.00000031	(Pisang_Ceylan:0.00000001	(Namwa_Khom:0.00000001	Safet_velchi:0.00000001):0.00000018):0.00000001):0.00090302):0.00855483):0.00000030):0.00000027):0.00000020):0.00000020	(Lady_Finger:0.00000001	(Grande_Naine:0.00000001	(Banksii:0.00000001	(Musa_ornata:0.00000001	(Foconah:0.00000001	(Malaccensis:0.00000001	(Long_Tavoy:0.00000001	(DH_Pahang:0.00000001	((Orishele:0.00000001	Calcutta_4:0.00000021):0.00000015	(Pelipita:0.00000001	(Truncata:0.00000001	Agutay:0.00000001):0.00000001):0.00000001):0.00000021):0.00000012):0.00000007):0.00000005):0.00000003):0.00000002):0.00000002):0.00000017):0.00000017):0.00000015	Pisang_Kayu:0.00000031):0.00900072);
(Honduras:0.00000001	(Pisang_Kayu:0.00000001	Pisang_Mas:0.01330856):0.00000001	(Truncata:0.00000001	((Long_Tavoy:0.00000001	(Figue_Pomme_Geante:0.00000001	(Textilis:0.13605377	((Tomolo:0.00000001	DH_Pahang:0.00000020):0.00432109	((Mbwazirume:0.00000001	(Ngombe:0.00000001	Wompa:0.00000001):0.00000001):0.00337548	(Zebrina_GF:0.00000001	Pisang_Ceylan:0.00000001):0.00000021):0.00090642):0.00000022):0.00000022):0.00000021):0.00000029	(Yawa_2:0.00000001	(Agutay:0.00000001	(Namwa_Khom:0.00000001	(Grande_Naine:0.00000001	(Orishele:0.00000001	(Pelipita:0.00000001	(Prata_Ana:0.00000001	(Lady_Finger:0.00000001	(Foconah:0.00000001	(Saba:0.00000001	(Lal_Velchi:0.00000001	(Pisang_Batu:0.00000001	(Pisang_Klutuk_Walung:0.00000001	(Dole:0.00000001	(Safet_velchi:0.00000001	(Kunnan:0.00000001	(Calcutta_4:0.00000001	(Kluai_Tiparot:0.00000001	(Banksii:0.00000001	(Khae_Phrae:0.00000001	(Malaccensis:0.00000001	Musa_ornata:0.00000001):0.00000001):0.00000001):0.00000001):0.00000001):0.00000001):0.00000001):0.00000001):0.00000001):0.00000001):0.00000001):0.00000001):0.00000001):0.00000001):0.00000001):0.00000001):0.00000001):0.00000001):0.00000001):0.00000001):0.00000001):0.00000001):0.00000016):0.00000016);
(DH_Pahang:0.00000001	Tomolo:0.00000001	(Agutay:0.00000001	(Foconah:0.00000001	(Pisang_Mas:0.00000001	(Khae_Phrae:0.00000001	((Banksii:0.00000001	(Malaccensis:0.00000001	(Truncata:0.00000001	(Long_Tavoy:0.00000001	(Pelipita:0.00000001	(Mbwazirume:0.00000001	(Ngombe:0.00000001	(Musa_ornata:0.00000001	(Grande_Naine:0.00000001	(Calcutta_4:0.00000001	Pisang_Kayu:0.00000001):0.00000001):0.00000001):0.00000001):0.00000001):0.00000001):0.00000001):0.00000001):0.00000001):0.00000001):0.00000001	(Orishele:0.00000001	(Lady_Finger:0.00000001	(((Safet_velchi:0.00000016	(Namwa_Khom:0.00000001	Figue_Pomme_Geante:0.00000001):0.00000001):0.00335887	(Pisang_Ceylan:0.00000001	Zebrina_GF:0.00000001):0.00000021):0.00085341	(Wompa:0.00000020	(Prata_Ana:0.00000001	(Textilis:0.10039252	(Pisang_Batu:0.00000001	(Kluai_Tiparot:0.00000001	(Honduras:0.00000001	(Dole:0.00000001	(Pisang_Klutuk_Walung:0.00000001	(Saba:0.00000001	(Kunnan:0.00000001	(Yawa_2:0.00425408	Lal_Velchi:0.00000001):0.00000001):0.00000001):0.00000001):0.00000001):0.00000001):0.00000001):0.00000014):0.00436130):0.00423302):0.00000001):0.00000066):0.00000013):0.00000013):0.00000018):0.00000018):0.00000022):0.00000016):0.00000019):0.00865201);
(Wompa:0.00000001	(Mbwazirume:0.00000001	Ngombe:0.00000021):0.00000001	(Zebrina_GF:0.00000001	(((Pisang_Ceylan:0.00000001	(Tomolo:0.00000001	DH_Pahang:0.00000014):0.00429300):0.00000020	((Prata_Ana:0.00000001	Lady_Finger:0.00000001):0.00000029	(Namwa_Khom:0.00000001	(Textilis:0.08056164	(Lal_Velchi:0.00000001	(Saba:0.00000001	(Kluai_Tiparot:0.00000001	(Pisang_Batu:0.00000001	(Yawa_2:0.00000001	(Dole:0.00000001	(Pisang_Klutuk_Walung:0.00000001	(Kunnan:0.00000001	Honduras:0.00000001):0.00000001):0.00000001):0.00000001):0.00000001):0.00000001):0.00000001):0.00000001):0.00219143):0.01098190):0.00000001):0.00000112):0.00000018	(Pisang_Kayu:0.00000001	((Figue_Pomme_Geante:0.00000001	((Foconah:0.00000001	(Malaccensis:0.00000001	Pisang_Mas:0.00433319):0.00000022):0.00000021	(Orishele:0.00000001	(Calcutta_4:0.00000001	(Long_Tavoy:0.00000001	(Grande_Naine:0.00000001	(Safet_velchi:0.00000001	Musa_ornata:0.00000001):0.00000001):0.00000001):0.00000001):0.00000001):0.00000001):0.00000030):0.00000014	(Khae_Phrae:0.00000001	(Truncata:0.00000001	(Agutay:0.00000001	(Pelipita:0.00000001	Banksii:0.00000001):0.00000001):0.00000001):0.00000001):0.00000001):0.00000025):0.00000025):0.00001157):0.01320889);
(Namwa_Khom:0.00000001	(Yawa_2:0.02051129	(Figue_Pomme_Geante:0.00000001	(Zebrina_GF:0.00000018	(Wompa:0.00000001	((Prata_Ana:0.00000001	(Khae_Phrae:0.00000001	(Banksii:0.00000001	(Musa_ornata:0.00000001	((Truncata:0.00000001	Pisang_Mas:0.01011666):0.00000023	(Foconah:0.00000001	(Ngombe:0.00000001	(Malaccensis:0.00000001	(Agutay:0.00000001	(Grande_Naine:0.00000001	(Pelipita:0.00000001	(Calcutta_4:0.00000001	(Long_Tavoy:0.00000001	(Mbwazirume:0.00000001	(Orishele:0.00000001	(DH_Pahang:0.00000001	Tomolo:0.00000001):0.01005188):0.00000016):0.00000028):0.00000021):0.00000019):0.00000011):0.00000006):0.00000004):0.00000002):0.00000002):0.00000001):0.00000020):0.00000020):0.00000022):0.00000023):0.00000023	((Textilis:0.20444179	((Dole:0.00000001	(Pisang_Batu:0.00000001	(Honduras:0.00000001	(Saba:0.00000001	(Lal_Velchi:0.00000001	Kunnan:0.00000001):0.00000001):0.00000001):0.00000001):0.00000001):0.00000001	(Kluai_Tiparot:0.00000001	Pisang_Klutuk_Walung:0.00000001):0.00000001):0.00000994):0.01528465	(Pisang_Kayu:0.00000028	Lady_Finger:0.00000002):0.00000028):0.00000021):0.00000001):0.02080009):0.00000052):0.00000001):0.00000001	(Safet_velchi:0.00000022	Pisang_Ceylan:0.00000020):0.00000022);
(Namwa_Khom:0.00000001	(Pisang_Ceylan:0.00000001	Safet_velchi:0.00000025):0.00000020	(Zebrina_GF:0.00000001	(Figue_Pomme_Geante:0.00000027	((Tomolo:0.00000001	DH_Pahang:0.00000020):0.00497274	(((Kunnan:0.00000001	(Saba:0.00000001	(Honduras:0.00000001	(Kluai_Tiparot:0.00000001	(Dole:0.00000001	(Pisang_Klutuk_Walung:0.00000001	(Pisang_Batu:0.00000001	(Yawa_2:0.01008924	Lal_Velchi:0.00000001):0.00000001):0.00000001):0.00000001):0.00000001):0.00000001):0.00000001):0.00000024):0.01520632	(Lady_Finger:0.00000001	Textilis:0.10085027):0.00000001):0.00004865	(((Ngombe:0.00000001	(Mbwazirume:0.00000001	Wompa:0.00000017):0.00000001):0.00497124	(Prata_Ana:0.00000020	Pisang_Mas:0.00497147):0.00000022):0.00000021	(Pisang_Kayu:0.00000019	(Musa_ornata:0.00000001	(Calcutta_4:0.00000001	(Khae_Phrae:0.00000001	(Pelipita:0.00000001	(Foconah:0.00000001	(Long_Tavoy:0.00000001	(Malaccensis:0.00000001	(Orishele:0.00000022	(Banksii:0.00000001	(Grande_Naine:0.00000001	(Truncata:0.00000001	Agutay:0.00000001):0.00000001):0.00000001):0.00000001):0.00000020):0.00000018):0.00000011):0.00000007):0.00000005):0.00000003):0.00000003):0.00000026):0.00000026):0.00000023):0.00000023):0.01004347):0.00000030):0.00000020);
(Safet_velchi:0.00000017	(Pisang_Ceylan:0.00000001	(Figue_Pomme_Geante:0.00000022	(Zebrina_GF:0.00000001	Namwa_Khom:0.00000002):0.00000027):0.00000001):0.00000017	(Yawa_2:0.00000116	(((Tomolo:0.00000001	DH_Pahang:0.00000015):0.00442100	(Ngombe:0.00000001	(Mbwazirume:0.00000001	Wompa:0.00000002):0.00000015):0.00442022):0.00000020	((Honduras:0.00000001	(Pisang_Kayu:0.00000001	Pisang_Mas:0.00880451):0.00000001):0.00000001	(Pisang_Batu:0.00000001	(Lal_Velchi:0.00000001	(Calcutta_4:0.00000001	((Long_Tavoy:0.00000001	(Banksii:0.00000001	(Foconah:0.00000001	(Grande_Naine:0.00000001	(Kunnan:0.00000001	(Kluai_Tiparot:0.00000001	(Pisang_Klutuk_Walung:0.00000001	(Musa_ornata:0.00000001	(Agutay:0.00000001	(Lady_Finger:0.00000001	(Pelipita:0.00000001	(Truncata:0.00000001	(Saba:0.00000001	(Prata_Ana:0.00000001	(Khae_Phrae:0.00000001	(Orishele:0.00000001	Dole:0.00000001):0.00000001):0.00000001):0.00000001):0.00000001):0.00000001):0.00000001):0.00000001):0.00000001):0.00000001):0.00000001):0.00000001):0.00000001):0.00000001):0.00000001):0.00000001):0.00000001	(Textilis:0.06680371	Malaccensis:0.00000001):0.00000027):0.00000014):0.00000027):0.00000021):0.00000018):0.00000018):0.01333346):0.00878430);
(Kluai_Tiparot:0.00000001	(Kunnan:0.00000001	Textilis:0.09722320):0.00000001	((Lal_Velchi:0.00000002	(Yawa_2:0.01312643	(Saba:0.00000001	Honduras:0.00000002):0.00000024):0.00000026):0.00000026	(Pisang_Klutuk_Walung:0.00000001	((Pisang_Batu:0.00000020	Dole:0.00000002):0.00000020	(Khae_Phrae:0.01417976	(((Namwa_Khom:0.00000001	(Zebrina_GF:0.00000001	(Safet_velchi:0.00000030	(Pisang_Ceylan:0.00000001	Figue_Pomme_Geante:0.00000023):0.00000001):0.00000021):0.00000021):0.01336021	((Calcutta_4:0.00000001	(DH_Pahang:0.00000024	Tomolo:0.00000001):0.00435126):0.00000001	(Pisang_Kayu:0.00000001	(Pelipita:0.00000001	(Agutay:0.00000001	(Foconah:0.00000001	(Grande_Naine:0.00000001	(Musa_ornata:0.00000001	(Truncata:0.00000001	(Banksii:0.00000001	(Malaccensis:0.00000001	(Orishele:0.00000001	(Long_Tavoy:0.00000001	Pisang_Mas:0.00000001):0.00000001):0.00000001):0.00000001):0.00000001):0.00000001):0.00000001):0.00000001):0.00000001):0.00000001):0.00000001):0.00000001):0.00000023):0.00000019	(Prata_Ana:0.00000001	(Lady_Finger:0.00000026	(Wompa:0.00000001	(Mbwazirume:0.00000001	Ngombe:0.00000029):0.00000001):0.00435033):0.00000001):0.00000021):0.00000020):0.01777954):0.00000024):0.00000024):0.01407117);
(Tomolo:0.00000001	DH_Pahang:0.00000001	(Ngombe:0.00000001	(Long_Tavoy:0.00000001	(Orishele:0.00000001	(Banksii:0.00000001	(Malaccensis:0.00000001	(Pelipita:0.00000001	(Musa_ornata:0.00000001	(Foconah:0.00000001	(Agutay:0.00000001	(Grande_Naine:0.00000001	(Mbwazirume:0.00000001	(Truncata:0.00000001	(Pisang_Mas:0.00000001	(Pisang_Kayu:0.00000001	(Calcutta_4:0.00000001	(((Honduras:0.00000001	(Pisang_Batu:0.00000001	(Dole:0.00000001	(Saba:0.00000001	(Pisang_Klutuk_Walung:0.00000001	(Yawa_2:0.00434010	Lal_Velchi:0.00000001):0.00000001):0.00000001):0.00000001):0.00000001):0.00000020):0.00431929	(Wompa:0.00000001	(Prata_Ana:0.00000001	(Khae_Phrae:0.00000031	(Textilis:0.06612820	(Kluai_Tiparot:0.00000001	Kunnan:0.00000014):0.00000001):0.00438458):0.00442174):0.00000019):0.00000001):0.00000019	(Lady_Finger:0.00000022	(Namwa_Khom:0.00000001	(Figue_Pomme_Geante:0.00000020	(Pisang_Ceylan:0.00000001	(Safet_velchi:0.00000001	Zebrina_GF:0.00000020):0.00000017):0.00000029):0.00000029):0.00432766):0.00000019):0.00000022):0.00000001):0.00000001):0.00000001):0.00000001):0.00000001):0.00000002):0.00000003):0.00000005):0.00000010):0.00000017):0.00000020):0.00000023):0.00000016):0.00000019):0.01794882);
(Wompa:0.00000001	(Mbwazirume:0.00000001	Ngombe:0.00000026):0.00000001	((Banksii:0.00000001	(Musa_ornata:0.00000001	(Truncata:0.00000001	(Pisang_Kayu:0.00000001	(Khae_Phrae:0.00000001	(Malaccensis:0.00000001	(Calcutta_4:0.00000001	(Grande_Naine:0.00000001	(Orishele:0.00000001	(Pisang_Mas:0.00000001	(DH_Pahang:0.00000001	(Foconah:0.00000001	(Agutay:0.00000001	(Pelipita:0.00000001	Long_Tavoy:0.00000001):0.00000001):0.00000001):0.00000001):0.00000001):0.00000001):0.00000001):0.00000001):0.00000001):0.00000001):0.00000001):0.00000001):0.00000001):0.00000001):0.00000020	(Tomolo:0.00000027	((Namwa_Khom:0.00000001	(Pisang_Ceylan:0.00000001	(Figue_Pomme_Geante:0.00000001	(Zebrina_GF:0.00000001	Safet_velchi:0.00000020):0.00000026):0.00000001):0.00000027):0.00942282	((Lady_Finger:0.00000001	Prata_Ana:0.00000025):0.00000022	(Textilis:0.14379671	(Pisang_Batu:0.00000001	(Lal_Velchi:0.00000001	(Kluai_Tiparot:0.00000001	(Dole:0.00000001	(Saba:0.00000001	(Pisang_Klutuk_Walung:0.00000001	(Honduras:0.00000001	(Yawa_2:0.00951825	Kunnan:0.00000001):0.00000001):0.00000001):0.00000001):0.00000001):0.00000001):0.00000001):0.00000001):0.00471792):0.00467195):0.00000081):0.00000021):0.00000020):0.00941316);
(Kunnan:0.00000001	Textilis:0.09718683	(Kluai_Tiparot:0.00000028	(Yawa_2:0.00863275	(Lal_Velchi:0.00000001	(Dole:0.00000001	(Saba:0.00000001	(Pisang_Batu:0.00000001	(Pisang_Klutuk_Walung:0.00000001	(Honduras:0.00000020	((Prata_Ana:0.00000001	Lady_Finger:0.00000001):0.00000026	((Figue_Pomme_Geante:0.00000027	(Zebrina_GF:0.00000022	(Pisang_Ceylan:0.00000001	(Namwa_Khom:0.00000001	Safet_velchi:0.00000001):0.00000018):0.00000001):0.00000029):0.00867850	(((Wompa:0.00000001	(Ngombe:0.00000001	Mbwazirume:0.00000026):0.00000001):0.00870290	(Tomolo:0.00000001	DH_Pahang:0.00000015):0.00430405):0.00000022	(Pisang_Kayu:0.00000017	(Agutay:0.00000001	(Malaccensis:0.00000001	((Foconah:0.00000001	Pisang_Mas:0.00873267):0.00000024	(Pelipita:0.00000001	(Grande_Naine:0.00000001	(Truncata:0.00000001	(Musa_ornata:0.00000001	(Banksii:0.00000001	(Orishele:0.00000001	(Calcutta_4:0.00000001	(Long_Tavoy:0.00000001	Khae_Phrae:0.00439008):0.00000018):0.00000022):0.00000021):0.00000020):0.00000013):0.00000008):0.00000006):0.00000001):0.00000013):0.00000028):0.00000027):0.00000027):0.00000018):0.00010416):0.00837048):0.00000013):0.00000015):0.00000019):0.00000020):0.00000027):0.00000019):0.00436278):0.00000001);
(Textilis:0.06605244	Kluai_Tiparot:0.00000031	(Kunnan:0.00000001	(Pisang_Batu:0.00000001	(Dole:0.00000001	(Lal_Velchi:0.00000001	(Saba:0.00000001	(Honduras:0.00000001	(Yawa_2:0.00000001	(Pisang_Klutuk_Walung:0.00000001	((Pisang_Ceylan:0.00000001	(((Pisang_Mas:0.00868806	(Tomolo:0.00000001	(Pisang_Kayu:0.00000023	Prata_Ana:0.00000001):0.00000029):0.00000029):0.00000021	(Zebrina_GF:0.00000001	(Mbwazirume:0.00000001	(Ngombe:0.00000001	Wompa:0.00000001):0.00000001):0.00420844):0.00014707):0.00000015	(Agutay:0.00000001	(Truncata:0.00000001	(Long_Tavoy:0.00000001	(Safet_velchi:0.00000001	(Calcutta_4:0.00000001	(Pelipita:0.00000001	((Orishele:0.00000001	Khae_Phrae:0.00439521):0.00000020	(Foconah:0.00000001	(Banksii:0.00000001	(Figue_Pomme_Geante:0.00000001	(DH_Pahang:0.00000001	(Malaccensis:0.00000001	(Musa_ornata:0.00000001	Grande_Naine:0.00000027):0.00000018):0.00000020):0.00000028):0.00000016):0.00000009):0.00000001):0.00000023):0.00000026):0.00000017):0.00000013):0.00000013):0.00000013):0.00000015):0.00000016):0.00000057	(Namwa_Khom:0.00000001	Lady_Finger:0.00000001):0.00000001):0.00875429):0.00000030):0.00000001):0.00000001):0.00000001):0.00000001):0.00000001):0.00439213):0.00000031);
(Tomolo:0.00000001	DH_Pahang:0.00000014	(Pelipita:0.00000001	((Agutay:0.00000001	(Orishele:0.00000001	(Musa_ornata:0.00000001	(Foconah:0.00000001	(((Textilis:0.11409209	(Pisang_Batu:0.00000001	(Honduras:0.00000001	(Saba:0.00000001	(Pisang_Klutuk_Walung:0.00000001	(Dole:0.00000001	(Kluai_Tiparot:0.00000001	(Kunnan:0.00000001	(Yawa_2:0.00397014	Lal_Velchi:0.00000017):0.00000028):0.00000001):0.00000001):0.00000001):0.00000001):0.00000001):0.00000001):0.00401490):0.00409388	(Wompa:0.00000001	(Mbwazirume:0.00000001	Ngombe:0.00000020):0.00000001):0.00812959):0.00000014	(Lady_Finger:0.00000026	((Safet_velchi:0.00000017	(Pisang_Ceylan:0.00000001	(Namwa_Khom:0.00000001	Figue_Pomme_Geante:0.00000020):0.00000014):0.00000017):0.00397045	(Prata_Ana:0.00000001	Zebrina_GF:0.00000021):0.00000022):0.00000014):0.00000029):0.00000029):0.00000026):0.00000017):0.00000023):0.00000014	(Pisang_Kayu:0.00000001	(Grande_Naine:0.00000001	(Calcutta_4:0.00000001	(Banksii:0.00000001	(Truncata:0.00000001	(Malaccensis:0.00000001	(Khae_Phrae:0.00000001	(Long_Tavoy:0.00000001	Pisang_Mas:0.00000001):0.00000001):0.00000001):0.00000001):0.00000001):0.00000001):0.00000001):0.00000001):0.00000001):0.00000014):0.01247328);
(Safet_velchi:0.00000001	(Zebrina_GF:0.00000001	(Figue_Pomme_Geante:0.00000021	(Pisang_Ceylan:0.00000001	Namwa_Khom:0.00000026):0.00000001):0.00000021):0.00000001	(Yawa_2:0.00000047	(Banksii:0.00000001	((Truncata:0.00000001	((Long_Tavoy:0.00000001	(Orishele:0.00000001	(Pisang_Batu:0.00000001	(Grande_Naine:0.00000001	Foconah:0.00000027):0.00000031):0.00000030):0.00000016):0.00000020	(Wompa:0.00000001	(Malaccensis:0.00000001	(Pisang_Klutuk_Walung:0.00000001	(Musa_ornata:0.00000001	(Lady_Finger:0.00000001	(Pisang_Mas:0.00000001	(Mbwazirume:0.00000001	Honduras:0.00000001):0.00000001):0.00000001):0.00000001):0.00000001):0.00000001):0.00000001):0.00000001):0.00000017):0.00000009	((Lal_Velchi:0.00000001	((Kunnan:0.00000001	Textilis:0.06855822):0.00000015	(Khae_Phrae:0.00000001	Kluai_Tiparot:0.00000018):0.00000001):0.00452951):0.00000027	(Dole:0.00000001	(DH_Pahang:0.00000001	(Ngombe:0.00000001	(Agutay:0.00000001	(Pisang_Kayu:0.00000001	(Calcutta_4:0.00000001	(Pelipita:0.00000001	(Prata_Ana:0.00000001	(Saba:0.00000001	Tomolo:0.00000001):0.00000001):0.00000001):0.00000001):0.00000001):0.00000001):0.00000001):0.00000001):0.00000001):0.00000001):0.00000027):0.00000001):0.00910058):0.00446488);
((Zebrina_GF:0.00000001	Safet_velchi:0.00000018):0.00000021	(Figue_Pomme_Geante:0.00000019	(Yawa_2:0.01936361	(Pisang_Ceylan:0.00000001	Namwa_Khom:0.00000002):0.00000022):0.00000026):0.00000021	(Orishele:0.00000001	(((Pisang_Kayu:0.00000001	(Musa_ornata:0.00000001	((Pelipita:0.00000001	(Mbwazirume:0.00000001	(Prata_Ana:0.00000001	(Foconah:0.00000001	(Wompa:0.00000001	(Pisang_Mas:0.00000001	(Long_Tavoy:0.00000001	(Calcutta_4:0.00000001	(Tomolo:0.00000001	DH_Pahang:0.00000001):0.00459726):0.00000019):0.00000021):0.00000029):0.00000016):0.00000009):0.00000005):0.00000003):0.00000001	((Khae_Phrae:0.00000001	(Banksii:0.00000001	(Truncata:0.00000001	(Grande_Naine:0.00000026	(Agutay:0.00000001	Textilis:0.05823064):0.00000001):0.00000020):0.00000019):0.00000020):0.00000029	(Ngombe:0.00000001	Malaccensis:0.00000001):0.00000001):0.00000021):0.00000022):0.00000020):0.00000021	(Saba:0.00000001	(Kunnan:0.00000001	(Pisang_Batu:0.00000001	(Pisang_Klutuk_Walung:0.00000001	(Lal_Velchi:0.00000001	(Honduras:0.00000001	(Dole:0.00000001	Kluai_Tiparot:0.00000001):0.00000001):0.00000001):0.00000001):0.00000001):0.00000001):0.00000001):0.00937513):0.00000022	Lady_Finger:0.00000001):0.00000001):0.01920289);
(Foconah:0.00000001	(Pisang_Kayu:0.00000001	Pisang_Mas:0.01365392):0.00000001	(Honduras:0.00000001	(Pisang_Batu:0.00000001	(Lal_Velchi:0.00000001	(Saba:0.00000001	(Prata_Ana:0.00000001	(Khae_Phrae:0.00000001	(Agutay:0.00000001	(Safet_velchi:0.00000001	(Kunnan:0.00000001	(Orishele:0.00000001	(Banksii:0.00000001	(Grande_Naine:0.00000001	((Yawa_2:0.00000001	(Namwa_Khom:0.00000001	(Musa_ornata:0.00000001	((Pisang_Klutuk_Walung:0.00000001	(Tomolo:0.00000001	DH_Pahang:0.00000020):0.00435107):0.00000001	(Textilis:0.12551062	((Wompa:0.00000001	(Ngombe:0.00000001	Mbwazirume:0.00000001):0.00000001):0.00336688	(Zebrina_GF:0.00000001	Pisang_Ceylan:0.00000001):0.00000053):0.00093181):0.00000804):0.00000015):0.00000020):0.00000027):0.00000020	(Dole:0.00000001	(Malaccensis:0.00000001	(Long_Tavoy:0.00000001	(Lady_Finger:0.00000001	(Truncata:0.00000001	(Calcutta_4:0.00000001	(Figue_Pomme_Geante:0.00000001	(Pelipita:0.00000001	Kluai_Tiparot:0.00000001):0.00000001):0.00000001):0.00000001):0.00000011):0.00000003):0.00000006):0.00000010):0.00000017):0.00000001):0.00000001):0.00000001):0.00000001):0.00000001):0.00000001):0.00000001):0.00000001):0.00000001):0.00000001):0.00000001):0.00000001):0.00000001);
(DH_Pahang:0.00000001	Tomolo:0.00000001	(Agutay:0.00000001	(Truncata:0.00000001	((Pisang_Kayu:0.00000001	(Banksii:0.00000001	(Pisang_Mas:0.00000001	(Long_Tavoy:0.00000001	Orishele:0.00000001):0.00000001):0.00000001):0.00000001):0.00000001	(Mbwazirume:0.00000001	(Ngombe:0.00000001	(Foconah:0.00000001	(Khae_Phrae:0.00000001	(Calcutta_4:0.00000001	(Grande_Naine:0.00000001	(Pelipita:0.00000001	(Malaccensis:0.00000001	(Musa_ornata:0.00000001	((Namwa_Khom:0.00000001	((Zebrina_GF:0.00000001	Figue_Pomme_Geante:0.00000021):0.00000022	(Pisang_Ceylan:0.00000001	Safet_velchi:0.00000014):0.00000030):0.00000020):0.00899878	(Wompa:0.00000021	(Lady_Finger:0.00000022	(Prata_Ana:0.00000001	(((Honduras:0.00000001	((Yawa_2:0.00899748	(Pisang_Batu:0.00000001	(Dole:0.00000001	Textilis:0.09953811):0.00000001):0.00000001):0.00000030	Lal_Velchi:0.00000026):0.00000030):0.00000029	(Kunnan:0.00000001	Pisang_Klutuk_Walung:0.00000001):0.00000001):0.00000031	(Kluai_Tiparot:0.00000001	Saba:0.00000001):0.00000001):0.00013159):0.00001347):0.00001755):0.00426748):0.00000020):0.00000001):0.00000001):0.00000001):0.00000002):0.00000003):0.00000005):0.00000009):0.00000015):0.00000027):0.00000019):0.00000026):0.00903435);
(Kluai_Tiparot:0.00000001	Khae_Phrae:0.00000001	((Kunnan:0.00000001	Textilis:0.08068387):0.00000001	(Pisang_Kayu:0.00000014	(Pisang_Mas:0.00412062	(Prata_Ana:0.00000001	(Truncata:0.00000001	((Orishele:0.00000001	(Pisang_Batu:0.00000001	(((Wompa:0.00000001	(Mbwazirume:0.00000001	Ngombe:0.00000001):0.00000001):0.00845538	(Yawa_2:0.00000041	((Zebrina_GF:0.00000001	Safet_velchi:0.00000027):0.00000013	(Pisang_Ceylan:0.00000001	(Namwa_Khom:0.00000001	Figue_Pomme_Geante:0.00000002):0.00000029):0.00000001):0.00410979):0.00831018):0.00000017	(Foconah:0.00000001	Tomolo:0.00000017):0.00000001):0.00000030):0.00000016):0.00000019	(Musa_ornata:0.00000001	(Banksii:0.00000001	(Malaccensis:0.00000001	(Agutay:0.00000001	(Pisang_Klutuk_Walung:0.00000001	(Dole:0.00000001	(Saba:0.00000001	(Grande_Naine:0.00000001	(Calcutta_4:0.00000001	(DH_Pahang:0.00000001	(Pelipita:0.00000001	(Honduras:0.00000001	(Lal_Velchi:0.00000001	(Long_Tavoy:0.00000001	Lady_Finger:0.00000001):0.00000001):0.00000001):0.00000001):0.00000001):0.00000001):0.00000001):0.00000001):0.00000001):0.00000001):0.00000001):0.00000001):0.00000001):0.00000001):0.00000001):0.00000014):0.00000014):0.00000015):0.00000023):0.00864849):0.00000024);
(Kluai_Tiparot:0.00000001	Kunnan:0.00000001	(Textilis:0.18127205	(Khae_Phrae:0.00000030	(((((DH_Pahang:0.00000026	Tomolo:0.00000001):0.00387337	((Zebrina_GF:0.00000020	(Namwa_Khom:0.00000001	Figue_Pomme_Geante:0.00000022):0.00000001):0.00000024	(Safet_velchi:0.00000028	Pisang_Ceylan:0.00000001):0.00000024):0.00387338):0.00000025	(Prata_Ana:0.00000001	(Lady_Finger:0.00000026	(Ngombe:0.00000014	(Wompa:0.00000001	Mbwazirume:0.00000001):0.00000001):0.00387200):0.00000013):0.00000027):0.00000013	(Calcutta_4:0.00000001	(Pelipita:0.00000001	(Malaccensis:0.00000001	(Pisang_Kayu:0.00000001	(Banksii:0.00000001	(Truncata:0.00000001	(Long_Tavoy:0.00000001	(Grande_Naine:0.00000001	(Foconah:0.00000001	(Orishele:0.00000001	(Agutay:0.00000001	(Pisang_Mas:0.00000001	Musa_ornata:0.00000001):0.00000001):0.00000001):0.00000001):0.00000001):0.00000001):0.00000001):0.00000001):0.00000001):0.00000001):0.00000001):0.00000001):0.00000013):0.00000014	(Dole:0.00000001	(Saba:0.00000001	(Honduras:0.00000001	(Pisang_Batu:0.00000001	(Lal_Velchi:0.00000001	(Yawa_2:0.00389096	Pisang_Klutuk_Walung:0.00000001):0.00000001):0.00000001):0.00000001):0.00000001):0.00000014):0.00784451):0.00828912):0.00345713):0.00471978);
(Kluai_Tiparot:0.00000027	(Kunnan:0.00000001	Textilis:0.11162386):0.00000027	(Pisang_Klutuk_Walung:0.00000001	(Lal_Velchi:0.00000001	(Saba:0.00000001	(Dole:0.00000001	(Honduras:0.00000001	(Pisang_Batu:0.00000001	(Yawa_2:0.00000001	(Prata_Ana:0.00000001	((Wompa:0.00000019	Namwa_Khom:0.00000027):0.00000027	((Lady_Finger:0.00000023	Zebrina_GF:0.00000001):0.00000029	(Long_Tavoy:0.00000001	(Malaccensis:0.00000001	(Grande_Naine:0.00000001	(Pelipita:0.00000001	((Pisang_Ceylan:0.00000001	(Pisang_Kayu:0.00000001	(Foconah:0.00000001	(Safet_velchi:0.00000001	(Ngombe:0.00000001	((Pisang_Mas:0.00000001	(Musa_ornata:0.00000001	(Orishele:0.00000001	Khae_Phrae:0.00445377):0.00000018):0.00000019):0.00000024	(Mbwazirume:0.00000001	(Calcutta_4:0.00000001	(Figue_Pomme_Geante:0.00000001	(Tomolo:0.00000001	DH_Pahang:0.00000001):0.00433902):0.00000015):0.00000018):0.00000025):0.00000001):0.00000004):0.00000002):0.00000001):0.00000001):0.00000002	(Banksii:0.00000001	(Agutay:0.00000001	Truncata:0.00000001):0.00000001):0.00000001):0.00000002):0.00000020):0.00000015):0.00000019):0.00000014):0.00000034):0.00000001):0.00874562):0.00000001):0.00000001):0.00000001):0.00000001):0.00000001):0.00000001):0.00444977);
(Kluai_Tiparot:0.00000027	(Kunnan:0.00000001	Textilis:0.12950158):0.00000027	(Yawa_2:0.00451899	(Honduras:0.00000001	(Pisang_Klutuk_Walung:0.00000001	(Dole:0.00000001	(Saba:0.00000001	(Lal_Velchi:0.00000001	(Pisang_Batu:0.00000001	((Lady_Finger:0.00000017	(Namwa_Khom:0.00000001	(Zebrina_GF:0.00000024	(Figue_Pomme_Geante:0.00000001	(Pisang_Ceylan:0.00000001	Safet_velchi:0.00000001):0.00000027):0.00000021):0.00000021):0.00452351):0.00000018	(Grande_Naine:0.00000001	(Pelipita:0.00000001	(Banksii:0.00000001	(Truncata:0.00000001	(Foconah:0.00000001	(Tomolo:0.00000001	(Malaccensis:0.00000001	(Musa_ornata:0.00000001	(Pisang_Kayu:0.00000001	(Orishele:0.00000001	(Long_Tavoy:0.00000001	(Pisang_Mas:0.00000001	(Khae_Phrae:0.00458657	(Mbwazirume:0.00000001	(Agutay:0.00000001	(Ngombe:0.00000001	(Calcutta_4:0.00000001	(DH_Pahang:0.00000001	(Prata_Ana:0.00000001	Wompa:0.00000001):0.00000001):0.00000001):0.00000001):0.00000001):0.00000001):0.00000001):0.00000020):0.00000011):0.00000006):0.00000003):0.00000002):0.00000001):0.00000001):0.00000001):0.00000001):0.00000001):0.00000001):0.00000001):0.00000017):0.00910773):0.00000001):0.00000001):0.00000001):0.00000001):0.00000001):0.00000021):0.00458326);
(Textilis:0.14585360	(Kunnan:0.00000001	Kluai_Tiparot:0.00000026):0.00001057	(Khae_Phrae:0.00000020	((Prata_Ana:0.00000001	Lady_Finger:0.00000001):0.00000023	((((DH_Pahang:0.00000014	Tomolo:0.00000014):0.00399768	((Wompa:0.00000001	(Ngombe:0.00000001	Mbwazirume:0.00000028):0.00000001):0.01226377	(Pisang_Klutuk_Walung:0.00000001	(Honduras:0.00000001	(Dole:0.00000001	(Saba:0.00000001	(Pisang_Batu:0.00000001	(Lal_Velchi:0.00000001	Yawa_2:0.02090304):0.00000001):0.00000001):0.00000001):0.00000001):0.00000001):0.01217945):0.00000023):0.00000018	(Pisang_Kayu:0.00000014	(Pisang_Mas:0.00400120	(Zebrina_GF:0.00000001	(Namwa_Khom:0.00000001	(Safet_velchi:0.00000001	(Pisang_Ceylan:0.00000001	Figue_Pomme_Geante:0.00000020):0.00000019):0.00000001):0.00000051):0.02087946):0.00000018):0.00000018):0.00000024	(Long_Tavoy:0.00000001	((Pelipita:0.00000001	(Agutay:0.00000001	Orishele:0.00000020):0.00000028):0.00000014	(Truncata:0.00000001	(Musa_ornata:0.00000001	(Malaccensis:0.00000001	(Grande_Naine:0.00000001	(Banksii:0.00000001	(Calcutta_4:0.00000001	Foconah:0.00000001):0.00000001):0.00000001):0.00000001):0.00000001):0.00000001):0.00000001):0.00000014):0.00000024):0.00000019):0.01302911):0.01284398);
(Pisang_Ceylan:0.00000001	Pisang_Mas:0.02372273	(Musa_ornata:0.00000001	(Grande_Naine:0.00000001	(Ngombe:0.00000001	(((Malaccensis:0.00000001	(Mbwazirume:0.00000001	(Calcutta_4:0.00000001	(DH_Pahang:0.00000001	Tomolo:0.00000001):0.00448167):0.00000019):0.00000028):0.00000026	((Banksii:0.00000001	(Figue_Pomme_Geante:0.00000001	(Truncata:0.00000001	(Safet_velchi:0.00000001	Zebrina_GF:0.00000024):0.00000023):0.00000030):0.00000016):0.00000018	(Agutay:0.00000001	(Orishele:0.00000001	Long_Tavoy:0.00000001):0.00000001):0.00000001):0.00000009):0.00000009	(Foconah:0.00000001	((Pelipita:0.00000001	(Khae_Phrae:0.00000021	(Textilis:0.09884649	(Kluai_Tiparot:0.00000001	Kunnan:0.00000029):0.00000001):0.00454892):0.00457347):0.00000001	(Pisang_Kayu:0.00000021	((((Pisang_Batu:0.00000001	(Dole:0.00000001	(Honduras:0.00000001	(Yawa_2:0.00000001	Pisang_Klutuk_Walung:0.00000001):0.00000001):0.00000001):0.00000001):0.00000001	(Lal_Velchi:0.00000001	Saba:0.00000001):0.00000001):0.00442390	(Prata_Ana:0.00000001	Wompa:0.00000001):0.00000028):0.00001178	(Lady_Finger:0.00000001	Namwa_Khom:0.00000019):0.00000001):0.00003947):0.00000023):0.00000013):0.00000001):0.00000020):0.00000027):0.00000023):0.00000029);
(Pisang_Kayu:0.00000001	(((Namwa_Khom:0.00000001	Safet_velchi:0.00000001):0.00000001	(Figue_Pomme_Geante:0.00000001	Yawa_2:0.00000001):0.00000001):0.00428066	(Zebrina_GF:0.00000001	(Pisang_Ceylan:0.00000001	(Mbwazirume:0.00000001	(Wompa:0.00000001	Ngombe:0.00000001):0.00000001):0.00331726):0.00001225):0.00088626):0.00000020	((DH_Pahang:0.00000020	Tomolo:0.00000001):0.00427183	(Pisang_Mas:0.00856131	(Foconah:0.00000001	(Saba:0.00000001	(Kunnan:0.00000001	(Malaccensis:0.00000001	((Truncata:0.00000001	(Musa_ornata:0.00000001	(Long_Tavoy:0.00000001	(Dole:0.00000001	Textilis:0.04691189):0.00000018):0.00000025):0.00000013):0.00000025	(Lal_Velchi:0.00000001	(Banksii:0.00000001	(Pelipita:0.00000001	(Prata_Ana:0.00000001	(Kluai_Tiparot:0.00000001	(Pisang_Batu:0.00000001	(Khae_Phrae:0.00000001	(Agutay:0.00000001	(Honduras:0.00000001	(Calcutta_4:0.00000001	(Pisang_Klutuk_Walung:0.00000001	(Orishele:0.00000001	(Grande_Naine:0.00000001	Lady_Finger:0.00000001):0.00000001):0.00000001):0.00000001):0.00000001):0.00000001):0.00000001):0.00000001):0.00000001):0.00000001):0.00000001):0.00000001):0.00000001):0.00000001):0.00000016):0.00000026):0.00000020):0.00000020):0.00000031):0.00000031):0.00000013);
((Khae_Phrae:0.00435345	Kluai_Tiparot:0.00000001):0.00000001	Textilis:0.09133675	(Kunnan:0.00000019	((Saba:0.00000001	(Pisang_Klutuk_Walung:0.00000001	(Lal_Velchi:0.00000001	(Pisang_Batu:0.00000001	(Honduras:0.00000001	Dole:0.00000002):0.00000001):0.00000001):0.00000001):0.00000026):0.00000020	(Prata_Ana:0.00000001	(Pisang_Mas:0.00391219	((Lady_Finger:0.00000001	(Pisang_Ceylan:0.00000019	(Figue_Pomme_Geante:0.00000001	(Safet_velchi:0.00000001	(Namwa_Khom:0.00000001	Yawa_2:0.00385710):0.00000001):0.00000001):0.01187640):0.00001087):0.00000024	((Tomolo:0.00000001	DH_Pahang:0.00000030):0.01205838	((Mbwazirume:0.00000026	(Wompa:0.00000001	(Zebrina_GF:0.00000020	Ngombe:0.00000001):0.00000013):0.00000001):0.00391515	(Agutay:0.00000001	(Musa_ornata:0.00000001	((Long_Tavoy:0.00000001	(Truncata:0.00000001	Pisang_Kayu:0.00000024):0.00000029):0.00000026	(Foconah:0.00000001	(Grande_Naine:0.00000001	(Banksii:0.00000001	(Calcutta_4:0.00000001	(Pelipita:0.00000001	(Malaccensis:0.00000001	Orishele:0.00000001):0.00000001):0.00000001):0.00000001):0.00000001):0.00000001):0.00000001):0.00000014):0.00000014):0.00000026):0.00000026):0.00000021):0.00000015):0.00389440):0.00000512):0.02294619):0.00000001);
[truncated: 671 more rows]
